# Supplementary material for: Profound Perturbation in the Metabolome of a Canine Obesity and Metabolic Disorder Model
Source: Front Endocrinol (Lausanne). 2022 Apr 19;13:849060. doi: 10.3389/fendo.2022.849060 (PMC9128610; doi:10.3389/fendo.2022.849060)
Supplement: Supplementary file 1 [file Table_1.xlsx]

## Sheet: plasma-positive
ID	m/z	rt(s)	Name	adduct	HMDB	KEGG	SuperClass	Class	SubClass	HFD-12W-P3	NC-24W-P9	HFD-12W-P6	NC-24W-P5	HFD-24W-P7	NC-12W-P9	HFD-24W-P5	HFD-24W-P8	NC-24W-P7	HFD-24W-P2	NC-12W-P3	NC-24W-P4	NC-24W-P8	HFD-12W-P8	NC-12W-P6	HFD-24W-P9	HFD-12W-P4	NC-12W-P2	HFD-24W-P4	NC-24W-P2	NC-24W-P6	NC-12W-P7	NC-12W-P1	NC-24W-P3	HFD-24W-P1	NC-12W-P5	NC-12W-P4	NC-24W-P1	HFD-12W-P5	HFD-24W-P3	HFD-24W-P6	HFD-12W-P9	NC-12W-P8	HFD-12W-P1	HFD-12W-P2	HFD-12W-P7	QC-1	QC-2	QC-3	QC-4
M227T124	227.162	124.188	1,11-undecanedicarboxylic acid	[M+H-H2O]+	HMDB0002327		Lipids and lipid-like molecules	Fatty Acyls	Fatty acids and conjugates	16564.2	16288.1	18447	15715.7	21092.8	19921.6	2305.42	12817.3	21757.1	1857.91	22374.4	2113.83	22397.5	17303	2901.94	13329	16532.3	19966.6	20830.3	5231.22	1953.2	2693.57	18166.8	2387.65	18561.1	23743.3	15646.7	608.807	12768.1	24199.3	19340.5	5086.15	33520.3	24692.1	1473.88	1635.39	12678.3	12556.1	12644.6	3617.55
M480T181	480.342	180.957	1-(1z-hexadecenyl)-sn-glycero-3-phosphocholine	[M+H]+	HMDB0010407		Lipids and lipid-like molecules	Glycerophospholipids	Glycerophosphocholines	322183	438570	491781	481808	592642	527630	576747	382418	479328	587730	524425	479373	491235	542929	513730	638358	406049	686988	501929	572581	795179	458259	500663	493769	576872	554609	413228	557305	385198	393898	584118	368129	139082	397804	531245	369325	445941	448788	452687	448775
M795T37_1	794.603	37.016	1-(1z-octadecenyl)-2-(5z,8z,11z,14z-eicosatetraenoyl)-sn-glycero-3-phosphocholine	[M+H]+	HMDB0011253		Lipids and lipid-like molecules	Glycerophospholipids	Glycerophosphocholines	750278	748405	765651	644880	951558	773831	1.04078e+06	743384	675963	721805	494926	562081	683370	865311	780916	843503	854582	934847	943531	663764	650424	815677	371728	456528	886437	881012	589431	598167	674153	844841	967155	684127	474461	611983	675023	618159	674853	682272	682210	689990
M508T191_2	508.372	190.577	1-(1z-octadecenyl)-sn-glycero-3-phosphocholine	[M+H]+	HMDB0013122		Lipids and lipid-like molecules	Glycerophospholipids	Glycerophosphocholines	853020	769761	856928	860097	983909	633905	1.06886e+06	818306	611789	754964	767595	680858	690449	703664	772750	767499	764575	895669	1.20865e+06	773231	772731	730203	584183	717078	1.18751e+06	992782	708940	755137	499985	947176	924149	672224	149078	629315	708922	628340	789260	798965	789279	789226
M109T220	109.039	219.565	1,2,3-benzenetriol	[M+H-H2O]+	HMDB0013674	C01108	Benzenoids	Phenols	Benzenetriols and derivatives	5753.27	5635.16	7085.56	5876.66	7726.41	9878.71	5675.31	4569.57	6623.62	6561.56	10502.8	4645.27	6279.03	5400.03	9170.63	6847.38	7651.48	5535.3	7844.39	5482.47	5474.51	8441.53	11888.6	5866.47	5525.05	6843.78	4217.78	5184.4	6933.76	3906.15	8476.12	3786.41	17390.5	3559.95	4954.77	4700.09	4953.82	5089.29	5743.27	5087.38
M149T29	149.022	29.365	1,2-benzenedicarboxylic acid	[M+H-H2O]+	HMDB0002107	C01606	Benzenoids	Benzene and substituted derivatives	Benzoic acids and derivatives	76438	71989.2	45887.9	82205.5	80686.4	56408.7	127451	53006	114410	68209.4	50383.2	47756.9	90531.3	51086	51502.3	121713	50036.3	72557.9	62339.3	50496.5	82021.4	44246.1	62057	47441	57969	35782	42244.3	55141.4	77397	63909.7	60290.4	46026.6	42296.2	49068.1	42748	46143.4	48422.8	66488.9	68943.2	66427.6
M779T37_1	778.534	37.0265	1,2-di-(9z,12z,15z-octadecatrienoyl)-sn-glycero-3-phosphocholine	[M+H]+	HMDB0008206		Lipids and lipid-like molecules	Glycerophospholipids	Glycerophosphocholines	10092.7	29124	19147.9	25653.4	12633.4	38652	11755.5	8367.08	24943.4	9104.13	20630.6	26861	23393	30375.5	10481.7	6992.66	17321.3	36774.6	8774.28	14281	23988.1	20223.9	16283.9	11337.1	4922.4	10847.5	8574.84	12467.7	31409.8	4125.04	20584.2	18433.4	16793.3	7038.55	9504.14	7781.16	10480.9	12210.9	10498.2	10350.8
M72T278	72.0803	277.733	1,2-diamino-2-methylpropane	[M+H-NH3]+			Organic nitrogen compounds	Organonitrogen compounds	Amines	32998.7	210527	68462.6	115550	22301.8	121585	42246.5	7487.79	87698.4	31902.6	18216.8	377112	53974.3	30889.2	55185.7	27889.9	64006.6	33691.3	56817.3	44179.2	59263	32474.5	149228	17099.9	49970.6	43428.2	42488.4	34884.9	16030	27638.9	104453	36146.6	21270.1	23587.1	23145.3	25451.4	46540.1	44341	46739.8	46734.2
M552T31_1	551.501	30.848	1,2-dihexadecanoyl-sn-glycerol	[M+H-H2O]+			Lipids and lipid-like molecules	Glycerolipids	Diradylglycerols	93958.5	120476	121866	117156	202750	98929.3	196383	413248	113114	171436	49533.1	88798.2	129261	145761	147213	174515	121416	130925	111651	146725	59703	125720	78433	195104	444532	187182	212657	200506	84811.8	473660	53543.9	443572	103536	420245	238196	546001	455445	464397	450010	437329
M184T56	184.073	56.02	1,2-dilauroyl-sn-glycero-3-phosphatidylcholine	[M+H-C27H50O4]+			Lipids and lipid-like molecules	Glycerophospholipids	Glycerophosphocholines	4.76011e+06	4.46606e+06	5.18594e+06	4.63357e+06	5.5002e+06	1.37829e+06	4.44777e+06	6.38058e+06	3.95602e+06	5.19795e+06	2.11521e+06	3.93604e+06	4.02978e+06	4.17777e+06	4.14598e+06	6.8912e+06	5.56403e+06	4.26848e+06	3.42842e+06	3.3142e+06	3.23411e+06	4.34725e+06	617761	3.76118e+06	7.55713e+06	6.58309e+06	5.14263e+06	4.74987e+06	2.76534e+06	5.37113e+06	3.08852e+06	4.4478e+06	2.06862e+06	5.6708e+06	6.35439e+06	7.07026e+06	5.7411e+06	5.74539e+06	4.07986e+06	5.52372e+06
M600T30_1	599.5	30.078	1,2-dilinoleoylglycerol	[M+H-H2O]+			Lipids and lipid-like molecules	Fatty Acyls	Lineolic acids and derivatives	32073.7	77071	28904.4	62567.2	27038.7	39776.9	53205.8	84565.6	74229.2	44657.1	12957	61674.1	64432.9	58305.6	76052.6	53142.3	63827.4	49464.1	50588.5	73518	68259	56450.1	37797.4	146046	83247.9	66109.1	61164.6	100641	30923.3	74548.5	39049.8	54610.4	41229.9	69929.2	35463	86569.4	56646.6	60212.5	60718.3	60862.5
M787T142	786.6	141.844	1,2-dioleoyl-sn-glycero-3-phosphatidylcholine	[M+H]+	HMDB0062690		Lipids and lipid-like molecules	Glycerophospholipids	Glycerophosphocholines	1.33412e+07	1.55922e+07	1.75439e+07	1.44214e+07	1.84252e+07	1.17563e+07	1.47226e+07	2.09919e+07	1.46931e+07	1.68638e+07	8.42131e+06	2.41015e+07	2.52423e+07	3.26665e+07	1.70407e+07	1.91353e+07	3.81963e+07	1.80052e+07	1.34203e+07	1.76228e+07	1.05993e+07	2.81715e+07	8.64327e+06	1.76721e+07	2.49583e+07	2.04909e+07	1.76754e+07	1.68807e+07	1.29815e+07	1.79123e+07	7.05215e+06	3.12965e+07	8.70448e+06	2.91829e+07	4.43185e+07	3.28717e+07	2.26721e+07	2.25295e+07	2.24237e+07	2.253e+07
M604T193	603.531	192.956	1,2-dioleoyl-sn-glycerol	[M+H-H2O]+	HMDB0007218		Lipids and lipid-like molecules	Glycerolipids	Diradylglycerols	104417	379107	230594	465274	162073	255191	246434	349020	438505	220225	119384	376675	415866	408437	663652	233262	237893	214676	185149	772387	309916	290473	175112	444666	852614	573470	754772	1.25141e+06	111205	477827	60833.4	1.08586e+06	114609	861781	439270	842974	889649	940046	944651	870660
M731T145	730.535	144.922	1,2-dipalmitoleoyl-sn-glycero-3-phosphocholine	[M+H]+	HMDB0008002		Lipids and lipid-like molecules	Glycerophospholipids	Glycerophosphocholines	125103	305821	184423	218397	108973	355224	129396	120233	292307	84190.8	125288	224120	380546	192789	215682	160095	191783	408182	121743	183686	169516	264501	35249.3	140292	127969	255624	239223	154142	205072	68221.2	134680	170652	34042.3	133208	126067	161965	173180	166731	165625	166747
M707T38	706.534	37.553	1,2-dipentadecanoyl-sn-glycero-3-phosphocholine	[M+H]+	HMDB0007934		Lipids and lipid-like molecules	Glycerophospholipids	Glycerophosphocholines	28900.1	22624.8	36893	21796.2	11081	48072.3	26285.1	27275.2	23858.6	25147	32033.2	18611.2	34693.5	39097	39063.3	28418.5	31190.7	46783.8	22464	17669	17990.6	53668.5	15964.4	15668.9	20303.6	39154	35112	18350.3	34540.9	21120	13868.6	35811	25004.7	30856.2	38698.9	35771.2	27225.3	27216.3	27246.5	29191.9
M473T33	473.141	32.5375	1,2-dithiolane-3-pentanamide, n,n'-1,3-propanediylbis-	[M+Na]+			Organoheterocyclic compounds	Dithiolanes	Lipoamides	49738.5	23988.4	32448.5	69281.6	32748.2	34007.4	216091	38752.5	30901.6	36839	143206	63846.6	38529.7	113096	270583	26617	102505	37195.2	84224.6	36734.8	31664.7	60076.9	35787.5	37882.9	29828.3	40376.1	42990.4	194178	31270.3	44169.1	40337.5	40211.4	34420.1	40914.9	43702	38449.9	30561.2	23685.3	26604.8	26528.9
M155T32_1	155.069	32.014	1,3-cyclohexanedicarboxylic acid	[M+H-H2O]+			Organic acids and derivatives	Carboxylic acids and derivatives	Dicarboxylic acids and derivatives	19286.8	12161.5	15221.5	15983.9	10326	21472	31221	18585.6	20820.4	12690.8	29799.1	22760.9	11399.6	14123.5	38144	7156.83	26637.1	31891.3	21885.1	14632.9	14892.2	18070.7	35875.4	26814.5	15323.7	22080.7	19249.9	29535.9	27145.5	21317	21503.4	24477.8	70981.1	20127.4	28229.4	10390.2	16613.9	19878.1	7699.42	15360.2
M161T225_1	161.037	225.237	1,4-dihydroxy-2-naphthoic acid	[M+H-CO2]+		C03657	Benzenoids	Naphthalenes	Naphthalenecarboxylic acids and derivatives	3046.57	6051	3402.71	3015.62	4081.2	660.73	3189	2891.53	3392.73	3569.94	1022.28	1227.79	5064.32	1388.54	6326.06	4158.13	3129.95	3215.76	1613.45	14938	8154.97	3661.93	1153.1	8946.69	1462.37	1292.89	1533.02	15856.2	5412.82	1940.11	3925.5	958.572	5575.44	2288.58	1031.2	2584.71	1894.23	1876.32	1881.96	1693.36
M217T392	217.153	391.923	1-(4-piperidinyl)-1,3-dihydro-2h-indol-2-one	[M+H]+			Organoheterocyclic compounds	Indoles and derivatives	N-alkylindoles	918.862	1935.42	1009.49	3512.06	707.19	1485.09	1398.28	1871.42	4500.32	1639.85	478.643	2760.89	2385.07	929.217	542.809	1094.38	811.728	677.391	2161.06	2712.75	2328.11	1086.62	870.55	1363.33	3066.35	1438.43	1082.17	1334.2	318.705	1628.45	2129.42	1000.18	2595.91	774.628	1021.61	986.246	1143.65	1225.25	721.911	1261.93
M299T194	299.199	194.152	15-Deoxy-delta-12,14-PGJ2	(M+H-H2O)+						40965.9	13029.1	29982.2	10757.3	9814.95	11679.1	10910.6	14098.9	9930.69	17933	6232.79	26438.3	8595.49	47470.8	3510.92	18389.7	30338.8	3528.24	17753	8237.36	9102.57	5639.18	16469.2	6167.75	5468.76	4366.03	6066.12	6424.17	66811.4	6506.53	20780.8	23052	12518.4	19003.5	26178	5673.65	11580.7	10338.8	11892.3	9596.89
M284T119	284.33	119.318	15-deoxy-goyazensolide	[M+K]+			Organoheterocyclic compounds	Lactones	Gamma butyrolactones	64974	35223.4	29016.3	28301.6	41187.2	37488.8	32193	36914.5	28596.2	41049	34597	29962.6	37144.5	34711.9	35715	19644	42303.5	41351.3	39567.1	45295	26757.5	96941.9	59522.5	39609.7	32396	34079	93224.2	54683.5	34226.1	49542.4	32923.4	45701.1	13022.4	43443.1	91378.9	33807.1	45925.5	46131	45651.9	45570
M396T30_1	396.251	29.905	15-ketobimatoprost	[M+H-H2O]+			Lipids and lipid-like molecules	Fatty Acyls	Eicosanoids	13810.1	8556.87	14172.6	4011.54	86631.5	10344.6	143317	349937	16913.9	128217	13222.9	4472.08	18266.4	18973.8	8546.61	214693	3870.56	11822.4	165600	6969.38	19375.6	13592.5	12064	15468.5	270902	10511.5	8237.83	2663.3	17604.3	89667.1	135610	11266.7	16092.3	16349.4	3821.27	11910.8	42175.2	42689.7	42759.9	42645.1
M375T131	375.207	130.747	15-ketoprostaglandin f2.alpha.	[M+Na]+	HMDB0004240		Lipids and lipid-like molecules	Fatty Acyls	Eicosanoids	18025	961.29	3717.38	296.343	64.2345	2926.56	331.866	43.97	246.042	188.412	2153.54	228.886	4099.36	8525.1	2987.44	191.258	1293.81	1248.61	225.432	532.27	12583.8	3732.46	15850.5	1046.43	58.4875	10797.4	809.705	2139.73	7677.58	39.8994	359.414	1292.88	97544.3	437.104	23533.5	359.885	602.544	472.89	680.275	848.082
M86T255_2	86.0963	255.022	1,5-pentanediamine	[M+H-NH3]+	HMDB0002322	C01672	Organic nitrogen compounds	Organonitrogen compounds	Amines	199203	368649	218781	282824	325072	278081	282715	250968	372939	273032	464975	331834	318137	195242	296960	326768	202005	262909	254708	270622	283802	201800	646088	285396	224824	204416	259058	250456	261597	187657	350058	149883	1.8083e+06	172975	172001	152347	193364	193317	206861	190394
M378T126	378.319	126.252	15(s)-15-methylprostaglandin f2.alpha. ethylamide	[M+H-H2O]+						8210.39	20910.6	10238.4	11800.3	11521.6	12739.1	4934.94	9514.65	8956.53	15875.6	14442.9	12036.8	4608.5	12020.3	17818.8	15365.8	9323.89	14415.9	10718.8	8038.38	9020.92	10025.2	8352.15	10009.7	6999.7	10495.3	5183.53	3841.82	8422.94	6535.3	13866.3	4862.61	33178.1	9588.63	12128.7	11712.4	9161.99	9160.74	9070.73	9526.23
M275T321	274.909	320.52	1,6-dibromo-1,6-dideoxy-d-mannitol	[M+H-2H2O+4i]+		C13522	Organohalogen compounds	Halohydrins	Bromohydrins	28663.1	30133.2	29039.2	35329.7	35632.6	25996.3	37855.9	40663.2	37472.4	36042.8	24133.4	33411.6	36135.6	38701.2	31955.3	44367.4	2256.35	33183.8	37175.5	40016.9	34062.4	31493.4	12809.5	36954.3	44195.9	58031.8	35789.3	45200.3	33432.2	44898.6	31399.5	46512.4	7062.17	48462.9	44061.2	42609.6	44019.4	44054	43320.9	45192.3
M295T190	295.225	190.268	16-Hydroxypalmitic acid	(M+Na)+	HMDB0006294	C18218	Lipids and lipid-like molecules	Fatty Acyls	Fatty acids and conjugates	102201	126324	91872.1	203404	65465.1	38545.5	82732.5	88577.9	116633	79378.3	34086.9	99698	152864	136166	18649.2	67283.7	53605.7	20441.2	112196	94876.3	206200	35930.5	144918	49941.7	40208.1	15159.1	33054.2	91271.2	91166.7	69674.3	124752	96512.5	67875.1	28065.3	23058.1	35900.4	36362.7	37023.7	35913.5	35957
M140T127_2	140.045	126.814	1,7-dimethyluric acid	[M+H-C2H3ON]+	HMDB0011103	C16356	Organoheterocyclic compounds	Imidazopyrimidines	Purines and purine derivatives	1.07862e+06	2.50082e+06	870024	2.6397e+06	1.10416e+06	1.18227e+06	661135	765556	2.65365e+06	927286	1.29685e+06	1.99014e+06	2.0931e+06	832007	933730	881604	1.03842e+06	574192	1.34492e+06	1.58135e+06	2.55517e+06	768292	1.47196e+06	1.43548e+06	652085	540951	616444	829388	597058	613376	2.2147e+06	377135	6.88041e+06	447066	402003	441871	636665	636828	636672	618197
M481T102	481.259	101.524	17-trifluoromethylphenyltrinorprostaglandin f2.alpha. isopropyl ester	[M+H-H2O]+			Lipids and lipid-like molecules	Fatty Acyls	Eicosanoids	1774.87	2554.68	2900.85	2942.77	474.417	4184.33	2058.46	1200.14	2568.9	3493.07	968.798	1290.68	2610.41	1230.76	752.726	2070.82	2205.26	3726.89	1965.28	2594.61	584.995	869.282	4643.57	2435.12	1314.11	1708.38	1575.2	2132.26	1544.74	1147.84	4286.93	737.2	4305.09	852.884	1849.14	198.31	1303.76	1293.5	1303.44	1279.04
M143T371_2	143.117	370.893	1-acetyl-3-piperidinamine	[M+H]+			Organoheterocyclic compounds	Piperidines	N-acylpiperidines	107147	114104	127436	304083	99252.4	157648	92644.1	113176	144289	114442	62221.5	118554	156563	223017	246490	140059	141016	90533.8	196377	149554	265526	62445	87091.9	139753	108283	113439	160008	104057	82095.4	140070	149297	72382.8	133031	95594.6	58671.3	126458	120572	126576	127591	117304
M84T427_2	84.0445	426.503	1-Aminocyclopropanecarboxylic acid	(M+H-H2O)+	HMDB0036458	C01234	Organic acids and derivatives	Carboxylic acids and derivatives	"Amino acids, peptides, and analogues"	883981	950956	920267	2.55999e+06	1.7315e+06	2.89659e+06	899320	1.60281e+06	2.59532e+06	917919	3.31128e+06	2.45756e+06	2.20302e+06	1.70033e+06	3.35358e+06	915367	860366	1.01995e+06	1.8276e+06	1.84004e+06	2.24417e+06	941596	1.15414e+06	2.23727e+06	1.8836e+06	2.07199e+06	1.89167e+06	931418	1.81737e+06	1.66362e+06	1.14291e+06	791252	2.38306e+06	946203	851172	2.22854e+06	959744	961669	960044	1.41664e+06
M580T162	580.429	162.347	1-behenoyl-2-hydroxy-sn-glycero-3-phosphocholine	[M+H]+	HMDB0010398		Lipids and lipid-like molecules	Glycerophospholipids	Glycerophosphocholines	8975.25	26502.1	8605.84	27134	6146.49	10116.7	9925.11	9827.45	20435	20264.7	8255.2	20743.7	26698.9	7316.82	10487.8	18603.9	3966.94	15527.2	14512.5	25221.6	20216.4	10283.7	2630.27	22025.2	11785.4	13939.6	14249.2	22808.6	5068.97	13566.7	10384	11599	7627.36	17033.3	8227.47	9676.96	13167.3	13733.8	13789.4	13157.1
M146T49	146.059	48.942	1-deoxynojirimycin	[M+H-H2O]+	HMDB0035359	C16843	Organoheterocyclic compounds	Piperidines		13616.6	24864.4	20349.4	33747.1	8912.11	55154.8	12418.4	4924.51	24486.4	23674.9	74524.8	20281.3	19697.2	13085.1	18586.7	14201.2	15236.2	19375.8	13704	25034.9	13497.1	27963.6	32345.9	20029.7	8784.75	17837.5	19115.5	9576.21	8905.92	5930	24846.8	10564.3	48766.4	10614.1	23544	10325.7	14716.9	14718.6	14580	14981.6
M835T37_1	834.597	37.016	1-docosahexaenoyl-2-stearoyl-sn-glycero-3-phosphocholine	[M+H]+	HMDB0008727		Lipids and lipid-like molecules	Glycerophospholipids	Glycerophosphocholines	377622	788733	429805	629277	421303	424821	338665	374079	689703	377473	412947	757311	674288	273216	500865	325368	305260	369832	315136	538720	838206	537784	285027	764114	346044	609464	477391	833646	474408	412862	331395	247640	410059	254200	314253	352636	387014	387360	398367	412051
M526T169	526.285	169.2	1-Eicosatrienoyl-sn-glycero-3-phosphoethanolamine	(M+Na)+						30502.2	43279.9	10991	11614.2	135588	94743.8	119750	86668.8	97527.3	22587.3	15735.5	119563	138727	12010.7	57276.6	112780	31325.1	25564.4	33916.4	14100.9	107235	93077.9	224579	99088.7	112971	82719.6	97468.2	69202.4	190111	13477.3	106397	90224.4	3227.17	79833.6	101337	98598.7	51347.6	51453.3	51758.9	51347.2
M85T55	85.0097	54.9325	1h-1,2,4-triazol-3-amine	[M+H]+		C11261	Organoheterocyclic compounds	Azoles	Triazoles	20322.8	5264.68	8600.3	3378.24	2017.91	4219.66	3062.44	2000.59	3292.86	3736.36	6205	3712.38	5749.03	6822.6	3557.38	2116.66	3264.88	2579.95	2086.31	2667.86	18944.7	8129.69	16441.8	2961.23	1065.68	24079.3	2058.83	3135.17	4562.63	1504.77	3379.06	3559.07	19685.7	1046.06	14177.3	831.718	3200.01	3183.66	2990.49	2480.25
M510T188_2	510.353	187.636	1-heptadecanoyl-sn-glycero-3-phosphocholine	[M+H]+	HMDB0012108		Lipids and lipid-like molecules	Glycerophospholipids	Glycerophosphocholines	1.57283e+06	4.46022e+06	1.91056e+06	4.23759e+06	853900	3.69704e+06	1.10402e+06	1.41642e+06	3.89166e+06	1.62401e+06	3.53305e+06	4.95871e+06	3.17929e+06	1.8855e+06	3.70839e+06	1.08998e+06	1.6448e+06	6.92969e+06	1.31282e+06	5.35659e+06	5.74904e+06	2.39545e+06	4.12056e+06	7.90789e+06	1.38338e+06	2.30852e+06	3.55671e+06	5.79529e+06	2.85412e+06	1.34094e+06	1.13919e+06	2.98107e+06	1.25646e+06	2.74049e+06	2.37907e+06	1.70584e+06	2.58654e+06	2.46546e+06	2.54148e+06	2.5871e+06
M759T144_1	758.569	143.684	1-hexadecanoyl-2-octadecadienoyl-sn-glycero-3-phosphocholine	[M+H]+			Lipids and lipid-like molecules	Glycerophospholipids	Glycerophosphocholines	2.30971e+07	1.77967e+07	2.34224e+07	1.60066e+07	1.97303e+07	1.65633e+07	1.5625e+07	1.93754e+07	1.64836e+07	1.57621e+07	1.16312e+07	1.65874e+07	1.68616e+07	2.6951e+07	1.78945e+07	2.04671e+07	2.71528e+07	2.06907e+07	1.72643e+07	1.45248e+07	1.48849e+07	1.97872e+07	5.31214e+06	1.61818e+07	2.03819e+07	1.99407e+07	1.84977e+07	1.33596e+07	2.18182e+07	1.56847e+07	1.38152e+07	2.90489e+07	3.23897e+06	2.71113e+07	2.46145e+07	3.04982e+07	2.11747e+07	2.11772e+07	2.11745e+07	2.12439e+07
M769T37	768.586	37.039	1-hexadecyl-2-(5z,8z,11z,14z-eicosatetraenoyl)-sn-glycero-3-phosphocholine	[M+H]+			Lipids and lipid-like molecules	Glycerophospholipids	Glycerophosphocholines	420337	500293	486581	478350	595625	379868	576631	458985	481059	475398	266496	393312	441378	528767	424238	520247	548891	500624	633324	376202	459837	479011	191107	320748	551324	462471	287278	371396	371613	530376	530291	407020	272815	379804	400341	435656	407639	439113	412989	412985
M771T172	770.627	171.797	1-hexadecyl-2-(8z,11z,14z-eicosatrienoyl)-sn-glycero-3-phosphocholine	[M+H]+			Lipids and lipid-like molecules	Glycerophospholipids	Glycerophosphocholines	3332.43	9652.45	20653.5	20814.3	21344.7	9559.21	22588.2	1316.66	22529.5	11301	12837.4	21328.6	17426	19904.2	25287.3	5646.76	18888.6	24912.8	19988.4	10541.3	4672.57	3201.15	11481.4	17565.6	19350	5133.55	9308.22	16264.6	14377.5	16514.9	15440.5	21601.6	7724.54	16638.7	18887.1	18015.7	17893.6	3959.8	17622.2	9642.22
M482T194_2	482.354	194.062	1-hexadecyl-sn-glycero-3-phosphocholine	[M+H]+			Lipids and lipid-like molecules	Glycerophospholipids	Glycerophosphocholines	961999	530070	1.32752e+06	704081	1.73682e+06	408743	1.23767e+06	1.08197e+06	771542	1.18214e+06	1.00574e+06	167985	828054	945066	1.05678e+06	1.09868e+06	964637	2.98267e+06	1.49298e+06	833407	844466	898468	760094	892268	1.5836e+06	973974	311492	843566	371456	1.4315e+06	1.03829e+06	735160	61261.4	766944	901353	668349	959378	901298	959590	960408
M148T33	148.111	33.4045	1h-inden-2-amine, 2,3-dihydro-n-methyl-	[M+H]+						32256.2	30715.8	7354.16	27606	28929.2	51056.8	23589.8	33019.2	32791.7	27010.5	41571.4	34460.2	32490.3	34777.6	40110.1	36295.5	41495.2	51908.8	29272.5	30516.9	49151.3	44386	48629	40176.5	33554.6	40252.7	47683.2	33342.2	27294.6	34205.3	45012.5	4304.84	74831	48571.1	38744	36382.9	32494.2	34091.5	43808	35196.1
M261T61	261.22	60.601	1h-indole-3-ethanamine, n-ethyl-5-methoxy-n-propyl-	[M+H]+			Organoheterocyclic compounds	Indoles and derivatives	Tryptamines and derivatives	19962.8	23756.7	7484.34	32474	8420.62	7181.66	7413.23	18650.8	39448	6909.88	3192.26	40050.6	20747.8	7884.45	2628.94	7135.6	15976.1	6326.83	8018.59	19215.4	35663.4	5001.36	11326.1	18125	9655.08	2906.54	3356.83	29910.4	8500.78	2931.84	11033.6	6265.41	3900.13	5905.88	7616.92	2900.76	8597.62	8285.73	8282.65	11394.4
M527T30_1	527.297	29.508	1h-indole-4-carboxamide, n-[(1,2-dihydro-4,6-dimethyl-2-oxo-3-pyridinyl)methyl]-3-methyl-1-[(1s)-1-methylpropyl]-6-[6-(1-piperazinyl)-3-pyridinyl]-	[M+H]+			Organoheterocyclic compounds	Diazinanes	Piperazines	13961.3	16109.6	10479	12249.3	15323.2	15934.9	15365.9	11229.6	13719.9	8054.32	17172	10160.4	15060.7	11340.8	15359.7	10093.8	20492.2	19690.3	10899.9	13133.6	14665	19172.9	3062.71	11772.8	14623.7	16330.6	18846.5	10047.6	14892.1	14040.4	10959.1	14045.5	1820.33	16282	8702.83	10770.9	14295.7	14093.1	14300	14022.4
M440T197_2	440.274	197.308	1-lauroyl-2-hydroxy-sn-glycero-3-phosphocholine	[M+H]+			Lipids and lipid-like molecules	Glycerophospholipids	Glycerophosphocholines	8009.85	6631.34	8151.14	7441.95	5690.09	23664.1	5840.07	3405.28	8033.13	6026.59	17185.2	8184.3	8864.06	7937.99	9969.31	6707.83	9113.68	19840.2	5607.12	4806.75	5013.1	12083.6	20533.1	6725.04	4486.52	10721	11294.6	3816.71	16639.3	3197.83	7961.93	8054.41	18252.9	5593.66	8474.79	4619.85	5699.74	5695.69	5703.2	6338.33
M608T179	608.46	179.242	1-lignoceroyl-2-hydroxy-sn-glycero-3-phosphocholine	[M+H]+	HMDB0010405		Lipids and lipid-like molecules	Glycerophospholipids	Glycerophosphocholines	25354.2	75845.8	36252.4	70131.1	38931.1	27239.1	40698.5	48901	75341.3	43280.3	21109.5	82911.6	88717.1	29773.1	42979.6	51072.7	31601.8	55406.5	33383	70468.4	67387	41660.1	12853.8	85854.9	46648.6	57686.7	37345	88410.1	30755.4	43268.5	24471	40099.2	6985	36982.6	40695.9	34433.3	49763.8	57862.2	50823	49804
M642T30	641.51	29.985	1-linoleoyl-2-oleoyl-rac-glycerol	[M+Na]+			Lipids and lipid-like molecules	Fatty Acyls	Lineolic acids and derivatives	23890.3	169708	18346.5	172396	62661.2	17012.1	61761.6	90956.9	169775	50378.1	6233.87	127629	140648	22635.4	18724.3	52391.3	27382.3	17303.1	63473	141069	147138	21557.9	6274.1	141449	74466.8	31104	20403.6	129623	19650.5	87812.6	26501.5	19122.6	8222.15	25458.2	20878.5	33234.6	52438.4	53673.9	57102.6	52442.3
M282T127	282.118	126.943	1-methyladenosine	[M+H]+	HMDB0003331	C02494	"Nucleosides, nucleotides, and analogues"	Purine nucleosides		953.682	1849.44	1299.5	1380.71	1060.77	1280.81	445.265	1040.16	1042.63	746.666	1518.47	1383.33	730.756	730.71	642.732	1066.83	1266.6	1271.54	746.75	332.271	1708.48	1353.45	3961.94	756.657	540.981	364.994	893.099	1271.69	1124.32	379.15	2975.82	940.353	6132.47	1270.78	442.677	960.971	856.318	711.745	375.129	705.818
M170T474	170.092	474.399	1-Methylhistidine	(M+H)+	HMDB0000001/HMDB0000479	C01152	Organic acids and derivatives	Carboxylic acids and derivatives	"Amino acids, peptides, and analogues"	1.53528e+06	1.2467e+06	1.93115e+06	1.45557e+06	2.40874e+06	2.08582e+06	894369	1.42745e+06	1.78567e+06	1.50369e+06	1.22052e+06	35780.6	1.71053e+06	670092	1.40306e+06	1.76338e+06	1.76909e+06	2.08092e+06	547633	1.60997e+06	994977	1.41114e+06	1.52019e+06	832526	545179	2.60461e+06	2.16315e+06	1.13856e+06	1.34989e+06	754480	2.58632e+06	1.29445e+06	4.56949e+06	1.89055e+06	825253	348366	1.08838e+06	1.08837e+06	1.09052e+06	1.34537e+06
M170T432	170.092	432.468	1-methyl-l-histidine	[M+H]+	HMDB0000001	C01152	Organic acids and derivatives	Carboxylic acids and derivatives	Amino acids, peptides, and analogues	243464	286135	287964	317270	338734	340571	390385	258412	316163	381087	251818	328148	316209	528683	235809	279863	256482	245745	337835	737892	293037	318749	451680	228500	400274	470627	276740	318247	263110	689624	406572	356608	2.60076e+06	362078	248256	234813	308830	292804	292691	400923
M137T315	137.07	314.812	1-Methylnicotinamide	M+	HMDB0000699	C02918	Organoheterocyclic compounds	Pyridines and derivatives	Pyridinecarboxylic acids and derivatives	20192.4	191972	21645.8	74668.7	21504.6	20631.8	6072.73	27573.5	84867.3	22693.4	19844	98490.7	54870.2	46020.3	18791.8	30971.2	18152.6	16150.2	20068.6	61553.7	84930.5	17014.4	2090.03	63056.9	18386.1	17254.1	16513.7	35943.1	6362.73	27956.2	36659	15256.8	13539	16040.2	15444.5	16769.7	30221.8	30226.1	32505.3	30546.5
M355T33_1	355.282	32.923	1-monolinoleoyl-rac-glycerol	[M+H]+			Lipids and lipid-like molecules	Fatty Acyls	Lineolic acids and derivatives	59226.8	32279.9	59442.9	45785.4	53052.5	64681.3	55451.6	58098.7	46160.2	54036.2	47891.6	56665.3	45113.8	54392.7	48480	41911.8	57082.2	54663.6	53465.1	39214	30117.2	45726.9	40048	46255.9	45720.3	41932.9	11294.4	45945.5	68351.5	43014.9	36697.4	62498.5	47457.8	44338.7	41489.3	55627.9	33994.5	47557.7	47601.9	47727
M707T147	706.535	146.762	1-myristoyl-2-palmitoyl-sn-glycero-3-phosphocholine	[M+H]+	HMDB0007869		Lipids and lipid-like molecules	Glycerophospholipids	Glycerophosphocholines	80045.4	62816.5	113770	48999.9	58929.3	129315	57557.7	70972.9	78708.7	55705.3	51146.4	35160.5	109260	106787	107653	83359	99847.6	139039	49998.5	61359.8	38520.5	186851	24369.9	72390.6	84493.4	142462	112984	68298.3	92523.3	62885.4	43441.6	131578	21726.1	108403	127147	153576	104691	103913	104691	104823
M468T194_2	468.307	193.518	1-myristoyl-sn-glycero-3-phosphocholine	[M+H]+	HMDB0010379		Lipids and lipid-like molecules	Glycerophospholipids	Glycerophosphocholines	1.13398e+06	2.06906e+06	1.55243e+06	1.63046e+06	1.17608e+06	4.29789e+06	1.44848e+06	1.19766e+06	2.2526e+06	719266	2.30825e+06	2.05939e+06	3.793e+06	1.48866e+06	3.71062e+06	1.34332e+06	1.70768e+06	4.65867e+06	1.20981e+06	1.43925e+06	1.35082e+06	3.35231e+06	2.13881e+06	1.43992e+06	1.13325e+06	2.84231e+06	2.95211e+06	1.63719e+06	2.16686e+06	715171	1.08541e+06	1.32471e+06	2.36483e+06	864585	1.12251e+06	756954	1.57687e+06	1.61417e+06	1.54522e+06	1.55257e+06
M811T138	810.6	137.584	1-octadecanoyl-2-octadecenoyl-sn-glycero-3-phosphocholine	[M+Na]+			Lipids and lipid-like molecules	Glycerophospholipids	Glycerophosphocholines	2.9496e+07	2.21769e+07	2.43801e+07	2.50895e+07	3.85616e+07	1.66857e+07	3.98535e+07	4.55717e+07	2.70408e+07	4.13497e+07	1.32947e+07	2.34905e+07	2.99141e+07	1.6621e+07	1.98819e+07	4.26354e+07	2.12735e+07	2.00735e+07	3.02442e+07	3.35198e+07	2.2641e+07	2.83832e+07	1.17924e+07	3.37964e+07	4.64052e+07	3.18527e+07	2.33802e+07	3.7647e+07	2.07455e+07	5.33018e+07	2.35072e+07	2.22065e+07	7.39014e+06	2.9443e+07	3.29576e+07	3.0271e+07	3.51399e+07	3.47737e+07	3.5676e+07	3.56835e+07
M552T183	552.398	182.837	1-octadecyl-2-acetyl-sn-glycero-3-phosphocholine	[M+H]+			Lipids and lipid-like molecules	Glycerophospholipids	Glycerophosphocholines	171460	567966	163665	656141	160821	216714	159403	164434	528657	197679	256854	670328	527328	149148	206430	184062	138944	314523	169694	516374	860339	161800	106375	678416	189762	174127	242450	592554	224665	168745	153059	233447	34571.2	195811	210200	139099	246881	239906	240784	239046
M184T40_2	184.073	39.975	1-o-hexadecyl-2-deoxy-2-thio-s-acetyl-sn-glyceryl-3-phosphorylcholine	[M+H-C21H40SO2]+			Organic nitrogen compounds	Organonitrogen compounds	Quaternary ammonium salts	5.25947e+06	5.8336e+06	4.6354e+06	4.29596e+06	4.20105e+06	5.95962e+06	4.61336e+06	4.81983e+06	4.74922e+06	4.34757e+06	3.32563e+06	4.79205e+06	4.11836e+06	5.1252e+06	4.50934e+06	5.76521e+06	4.34676e+06	4.12998e+06	4.67808e+06	3.50399e+06	4.45592e+06	4.73743e+06	2.06858e+06	4.78309e+06	4.29978e+06	4.84455e+06	5.25493e+06	5.00861e+06	3.73592e+06	4.43319e+06	4.08849e+06	3.77078e+06	2.42803e+06	4.43274e+06	4.84063e+06	4.27428e+06	4.52501e+06	4.51221e+06	5.18197e+06	4.69104e+06
M550T183	550.381	183.426	1-o-hexadecyl-2-o-(2e-butenoyl)-sn-glyceryl-3-phosphocholine	[M+H]+			Lipids and lipid-like molecules	Glycerophospholipids	Glycerophosphocholines	328270	561886	400516	453526	284338	539393	310066	227372	413467	290163	430906	638959	449704	365065	479466	277417	359599	401160	291440	386167	565015	353630	261711	602404	302502	383773	473520	511511	437956	256735	232278	355789	53706.3	359366	370742	297680	337850	327210	337866	337862
M793T222	792.59	221.8	1-o-hexadecyl-2-o-(4z,7z,10z,13z,16z,19z-docosahexaenoyl)-sn-glyceryl-3-phosphorylcholine	[M+H]+	HMDB0013409		Lipids and lipid-like molecules	Glycerophospholipids	Glycerophosphocholines	1703.48	2419.9	2001.26	1613.61	1943.02	1995.57	1676.46	1736.47	2407.1	1486.42	1485.2	1839.4	1750.99	1571.09	1700.08	1480.82	1762.89	1767.01	1632.02	1494.7	1654.58	1677.55	1575.12	1406.53	1886.22	1678.47	1656	778.977	1444.38	1539.62	4600.52	1912.36	2066.93	1835.37	1988.01	1467.3	1725.21	1712.98	1725.22	1719.61
M767T137	766.574	136.667	1-o-hexadecyl-2-o-(5z,8z,11z,14z,17z-eicosapentaenoyl)-sn-glyceryl-3-phosphorylcholine	[M+H]+			Lipids and lipid-like molecules	Glycerophospholipids	Glycerophosphocholines	322849	278682	313202	479213	375799	263819	149120	552419	328401	827423	65500	254324	397271	339122	117685	557946	284377	537934	521879	497571	248592	291857	152053	912115	617501	411196	99730.1	419585	530934	848773	290070	900159	106920	22753	809638	455080	598779	593392	593477	631674
M552T162	552.398	162.403	1-o-hexadecyl-2-o-butanoyl-sn-glyceryl-3-phosphocholine	[M+H]+			Lipids and lipid-like molecules	Glycerophospholipids	Glycerophosphocholines	59756.5	205050	42383.6	192924	36096.4	74458.6	51726.1	16796.6	177296	57690.9	75230	228962	80546.3	33912	68791.3	54904.3	12026.1	106609	49797.3	154606	252634	50041.9	28096	198223	63444.1	47916.4	73293.2	80655.4	60055.5	43861.6	44766.3	74156.3	31926	58648.6	74385.4	12822.3	65514.6	68032.2	65760.3	83960
M733T145	732.551	144.934	1-oleoyl-2-myristoyl-sn-glycero-3-phosphocholine	[M+H]+	HMDB0008097		Lipids and lipid-like molecules	Glycerophospholipids	Glycerophosphocholines	307660	223099	439106	200857	329796	559460	365616	332159	252681	320374	260780	173122	407500	467108	470865	483348	418945	608177	305363	241251	145303	594631	108549	221178	406041	505859	470314	235277	404076	303469	324755	527763	77157.7	436636	454353	460217	417123	419792	416901	411224
M544T185_3	544.339	184.586	1-oleoyl-sn-glycero-3-phosphocholine	[M+Na]+	HMDB0002815		Lipids and lipid-like molecules	Glycerophospholipids	Glycerophosphocholines	4.52862e+07	3.01929e+07	3.47786e+07	3.35897e+07	4.87062e+07	3.01736e+07	4.40774e+07	3.80725e+07	3.54578e+07	4.61377e+07	3.85682e+07	3.20319e+07	4.11067e+07	2.73578e+07	2.43967e+07	5.11361e+07	3.54119e+07	3.2734e+07	4.61314e+07	4.4366e+07	3.64526e+07	4.10518e+07	4.04289e+07	5.02359e+07	3.79405e+07	3.60008e+07	2.93799e+07	4.77996e+07	5.10305e+07	5.43964e+07	5.42949e+07	2.67839e+07	2.08619e+07	3.61595e+07	4.11987e+07	3.78454e+07	3.71667e+07	3.78603e+07	3.78655e+07	3.78691e+07
M510T192	510.386	191.777	1-o-octadecyl-sn-glyceryl-3-phosphorylcholine	[M+H]+	HMDB0011149		Lipids and lipid-like molecules	Glycerophospholipids	Glycerophosphocholines	190939	534469	146447	243747	396685	420691	275160	249893	451917	215292	426730	602910	307041	222747	494725	263944	223620	643455	395478	658849	528689	260797	384436	664185	284938	310331	415452	520873	253629	254719	252967	241805	87467.1	114709	124124	225177	142358	178418	145998	141561
M666T230	666.431	230.06	1-palmitoyl-2-azelaoylphosphatidylcholine	[M+H]+			Lipids and lipid-like molecules	Glycerophospholipids	Glycerophosphocholines	1378.9	2545.61	1721.91	1191.06	1184.49	2173.62	2032.68	1190.92	1250.21	1142.13	1557.95	1369.92	901.715	1910.11	3055.81	3200.63	2394.3	2978.08	2419.27	1699.1	3041.02	4229.69	5010.91	1369.38	2074.76	2260.24	3156.4	2631.66	2061.97	1685.03	1540.09	2207.31	2345.16	2285.16	1907.88	2013.56	1604.33	1555.1	1992.29	1832.66
M454T195	454.291	194.644	1-palmitoyl-2-hydroxy-sn-glycero-3-phosphoethanolamine	[M+H]+	HMDB0011503		Lipids and lipid-like molecules	Glycerophospholipids	Glycerophosphoethanolamines	229481	200204	340840	268110	208785	243946	209299	194708	256989	231433	401685	237913	248867	246372	254542	223723	256390	229693	214958	245155	301157	185108	186380	272193	137544	287903	135039	171606	129055	126820	213247	158063	45006.9	137809	124375	124913	138578	138570	142045	142631
M679T148	678.501	148.036	1-palmitoyl-2-lauroyl-sn-glycero-3-phosphorylcholine	[M+H]+			Lipids and lipid-like molecules	Glycerophospholipids	Glycerophosphocholines	10402.4	8680.16	13019.2	4094.56	9020.99	20612.1	6227.54	8912.25	8106.04	4496.65	6125.4	3281.17	9279.68	27111.8	13012.3	5775.34	8543.2	22798.5	8238.72	6293.58	5959.35	20941.9	2493.87	5097.71	7053.67	14245.3	16531.9	8749.4	10843	6782.19	7113.69	9751.71	5128.75	10473.8	11313.7	12952.9	10270.9	9812.92	10554.7	9789.1
M759T428	758.565	427.528	1-palmitoyl-2-linoleoyl-sn-glycero-3-phosphocholine	[M+H]+	HMDB0007973		Lipids and lipid-like molecules	Glycerophospholipids	Glycerophosphocholines	4496.16	2820.77	5475.39	2322.61	4527.54	2822.24	3169.7	3849.12	3262.39	3646.99	3798.99	4845.19	3453.27	4840.55	4964.14	4564.43	5383.97	4823.07	3724.93	2231.01	3177.66	3763.96	2107.21	3092.84	4468.04	3664.68	3932.38	2323.73	4460.14	3470.67	7673.51	5689.1	4242.35	5671.5	5125.33	7436.12	3988.17	5843.53	4281.02	4395.94
M602T30_1	601.516	30.1015	1-palmitoyl-2-oleoyl-3-linoleoyl-rac-glycerol	[M+H-C16H32O2]+			Lipids and lipid-like molecules	Glycerolipids	Triradylcglycerols	58865	58308.7	37882.1	59174.6	54491.9	50470.4	61573.5	126191	45164.4	54554.3	26902.3	50967.4	65656.3	78117.7	158244	77190.3	81676.1	72285.7	59186.8	57174.1	43150.6	69700.6	45932.2	114073	105020	125125	134663	100074	41030.4	108244	26820.1	127871	50196.5	132708	86483.8	146590	100698	103408	105840	105768
M785T178	784.579	178.472	1-palmitoyl-2-stearoyl-sn-glycero-3-phosphocholine	[M+Na]+	HMDB0007970		Lipids and lipid-like molecules	Glycerophospholipids	Glycerophosphocholines	49073.2	47281.5	50940.4	37687.9	44152.4	48662.8	33324.4	35375.6	56180.8	30010.7	32427	88873.5	36595.2	60479.9	40401.5	33037.5	48840.8	85855	34536.9	31194.8	73038.3	36883.5	24620.9	31223.4	36663.3	42775.6	43651.5	31852.8	105616	38522.3	24720.5	73213.1	18981.9	48513.5	43325.2	42244.6	40249.1	38600.2	40275.5	39481
M751T137	750.538	136.698	1-palmitoyl-2-thiopalmitoyl phosphatidylcholine	[M+H]+			Organic nitrogen compounds	Organonitrogen compounds	Quaternary ammonium salts	16933.5	14502.8	20117.4	20129.7	18479.1	13413.8	21100.2	32232.1	12837.2	27986.2	13036.2	17291	26848.4	26595.7	27952.7	19173.7	23872.5	19414.8	24092.4	26376.8	15504.1	21146.4	7772.98	23928.5	23612.1	32826.1	22239.8	14906.8	17876.5	12262	16026.6	24634.9	4420.23	27241.5	20194.5	44471.8	28485.9	28041.1	28040.1	28198.1
M313T32_2	313.273	31.7655	1-palmitoylglycerol	[M+H-H2O]+			Lipids and lipid-like molecules	Glycerolipids	Monoradylglycerols	869523	859082	1.10394e+06	1.03211e+06	1.2327e+06	1.02698e+06	1.41348e+06	2.08311e+06	934257	1.19892e+06	804340	954591	978848	1.21044e+06	1.13881e+06	1.06951e+06	1.12883e+06	979058	1.03168e+06	852951	679314	875763	760477	1.29708e+06	1.9997e+06	1.05549e+06	1.20499e+06	1.15297e+06	1.18287e+06	1.99966e+06	804609	2.09588e+06	318722	2.04067e+06	1.40775e+06	2.1047e+06	1.93273e+06	1.86945e+06	1.82724e+06	1.8959e+06
M538T184_2	538.383	184.087	1-Palmitoyllysophosphatidylcholine	(M+CH3CN+H)+						480026	2.49779e+06	449083	3.09408e+06	363973	720505	356397	516100	1.99882e+06	710924	1.22574e+06	3.82206e+06	1.98406e+06	375818	823107	371348	289891	1.42744e+06	460289	2.76524e+06	3.09675e+06	559817	452283	5.47422e+06	477694	475716	1.11715e+06	2.54449e+06	1.16039e+06	568006	460679	680074	188769	593900	754373	380832	902196	905832	913518	902185
M496T190_4	496.339	189.952	1-palmitoyl-sn-glycero-3-phosphocholine	[M+H]+	HMDB0010382		Lipids and lipid-like molecules	Glycerophospholipids	Glycerophosphocholines	1.003e+08	6.58315e+07	8.61344e+07	8.09831e+07	9.07758e+07	8.57764e+07	9.03909e+07	8.99112e+07	6.89593e+07	8.29216e+07	8.73108e+07	8.31464e+07	7.58304e+07	8.73788e+07	9.11538e+07	8.76826e+07	8.13991e+07	8.51737e+07	8.47372e+07	6.85868e+07	7.41491e+07	8.29234e+07	8.54443e+07	7.76706e+07	9.86007e+07	8.60404e+07	8.33621e+07	7.3117e+07	8.40103e+07	8.74418e+07	8.51874e+07	8.7535e+07	2.98118e+07	8.85271e+07	8.44946e+07	7.29001e+07	8.3661e+07	8.31798e+07	8.6063e+07	8.31714e+07
M482T191	482.323	190.545	1-pentadecanoyl-sn-glycero-3-phosphocholine	[M+H]+	HMDB0010381		Lipids and lipid-like molecules	Glycerophospholipids	Glycerophosphocholines	701867	1.60031e+06	746414	1.14037e+06	351702	1.82264e+06	365384	525889	1.03718e+06	342021	1.07354e+06	1.87152e+06	906497	711408	1.67539e+06	428203	825767	1.77213e+06	405354	1.00468e+06	1.2309e+06	1.03237e+06	751448	1.29138e+06	150518	941506	1.60109e+06	1.06999e+06	1.06963e+06	263582	384820	884430	668227	475334	494379	587055	697191	696915	715141	714434
M105T34	105.069	33.8645	1-phenylethanol	[M+H-H2O]+	HMDB0032619	C07112				149274	189735	205326	243839	184862	116429	168543	159504	210283	201193	262803	201685	166636	206131	134974	260371	204693	135783	249101	149116	285720	209467	263510	126420	196268	120788	131899	208626	167500	258220	333915	193432	508770	207525	197703	175763	295769	293190	287980	296259
M715T305	715.305	305.47	[(1r,2r,3ar,5r,6e,10r,11s,13r,13as)-1,2,3a,11,13-pentaacetyloxy-2,5,8,8-tetramethyl-12-methylidene-4,9-dioxo-3,5,10,11,13,13a-hexahydro-1h-cyclopenta[12]annulen-10-yl] 2-methylbutanoate	[M+Na]+			Lipids and lipid-like molecules	Prenol lipids	Diterpenoids	928.047	36626.6	673	791.806	415.855	796.571	706.824	259.47	4618.33	595.455	503.921	48382.5	826.367	411.442	769.413	201.183	452.771	484.688	477.407	749.919	564.367	556.236	580.665	600.317	367.596	514.38	519.933	1192.68	1823.08	298.807	1214.57	634.045	705.186	459.94	982.172	268.981	1903.66	2198.65	2056.04	1903.24
M888T192	887.556	192.344	1-stearoyl-2-arachidonoyl-sn-glycero-3-phospho-(1'-myo-inositol)	[M+H]+	HMDB0009815		Lipids and lipid-like molecules	Glycerophospholipids	Glycerophosphoinositols	1745.79	8341.45	5918.9	9257.8	6579.95	4763.15	7116.29	16185.6	7214.72	8070.21	1548.49	4612.09	8258.57	9072.46	15762.4	10998.7	6103.14	5122	4969.78	16994.1	4413.45	7625.03	5706.39	8587.16	36820.7	18803	18455.2	27442.6	4247.59	32765.7	231.158	48647.3	4696.66	35055.7	19657.7	42188	37770.1	37769.6	37781.2	37699.2
M628T191	627.532	190.583	1-Stearoyl-2-arachidonoyl-sn-glycerol	(M+H-H2O)+	HMDB0007098/HMDB0007099/HMDB0007100/HMDB0007101/HMDB0007103/HMDB0007108/HMDB0007112/HMDB0007131/HMDB0007132/HMDB0007156/HMDB0007166/HMDB0007170/HMDB0007223/HMDB0007224/HMDB0007248/HMDB0007257/HMDB0007398	C00165	Lipids and lipid-like molecules	Glycerolipids/Fatty Acyls	Diradylglycerols/Lineolic acids and derivatives	574990	824947	795340	1.18618e+06	1.02252e+06	856226	1.42347e+06	1.97954e+06	961567	1.29315e+06	365483	588456	902635	908360	1.69739e+06	1.37265e+06	859544	614384	795295	1.83412e+06	495753	1.14573e+06	761892	1.13106e+06	3.36138e+06	2.19495e+06	1.73452e+06	2.58674e+06	421921	2.92468e+06	273906	2.33605e+06	683628	2.56138e+06	1.38171e+06	2.69267e+06	2.60827e+06	2.63741e+06	2.59338e+06	2.75767e+06
M835T136	834.596	136.381	1-stearoyl-2-docosahexaenoyl-sn-glycero-3-phosphocholine	[M+H]+	HMDB0008057		Lipids and lipid-like molecules	Glycerophospholipids	Glycerophosphocholines	746055	1.06231e+06	785637	929108	766105	704785	602326	756654	1.01139e+06	703984	646192	1.15731e+06	1.03304e+06	414025	988025	716987	619872	745944	573028	898432	1.29106e+06	907113	329172	1.31862e+06	768008	1.21624e+06	1.04189e+06	1.27103e+06	703315	789294	495469	525068	269078	569118	669928	813150	822768	826029	822511	828844
M341T32_2	341.304	32.297	1-stearoyl-rac-glycerol	[M+H-H2O]+			Lipids and lipid-like molecules	Glycerolipids	Monoradylglycerols	409869	392046	517688	503265	583338	476943	635281	858664	504336	621152	408207	469128	559176	648645	553422	438923	502541	493171	477886	483942	359204	409625	248896	668036	637609	470222	502650	580767	625743	681328	402069	949541	157714	749608	676935	825031	651414	631755	615032	635052
M524T224	524.368	224.059	1-Stearoyl-sn-glycerol 3-phosphocholine	(M+H)+						46764.6	22859.8	43594.5	25559.7	45455.3	356533	32113.4	1.89922e+06	26932.3	40310.3	441329	881537	27739.4	31464.2	31130.1	42232.5	859434	44734.9	36475.9	27834.5	24931.2	26964.5	25475.7	37112.9	39012	1.18645e+06	39681.2	29775.8	42379	38546.4	35878.7	34295.1	11644	40663.4	42822.9	34918.1	31399.1	31429.1	31437.5	31421.5
M524T186_9	524.37	185.796	1-Stearoyl-sn-glycerol 3-phosphocholine(LPC(18:0))	[M+H]+	HMDB0010384	C04230	Lipids and lipid-like molecules	Glycerophospholipids	Glycerophosphocholines	9.72418e+07	7.12834e+07	8.86087e+07	7.61983e+07	1.02409e+08	5.66592e+07	9.21375e+07	1.11706e+08	6.94993e+07	1.03566e+08	8.87517e+07	8.63378e+07	7.8508e+07	6.69844e+07	6.73936e+07	9.94041e+07	7.52892e+07	7.81299e+07	9.28942e+07	8.41914e+07	7.29368e+07	6.74516e+07	5.22281e+07	8.79275e+07	9.97147e+07	7.85488e+07	7.12146e+07	8.44651e+07	7.79694e+07	1.00755e+08	9.59471e+07	7.77155e+07	1.15741e+07	8.45319e+07	8.75144e+07	7.92551e+07	8.40195e+07	8.39681e+07	8.45498e+07	8.53291e+07
M303T54	303.23	54.298	20-Hydroxyarachidonic acid	(M+H-H2O)+						67050.3	50087.1	16237.4	25333	20911.8	24624.5	23166.6	20190	35218.6	18778.1	29907	16222.2	22335.1	13348.3	17568.4	14733.3	17457.5	20743.8	14092.6	20491.6	19152.5	17656.8	29246.7	20200.8	11816.7	17240.9	20199.4	20346.8	16717	19855.2	20825.3	12227.1	15189.1	17613.5	26575.7	8548.76	17897.7	16058.6	15158.4	16053.5
M333T216	333.242	215.514	21-Hydroxypregnenolone	(M+H)+	HMDB0004026	C05485	Lipids and lipid-like molecules	Steroids and steroid derivatives	Hydroxysteroids	10242.7	1859.53	7669.53	2287.72	2787.49	4978.21	3175.23	4220.5	2029.86	3396.25	1846.73	3558.71	1968.18	11936	3113.92	5069.36	1951.17	4866.12	4048.54	4144.71	3086.99	3385.34	4665.44	1599.13	2764.2	3943.7	5079.09	1429.69	15104.9	3746.94	4424.25	11397.6	5054.9	7504.93	9287.55	3541.55	4700.15	4688.44	3364.85	4494.97
M156T32	156.137	32.4875	2,2,6,6-tetramethyl-4 piperidone	[M+H]+	HMDB0031179	C11037	Organoheterocyclic compounds	Piperidines	Piperidinones	9688.91	10018.8	8740.86	7848.6	8635.63	10877.2	9937.57	11592.9	7738.1	7033.09	8421.25	12314.3	8557.62	8426.08	8563.38	10195.1	8464.37	9508.17	5355.08	13381	7717.67	8565.31	9138.68	7572.41	8308.36	7170.98	9222.15	10295.6	10179	8372.57	6525.17	9266.11	8742.74	9200.56	10916.9	5900.51	9831.31	9402.01	9911.06	12124.5
M210T198	210.132	197.964	2,2-bis[hydroxymethyl]-2,2',2''-nitrilotriethanol	[M+H]+			Organic nitrogen compounds	Organonitrogen compounds	Amines	9943.4	8072.68	2830.23	4681.64	7357.61	8236.12	4798.48	6653.51	7556.51	7805.32	4000.81	4363.95	3734.4	8657.33	7572.98	6677.73	21734.8	16245.9	18136.5	9204.78	4609.13	8909.54	81361.7	6629.8	6101.23	7997.73	8006.68	4694.71	8726.77	3045.73	11470.3	5730.13	11128.1	6365.98	6574.2	5771.05	9334.83	7395.44	10372.3	10382.5
M594T139	594.372	138.845	2-(5-oxovaleryl)phosphatidylcholine	[M+H]+			Lipids and lipid-like molecules	Glycerophospholipids	Glycerophosphocholines	11647.7	8671.95	9303.03	3872.32	18172.4	8815.47	12966.7	13125.8	10229.8	7860.52	12530.2	10046.4	11907.6	11015.8	4642.1	9911.2	15248.2	9845.49	18499.9	9435.72	12084	13422.9	11197.8	9508.98	8611.09	7981.72	7549.48	5497.52	13454.7	13452.9	26552.6	8060.69	7725.45	10244.4	6542.94	7848.11	7222.11	7107.8	7104.46	6881.55
M120T259	120.08	258.598	2-amino-1-phenylethanol	[M+H-H2O]+	HMDB0001065	C02735	Organic nitrogen compounds	Organonitrogen compounds	Amines	310775	224323	480724	578720	597991	394295	1.04006e+06	434522	621594	505721	991236	465671	521253	625240	725676	142080	841232	554690	480603	428100	449712	594346	1.49897e+06	631785	387041	432707	1.42147e+06	452753	684950	282677	625299	426305	4.04878e+06	480076	1.11766e+06	782858	352976	383652	383725	620822
M70T312_2	70.0652	311.738	2-Amino-2-methyl-1,3-propanediol	(M+H-2H2O)+						1.19299e+06	546232	1.58182e+06	421137	897228	1.90002e+06	790894	780541	622070	712217	2.64085e+06	532915	727713	678873	2.71386e+06	886700	1.02744e+06	1.97067e+06	569807	586749	611644	1.71715e+06	1.18538e+06	776461	804872	1.89176e+06	2.36759e+06	688268	857309	600672	709373	1.65646e+06	1.39177e+06	1.47981e+06	1.77218e+06	1.23806e+06	1.23286e+06	1.26671e+06	1.23942e+06	1.27496e+06
M110T27	110.059	26.904	2-aminophenol	[M+H]+		C01987	Benzenoids	Benzene and substituted derivatives	Aniline and substituted anilines	5107.28	29483.6	6438.57	22561.1	8793.68	10790.2	5452.51	6565.22	16128.7	10612.2	9031.04	18298.4	15264.2	5175.6	10390.4	10559	9053.18	13941.2	9025.75	11504	13406.1	9755.92	9200.57	12802.3	11833.6	10910.7	10471	10476.9	8040.12	8313.02	9867.54	8637.51	29287.1	10563.3	11531.3	11035.7	7393.48	7570.06	7592.85	7587.6
M216T28_1	215.977	27.5655	2-benzothiazolsulfonic acid	[M+H]+						1164.88	1290.09	1470.25	764.385	1973.21	1284.45	1863.66	6830.78	1292.14	1415.44	3359.04	2198.82	1338.13	1941.78	4465.96	1410.39	2986.03	1880.29	2108.96	1149.38	779.106	3935.5	2708.2	906.937	1193.65	2704.13	3259.29	1416	1026.32	1268.01	1090.33	3574.55	4808.36	1713.04	1591.63	1639.27	2921.99	2432.43	2332.45	2255.88
M251T30	251.045	30.078	2-butenamide, 2-cyano-3-hydroxy-n-[4-(trifluoromethyl)phenyl]-, (2z)-	[M+H-HF]+			Benzenoids	Benzene and substituted derivatives	Trifluoromethylbenzenes	181266	29594.7	7107.09	24273.8	26416.6	5603.16	28268.3	159439	37979.6	11847	8209.84	10768.4	19888.4	205601	6217.74	45230.9	8960.64	9894.43	10837.7	11266.2	18720.6	7934.37	11209.1	13164.8	8798.93	259303	7895.15	11344.4	14936.5	21052	13722.2	7667.19	5041.43	10527.3	4502.66	3621.75	9883.71	11058.2	10712.2	11363.8
M200T185	200.07	184.598	2-chloro-l-phenylalanine	[M+H]+			Organic acids and derivatives	Carboxylic acids and derivatives	Amino acids, peptides, and analogues	36504.6	26701.5	117370	90161.4	28490.6	68981.3	46429.1	34549.6	34466	154680	104352	17642.2	26428.3	69191.6	40620	48530.9	13183.6	27856.6	2552.6	33189.8	12900.2	97502	56358.1	84631.5	42972.5	104474	43796.7	12328.2	17152.9	7607.55	184047	63449.7	72180.1	104652	117677	135657	72123.4	69540.5	71458.1	71453.6
M228T201	228.097	200.731	2'-deoxycytidine	[M+H]+	HMDB0000014	C00881	Nucleosides, nucleotides, and analogues	Pyrimidine nucleosides	Pyrimidine 2'-deoxyribonucleosides	7563.12	10035	10046.6	8053.22	10369.5	1759.47	10439.4	7575.13	11259.3	17742.6	11320.9	8539.16	9098.26	7810.73	11238.3	17673.2	14467.4	3932.04	12989.8	7554.77	17290.1	6905.3	11783.6	13632.4	8949.35	4028.36	2862.24	12290.8	11992.2	10676.9	24386	2853.36	7306.84	3223	7390.42	7439.67	7150.56	8018.24	8185.08	8187.8
M112T230	112.05	230.393	2'-deoxycytidine 5'-monophosphate	[M+H-C5H9O6P]+	HMDB0001202	C00239	Nucleosides, nucleotides, and analogues	Pyrimidine nucleotides	Pyrimidine deoxyribonucleotides	56240.8	60894.2	51372.3	37953	74198.3	13244.9	32920.6	36263.8	55465.8	57591.3	60155.3	59084.6	57593.6	29192	75702	54914.4	58387.5	9582.57	37375.8	27264.7	102138	44485.5	144165	95189.6	36215.9	27416.5	24921.7	61449.3	52099.4	30108.2	82640.2	17192.4	65661.8	18091	31635.4	25374.3	40937.9	40951.9	41436.8	40331.4
M580T31_1	579.531	30.8485	2-hdeahpda [dmed-fahfa]	[M+H]+						39938.7	71231	72931.1	44595.8	108064	82066.4	118647	217612	52312.6	110547	37660.8	44410.8	62638.3	69339.3	72380.4	91822.3	94917.8	93071.9	77611.4	52045.4	27486.5	68295.7	68095	91730.4	152592	71362.6	89459.6	78255.1	47812.3	171171	41244.7	159062	112904	153422	102493	172539	208285	168712	161346	168988
M107T29	107.048	28.844	2-hydroxybenzyl alcohol	[M+H-H2O]+	HMDB0059709	C02323	Benzenoids	Benzene and substituted derivatives	Benzyl alcohols	20830.6	87614.4	14901.2	70504.2	18886.7	10469.5	27372.3	15110.4	84726.1	35309.9	7904.63	152002	58972.9	17451.2	5575.05	43891.9	14808.9	8614.65	16457.1	46513.9	55754.1	8301.31	9432.75	93573.3	30657	8627.89	8699.18	56487.8	14918.3	14376.2	61694.8	17604.1	13048.4	12833	17040.2	17522.8	31544	32267	31474.3	31072.5
M133T32	133.1	32.1345	2-methylamino-1-phenylbutane	[M+H-CH5N]+			Benzenoids	Benzene and substituted derivatives	Phenethylamines	89900.8	118888	99691	83815.1	100846	92821.5	517860	92600.2	76680.5	110820	96785.4	184431	78493.1	85355.8	92950.9	1.4134e+06	332906	315051	451501	78039.1	494895	339905	66138.8	76060.4	605166	246565	318387	223308	89790.3	432340	92043.7	167124	47184.6	406492	168503	85070.9	2.13636e+06	2.2548e+06	2.06516e+06	2.05642e+06
M269T389	269.158	389.215	2-Methylbutyroylcarnitine	(M+Na)+						2420.94	1728.76	2068.76	2156.94	2590.53	3610.76	2509.96	2234.6	613.18	1373.96	2580.13	2380.84	1382.78	2445.14	7642.24	1593.55	676.88	3243.97	2944.18	947.902	2266.18	1874.38	2247.79	3774.48	892.569	3290.48	3639.24	3138.76	3143.09	2202.58	3633.68	2091.95	736.816	1770	3496.83	1516.23	2043.58	2033.27	2995.79	2334.92
M246T236	246.168	235.838	2-methylbutyryl-l-carnitine	[M+H]+			Lipids and lipid-like molecules	Fatty Acyls	Fatty acid esters	170633	781417	67096.2	212871	42965	100091	57193.9	52055.1	190211	97251.1	60266.5	142079	135479	61968.8	55629.3	59590.5	30397.2	59109.8	54841	117188	195776	21976.4	129506	138299	58325.6	62378.2	97392.7	177176	274563	58433.4	141276	119308	285437	105411	86115.3	39034.3	79639	70400.2	78101.4	80658.2
M296T240	296.064	239.959	2-naphthalenesulfonamide, n-(4-aminobutyl)-5-chloro-	[M+H-NH3]+			Benzenoids	Naphthalenes	Naphthalene sulfonic acids and derivatives	225419	250590	254882	308928	282516	276850	200689	244327	300064	253517	298415	203990	457258	190184	272663	408569	301848	222480	282490	289252	265920	432514	290799	297932	212800	232817	137742	327659	242766	229251	520758	372581	411403	175359	326775	348422	277232	307999	317874	287891
M216T172	216.1	172.333	2-naphthyl-d-alanine	[M+H]+						13902.3	6224.88	1193.15	21087.2	15613.2	2997.66	3653.7	15077.3	27498.6	35432.9	3725.44	1636.9	9698.01	11917.1	1693.13	9940.31	6197.23	6341.92	97.1519	93788.7	5945	6687.41	3332.58	70244.5	4687.85	1185.42	1493.19	41592.5	1916.82	14279.7	6716.35	15684.7	2726.21	11491.3	33548.5	9140.57	12974.1	10284.3	10293.1	12409.4
M260T272	260.079	272.416	2-pentenetricarbonitrile, 3-amino-4-(1h-indol-5-ylmethylene)-	[M+H]+			Organoheterocyclic compounds	Indoles and derivatives	Indoles	41410	28052.7	40278	32112.6	37662.2	29563.4	18668.9	23876.6	31931.6	20820.4	38753.5	13063.4	22567.4	25953.4	18475.7	17006.4	35955.2	22831.2	20595.5	26577.2	12999.2	18653.2	37598.7	22093.2	31352.2	28635.3	53443.7	27127.4	31528.6	4932.72	28234.7	25793.5	38775.9	38545	37183.7	11335.5	29989.7	25439	23733.5	25448
M136T217	136.075	216.828	2-Phenylacetamide	(M+H)+						2902.04	3100.46	3139.57	2722.75	1956.44	10364.7	1781.66	2388.54	3024.09	3243.64	3677.46	3617.98	2676.39	3124.51	4103.91	2576.39	1920.04	2506.35	3030.5	3028.33	3239.05	7072.16	8939.47	3478.61	2454.69	4838.17	4235.79	3119.25	3123.02	2628.86	3377.97	2335.58	10748.2	2370.42	3263.38	2565.32	2542.62	2631.9	2766.55	2252.13
M203T388	203.051	387.61	2-Phenylbutyric acid	(M+K)+	HMDB0000329		Benzenoids	Benzene and substituted derivatives	Phenylpropanes	125211	107175	74258.1	90598.6	68311.1	57520.9	57951.2	46644.5	88093.6	56977.5	39750.5	64892.3	61577.1	77289.4	52673.7	117074	55542.2	38536.3	49529.7	62932.5	66308.8	63047.3	80339.4	45306.1	64859.7	65789.8	55919.3	52881.4	49159.5	59955.5	49311.8	74961.2	76054.9	74996.3	71915.9	47897.4	59566.9	59569.2	59587.9	59583.9
M238T195_2	238.106	195.402	2-piperidinecarboxamide, n-[4-(4-methoxyphenyl)-2-thiazolyl]-1-[(4-methylphenyl)sulfonyl]-, (2r)-	[M+H-C11H10N2O2S]+			Benzenoids	Benzene and substituted derivatives	Toluenes	1823.63	1956.95	1729.4	2707.55	2018.88	6607.75	1810.83	1865.89	2640.02	1128.61	1838.92	2164.02	1690.04	958.775	1684.4	2173.19	1412.6	1724.35	1685.28	1980.16	951.311	5200.71	16699.4	1417.46	1486.34	1633.42	2695.47	582.047	2417.6	1326.23	3004.84	1002.97	8486.07	1157.04	1198.1	1092.57	1161.27	1156.06	1373.39	1338.02
M100T56_2	100.075	55.641	2-piperidone	[M+H]+	HMDB0011749	C10482	Organoheterocyclic compounds	Piperidines	Piperidinones	423497	1.72827e+06	704778	943107	139714	3.30275e+06	422375	375649	760677	587398	660327	1.04101e+06	360205	543600	1.12411e+06	214031	287190	1.33818e+06	611222	627456	731480	655640	855236	1.00198e+06	504507	527283	544065	531703	375640	309002	531983	247610	2.36862e+06	490022	681462	494801	560387	573876	564735	573644
M523T232	523.298	231.895	(2r)-3-hydroxyisovaleroylcarnitine	[2M+H]+			Lipids and lipid-like molecules	Fatty Acyls	Fatty acid esters	1054.99	35347.4	1271.28	876.547	888.381	1544.46	992.765	559.455	1789.33	1018.28	1073.27	18535.5	991.764	1207.31	1043.01	743.05	975.687	939.249	882.335	1147.04	1106.43	966.461	1334.57	1253.26	1103.54	856.749	1528.71	1207.76	1021.18	717.831	1192.44	1953.62	1322.69	1807.87	2391.28	1085.3	1603.35	1458.3	1575.28	1910.18
M689T32	689.24	31.997	[(2r,3s,4s,5r,6r)-6-[1,7-bis(4-hydroxyphenyl)-5-oxoheptan-3-yl]oxy-3,4,5-trihydroxyoxan-2-yl]methyl (e)-3-(3,4-dimethoxyphenyl)prop-2-enoate	[M+Na]+			Phenylpropanoids and polyketides	Diarylheptanoids	Linear diarylheptanoids	16784.9	10914.6	8196.61	22582.7	9806.99	10626.5	59508	9658.54	12736.4	9214.64	44551.6	18869	11192	28498.7	78036.7	11196.7	37796.9	12392.7	26676.9	8222.56	8616.51	16136.9	11728.9	7722.38	9232.41	14265.9	13027.8	58183.7	10059.3	12171.9	9885.17	7946.26	9718.76	10840.9	11006.7	12365.8	10325.6	9406.73	9803.46	13418.5
M1118T489_1	1117.54	488.523	(2s,3r,4s,5s,6r)-2-[(2r,3r,4s,5s,6r)-4,5-dihydroxy-6-(hydroxymethyl)-2-[[(3s,8r,10r,12r,14r,17s)-12-hydroxy-4,4,8,10,14-pentamethyl-17-[(2s)-6-methyl-2-[(2s,3r,4s,5s,6r)-3,4,5-trihydroxy-6-[[(2s,3r,4s,5s)-3,4,5-trihydroxyoxan-2-yl]oxymethyl]oxan-2-yl]oxyhept-5-en-2-yl]-2,3,5,6,7,9,11,12,13,15,16,17-dodecahydro-1h-cyclopenta[a]phenanthren-3-yl]oxy]oxan-3-yl]oxy-6-(hydroxymethyl)oxane-3,4,5-triol	[M+K]+			Lipids and lipid-like molecules	Prenol lipids	Terpene glycosides	4699.1	3352.5	4023.54	3419.74	4317.6	3354.58	2891.78	2922.91	3383.59	2924.48	3713.09	2079.25	3489.22	1860.46	3569.22	3352.85	3343.21	5011.4	3713.39	2712.05	2686.78	2819.76	4050.28	3062.59	1792.79	2755.63	2530.47	2504.21	3796.74	2193.02	3748.89	1812.77	3291.33	2937.21	3713.13	3596.69	2225.82	3011.04	3015.57	2669.26
M1098T196	1097.53	195.57	[(2s,3r,4s,5s,6r)-3,4,5-trihydroxy-6-[[(2r,3r,4s,5s,6r)-3,4,5-trihydroxy-6-(hydroxymethyl)oxan-2-yl]oxymethyl]oxan-2-yl] (4as,6as,6br,9r,10s,12ar,14bs)-10-[(2s,3r,4s,5s)-4,5-dihydroxy-3-[(2s,3r,4r,5r,6s)-3,4,5-trihydroxy-6-methyloxan-2-yl]oxyoxan-2-yl]oxy-9-(hydroxymethyl)-2,2,6a,6b,9,12a-hexamethyl-1,3,4,5,6,6a,7,8,8a,10,11,12,13,14b-tetradecahydropicene-4a-carboxylate	[M+Na]+			Lipids and lipid-like molecules	Prenol lipids	Terpene glycosides	485.581	588.818	91.5927	43.8099	67.1526	2792.12	53.9941	155.685	162.95	422.894	2591.9	197.273	106.873	23.2221	1130.69	92.3377	1341.49	1159.12	55.2436	413.573	120.032	226.687	40.5968	263.626	586.01	366.19	4217.1	339.267	108.803	74.0326	697.63	3639.1	5292.47	659.872	9403.48	283.838	494.189	927.226	551.155	432.324
M270T221	270.012	221.408	3-(3-Indolyl)-2-oxopropanoic acid	(M-2H+3Na)+						551.682	1012.33	726.674	668.239	536.006	2288.61	679.901	769.933	816.586	1288.64	644.351	783.895	581.209	811.927	610.68	522.726	623.672	716.127	623.652	731.176	1390.06	2391.22	719.017	814.146	680.315	740.172	752.475	689.084	478.178	1161.71	538.312	502.684	971.551	543.212	523.624	572.917	663.176	702	664.785	674.345
M152T251	152.069	250.858	3,4-dihydroxy-l-phenylalanine	[M+H-CH2O2]+	HMDB0000181	C00355	Organic acids and derivatives	Carboxylic acids and derivatives	Amino acids, peptides, and analogues	6371.5	6629.22	6770.85	6786.29	5908.62	6656.37	7511.03	6993.83	7595.99	7144.63	6704.1	7070.82	7087.44	7923.8	6832.82	7281.38	7596.78	6689.53	6901.4	6935.76	7036.77	7113.5	6608.02	6449.48	7208.69	7012.2	7116.88	7893.84	7515.2	4071.76	7052.18	4332.29	6309.77	6472.85	6534.43	6707.18	6678.12	7031.94	6817.14	6859.37
M135T34	135.08	33.7155	3,4-dimethylbenzaldehyde	[M+H]+			Benzenoids	Benzene and substituted derivatives	Benzoyl derivatives	82479.2	107482	113390	115019	138479	90889	92417.2	119885	144678	116837	114709	113122	123867	112332	89295.4	128254	133667	97511.7	139634	92328.7	123132	100147	104781	90254.8	142048	81327.1	98198.9	137595	93152.2	130750	136384	119356	114183	129865	107178	117301	118432	123123	121458	123135
M554T183_1	554.355	182.898	3,5,9-trioxa-4-phosphatetracosan-1-aminium, 7-(acetyloxy)-24-carboxy-4-hydroxy-n,n,n-trimethyl-, inner salt, 4-oxide, (r)-	[M+H]+			Lipids and lipid-like molecules	Glycerophospholipids	Glycerophosphocholines	59470.4	71385.1	46035.2	58304.6	35810.3	61824.7	51121.8	23535.3	64607.6	40154.6	59884.1	87227	52819.1	35677.8	56432.3	29256.4	42426.8	68457.3	48785.7	62283.1	71092.2	65061.6	35487.5	77551.9	49852.8	79755.3	50988.8	79123.1	47494	51726.9	34246.2	14868.3	21047.5	46492.5	30884.8	35780.4	43253.2	43234.4	45440.3	43245.2
M434T503	433.975	503.157	3,5-diiodo-l-tyrosine	[M+H]+	HMDB0003474	C01060	Organic acids and derivatives	Carboxylic acids and derivatives	Amino acids, peptides, and analogues	1656.54	1782.7	1797.8	1630.11	1683.65	1696.06	709.53	4216.73	1003.7	1510.73	1499.13	2996.19	2022.3	1687.69	1691.57	1862.47	1727.91	1823.41	1955.35	1729.14	1825.62	1623.55	1870.26	1776.51	2046.81	1855.7	1858.1	3009.52	1828.96	3571.86	2501.54	1638.23	2402.82	2027.48	2153.37	1837.91	1876.2	2288.63	1869.36	1891.34
M363T27	363.308	27.027	3,6,9,12-tetraoxatetracosan-1-ol	[M+H]+			Organic oxygen compounds	Organooxygen compounds	Ethers	11961.3	13467.3	20113.3	15019.2	21842.3	31960.9	22658.1	41073.2	18836.5	15845.1	27813.1	12546.8	21427.9	16473.5	35238.1	34686.2	14888	18055	23194.1	11631.9	10034.3	20530.2	45339.8	30533.7	19154.5	36823.3	38345.8	22842.1	23028.2	16840.8	24807.8	15088.1	26618	12994.3	24071.6	37815.5	12799.5	12711.6	12826.7	11890.4
M140T366	140.067	365.631	3-amino-2,3-dihydrobenzoic acid	[M+H]+		C12110	Organic acids and derivatives	Carboxylic acids and derivatives	Amino acids, peptides, and analogues	44699	55397.7	45906.1	48608.7	51727.6	44241.5	47587.3	76195.3	43861.7	91341.5	44339.7	74825.4	49058	47216.2	73434	51544.2	44655.1	64296.3	87264.6	78434.5	43810.1	79975.8	66045.9	84688.5	43378	43205.1	72425.9	53228.1	88150.7	44528.4	83114.3	45864.6	54310.6	43145.8	43726.3	59127.6	74166.1	74922.5	74937.7	56503.8
M167T124	167.055	124.025	3-amino-3-(4-fluorophenyl)propionic acid	[M+H-NH3]+			Organic acids and derivatives	Carboxylic acids and derivatives	Amino acids, peptides, and analogues	9336.07	23104.6	646.105	22372.5	6570.76	17922.4	15091.9	5776.07	13147	17080.1	14743.8	16861.5	12556	7828.79	11198.8	11036.8	590.362	8754.59	11780.3	13014.6	15722.8	11422.5	21815.5	10875.9	13746	12448.8	10626.1	9953.05	1261.06	7903.15	12661.3	8097.85	33622.8	5759.3	785.742	8728.19	2475.17	2335.85	2588.41	1012.98
M120T228	120.044	228.422	3-Aminobenzoic acid	(M+H-H2O)+						3232.43	3813.02	5012.57	6859.97	3112.02	5962.67	3588.36	3783.05	5187.98	5669.56	7089.58	5294.79	2491.72	4805.77	8117.23	4813.03	4312.22	5545.21	2582.68	3249.55	3854.61	6635.7	8979.75	3336.96	3554.62	6315.9	5326.63	7650.3	2999.74	2079.35	5168.32	3887.87	9015.97	3618.95	7819.35	3285.25	3464.17	3520.55	3471.04	3536.65
M104T69	104.07	68.7265	3-aminobutanoic acid	[M+H]+	HMDB0031654		Organic acids and derivatives	Carboxylic acids and derivatives	Amino acids, peptides, and analogues	8914.3	6485.68	8500.45	10794.5	4377.16	11841	6318.94	5273.32	7311	7122.98	21166.1	7770.99	5091.08	4969.63	6933.86	6228.29	5860.2	8851.79	2089.22	4520.92	9457.11	8542.78	14911.1	6124.88	1519.88	6969.29	1273.99	3187.22	6077.17	3254.98	5857.29	6919.63	6271.34	5985.73	6230.16	6394.9	3619.71	2376.05	1982.22	4043.85
M95T123	95.0595	123.493	3-aminopyridine	[M+H]+			Organoheterocyclic compounds	Pyridines and derivatives	Aminopyridines and derivatives	7010.04	9908.27	3291.67	2497.42	1189.63	6720.37	2379.23	5185.93	13245.6	5501.41	6332.32	5535.48	5948.57	841.298	5679.88	6255.19	6071.41	4600.37	6417.76	1749.35	18451.5	2212.1	5773.73	5320.46	844.852	5299.86	6133.31	1589.64	5035.77	1302.57	7130.77	5682.04	7383.31	4989.09	5564.1	4918.82	1628.89	2560.08	2567.62	3749.82
M266T348	266.096	348.424	3-benzamidocoumarin	[M+H]+						34057.9	64010.8	36657.7	55017.9	22784.5	43416.3	27553.4	20906.1	55483.5	41046.2	45737.7	49126.5	54261.8	41611.2	36249.3	27755.1	33288.8	62768.4	42598.7	36439.9	55415.1	45126.5	97957.9	48512.4	27741	30343.6	38345.4	50389.2	35769.6	21290.9	41431.8	36134.7	65227.2	34697.4	36111.7	22088.7	32919.5	33500.6	32919.4	34923.8
M172T193	172.038	192.607	3-cyanocoumarin	[M+H]+						33768.5	32257.1	124343	124080	97244.7	29214.4	37534	51519.3	58888.1	72517	84577.6	26471.1	25918	179640	17873.4	80074.3	31944.8	27740.8	33825.9	57762.6	29199.1	33052.1	67932	62339.6	22043.6	73996.1	10903.7	29839.4	42921.2	20169.5	163164	39202.2	46098.8	27925.6	58047.5	15020.7	28325.7	29397.1	32849.5	24542.9
M83T214	83.0848	214.186	3-hexen-1-ol, (z)-	[M+H-H2O]+	HMDB0030003	C08492	Lipids and lipid-like molecules	Fatty Acyls	Fatty alcohols	8899.56	8937.53	9049.26	8201.98	8381.66	10381.2	9600.23	4700.25	8769.56	8699.32	4759.01	8398.74	4717.43	10184.7	4761.53	1354.66	9894.03	9417.85	9316.45	8445.69	6699.64	4892.22	6213.1	8291.48	4953.85	9160.38	16346.3	8130.79	8866.49	5884.43	9600.8	11389	19099.8	5476.16	8217.59	7988.32	8393.54	8552.88	8390.91	9971.28
M150T247	150.057	246.908	3-hydroxyacetaminophen	[M+H-H2O]+			Benzenoids	Benzene and substituted derivatives	Anilides	11657.8	9788.9	10083	876.944	10291.5	16758.1	9475.19	900.014	9831.16	9116.52	1329.82	10515.5	8587.14	11798.3	15115.4	471.589	11350.9	14145.8	10820.8	11885.5	10222.3	13338.3	22424.8	10554.4	9336.9	14901.7	18561.4	8387.95	11737.7	7553.65	9871.99	12465.9	32198.3	11213.9	14695.7	8864.67	10448	10552.6	10552	9817.36
M136T340	136.047	340.156	3-hydroxyanthranilic acid	[M+H-H2O]+	HMDB0001476	C00632	Benzenoids	Benzene and substituted derivatives	Benzoic acids and derivatives	121280	15263.6	39243	8449.44	14987.5	14609.2	8257.26	123787	9584.36	13530.5	61965.9	10913.6	39111.6	7164.94	36538.8	41874	16509.7	13583.6	12814.7	106805	36818.4	28347	53224.2	84642.5	29442.7	25563.5	11843.2	94628.6	15183.6	79978.5	55083.7	19286.3	23010.2	45722.7	23747.5	13073.2	32186.4	33970.8	29219.8	32872.3
M225T314	225.097	314.472	3-hydroxykynurenine	[M+H]+	HMDB0000732	C02794	Organic oxygen compounds	Organooxygen compounds	Carbonyl compounds	30635.9	10478.6	52218.3	32612.5	26444.3	26452	32813.7	15455.7	17865.2	27574.6	22714.6	19197.5	26662.7	37664.6	39912.8	37464.1	44824.3	14112.3	21805	26214.4	34867.4	32591.5	8005.9	42637.5	40269.3	50144.4	22193.2	26994.9	45708.7	40763.6	106985	18796.1	8342.21	25160.4	15072.3	44028.2	29689.5	32249.9	32229.7	32777.5
M96T25	96.0436	25.461	3-hydroxypyridine	[M+H]+			Organoheterocyclic compounds	Pyridines and derivatives	Hydroxypyridines	2066.11	6472.96	7330.14	2492.45	2098.72	3091.04	1646.87	1822.15	3260.63	5395.02	3996.55	3050.4	2991.79	2938.77	3575.4	3651.48	2831.66	2798.97	3700.24	2052.8	7259.19	2939.03	3363.88	2630.82	2474.31	3510.29	2448.39	2357.26	1805.42	1857.02	2406.9	2250.54	6123.74	2389.43	2922.32	3971.44	3021.52	3029.46	6369.7	3014.17
M125T32_1	125.095	31.811	3-hydroxyvalproic acid	[M+H-2H2O]+	HMDB0013899	C16651	Lipids and lipid-like molecules	Fatty Acyls	Fatty acids and conjugates	13914	21931.5	11436.3	16283.4	16821.3	18140.1	32184.8	16215.4	16322.7	16936.5	15532.8	24713.6	12561.1	13792.5	15434.6	70784.9	26532.1	25465	25648.5	10921.1	32701.4	35896.2	31172.2	11320.1	35867.8	27733.9	19609.3	18457.6	11727.3	31822.5	18644.7	17686.1	19877.7	29233	18596.2	14774.1	97430.2	89100.6	85959.6	84871.2
M118T24	118.048	24.2565	3-methylbenzamide oxime	[M+H-H3ON]+			Benzenoids	Benzene and substituted derivatives	Toluenes	3920.01	266.107	1025.29	1255.3	923.973	653.292	812.968	1896.84	498.503	733.271	2379.22	528.256	545.518	482.241	2223.4	267.345	628.285	1002.31	439.736	248.483	547.09	3296.05	2640.1	207.747	644.488	1369.76	1443.21	483.492	1330.21	549.86	467.191	814.256	585.354	1093.24	406.039	1099.68	1162.22	1708.74	1384.03	1160.99
M213T289	213.074	289.251	3-methylglutarylcarnitine	[M+H-C3H11NO]+	HMDB0000552		Lipids and lipid-like molecules	Fatty Acyls	Fatty acid esters	5787	6121.4	7344.1	6142.18	3858.92	8944.29	7860.85	7700.15	10587.4	1106.21	9029.08	9576.35	9965.75	8525.82	6939.77	8010.41	8988.7	6933.44	8459.48	9492.49	9962.37	10128.7	13282.1	9673.55	9727.75	9882.2	9401.22	11374.2	9198.48	9449.18	9060.79	9113.41	5090.53	11440.4	10180.1	10512.6	5517.04	8162.43	8477.99	8385.33
M170T506	170.092	506.09	3-Methylhistidine	(M+H)+	HMDB0000001/HMDB0000479	C01152	Organic acids and derivatives	Carboxylic acids and derivatives	"Amino acids, peptides, and analogues"	1.19772e+06	2.07909e+06	2.60322e+06	2.94404e+06	2.55682e+06	2.14102e+06	2.35303e+06	1.37926e+06	1.87614e+06	2.01695e+06	1.13091e+06	2.35566e+06	1.5015e+06	2.559e+06	2.05974e+06	1.60673e+06	1.66213e+06	1.85037e+06	2.81273e+06	2.88555e+06	2.2753e+06	1.79707e+06	1.03569e+06	1.33171e+06	1.83058e+06	3.00282e+06	1.56698e+06	1.09411e+06	878252	1.37388e+06	2.36336e+06	1.40112e+06	1.43896e+06	1.34538e+06	1.03602e+06	1.38427e+06	1.53456e+06	1.62636e+06	1.63816e+06	1.61637e+06
M109T202	109.075	202.198	3-methyl-l-histidine	[M+H-CH3O2N]+	HMDB0000479	C01152	Organic acids and derivatives	Carboxylic acids and derivatives	Amino acids, peptides, and analogues	17588.4	4222.99	17808.3	16420.7	17650.9	2179.79	16060.3	732.663	1756.01	1251.86	6395.49	3086.06	16761.7	897.535	2439.73	17209	529.218	15423.6	16497.7	16989	15909.3	15533.2	18395.8	17355.5	2598.38	15249.3	16340.5	18103.1	16203.4	15461.8	18014.3	4285.84	3034.99	15320.9	2296.12	15162.1	16714.4	15820.6	15590	15596.5
M148T26_2	148.075	25.985	3-methyloxyindole	[M+H]+		C02366	Organoheterocyclic compounds	Indoles and derivatives	Indolines	32391.6	42600.1	82410.4	19930.5	24871.7	92863.3	20189.9	7244.93	24989.4	26949	90777	23562.1	11749.5	36038.1	81476	15582.6	68791.4	84775.9	16667.5	25328.2	11416.3	92351	88845.5	26568.5	17455.3	103644	39553.1	23989.1	20951.9	12962.7	37833.7	25976.2	277756	44322.4	45128.9	87053.1	25662.4	27784.1	25787.4	25648.9
M458T249	458.346	249.184	3-oxazolidinecarboxylic acid, 2,2-dimethyl-4-(1-oxo-2-hexadecyn-1-yl)-, 1,1-dimethylethyl ester, (4s)-	[M+Na]+			Organoheterocyclic compounds	Azolidines	Oxazolidines	44443.3	42240.3	65761.2	57441.1	54349.9	54218.8	53092.6	67913.9	46525.1	63170.3	26769	62041.5	42139.1	99909.4	18140.6	53748.9	67807.4	31822.8	103534	37601.8	57166.5	37672.9	27462.2	23685	66867	54246.8	43943.9	26889.6	73156.4	51350.2	52890.3	63657	42932.7	49817.9	65891	39863.3	44342.2	44342.3	45468.6	44342.5
M93T196	93.0441	196.041	3-pyridinemethanol	[M+H-OH]+						807.373	507.184	659.025	290.784	918.378	1055.81	1080.2	776.832	1063.43	365.993	1184.02	991.142	838.663	448.883	469.422	675.763	936.106	1229.01	1382.44	950.136	986.207	737.098	1329.88	679.492	466.975	769.99	617.044	876.52	1305.76	379.511	569.267	488.406	2764.12	305.617	279.758	291.143	697.319	791.985	663.339	708.387
M435T229	435.32	229.059	3-quinolinecarboxamide, 1,4-dihydro-6-(1-methylethyl)-4-oxo-1-pentyl-n-tricyclo[3.3.1.1(3,7)]dec-1-yl-	[M+H]+			Organoheterocyclic compounds	Quinolines and derivatives	Quinoline carboxamides	1122.7	2568.67	943.968	745.543	791.614	500.039	662.165	543.232	618.201	615.619	1478.75	1043.53	527.923	950.069	989.962	611.515	1004.32	1398.02	761.063	554.314	644.672	789.071	3916.16	553.15	566.649	623.1	995.805	585.768	1352.74	567.181	973.834	782.866	3433.85	767.859	1006.23	634.609	719.192	694.149	708.817	700.256
M656T430	656.197	429.962	3'-sialyllactose	[M+Na]+			Organic oxygen compounds	Organooxygen compounds	Carbohydrates and carbohydrate conjugates	2709.28	1596.24	2825.23	1750.33	1794.62	1958.37	1518.61	1498.55	1451.92	1251.06	1165.29	1896.08	1082.9	1587.6	1289.45	3445.29	1642.97	1740.34	1573.05	862.819	1326.15	1224.34	1878.4	1028.85	1212.51	1605.44	1618.07	844.649	1678.21	1386.69	1703.39	1521.51	3140.02	1479.53	1226.18	1514.72	1598.37	1565.32	1450.09	1883.73
M146T281	146.079	280.579	4-acetamidobutanoate	(M+H)+						959.643	1264.47	963.396	857.973	914.201	1311.37	884.382	839.608	1065.14	9671.72	11535.2	1167.03	6551.08	11630.3	1503.95	6152.64	7086.45	14397	964.122	1422.4	1790.57	1543.09	11061.7	1406.74	1657.14	1516.23	1778.01	1313.26	644.891	978.767	1105.85	1240.17	19584	1798.5	12124.7	6205.9	1698.15	4318.85	1709.7	1685.13
M159T250	159.091	250.157	4-aminoantipyrine	[M+H-CH3ON]+			Organoheterocyclic compounds	Azoles	Pyrazoles	14563.5	21892.2	22517.7	18008.5	20403.4	51556.6	20056.7	9984.61	16073.9	22356.4	57700.5	15677.2	19180.5	21961.6	34719.7	15052.5	24441	46538.7	20282.9	11033.2	19695	39827	114912	14547.4	12704.3	22331.6	29241.4	10331.6	19424.6	6410.76	35101.7	12218.5	246289	15867.3	19460.1	13290.7	9470.58	10982.9	12202.6	12533.4
M120T91	120.044	91.0805	4-aminobenzoate	[M+H-H2O]+	HMDB0001392	C00568	Benzenoids	Benzene and substituted derivatives	Benzoic acids and derivatives	5154.27	3790.85	5232.52	7407.52	1808.09	9139.63	2080.69	1538.38	6394.04	4684.05	11405.4	4846.61	3307.36	1715.08	5466.84	5120.06	11580.9	10382.8	3984.65	4303.86	10955.3	7960.06	15100.3	3393.47	4323.14	3868.23	6989.76	4014.03	613.777	1042.88	6315.77	1643.09	45950.4	2291.61	3703.44	2006.73	2235.79	348.022	2169.7	2287.44
M168T254	168.091	254.317	4-fluoroisocathinone	[M+H]+			Benzenoids	Benzene and substituted derivatives	Phenylpropanes	1174.68	5547.46	1046.43	4987.63	4840.31	7995.64	4515.38	1717.8	5030.17	4774.37	1644.12	5253.25	586.568	1776.48	5842.55	4397.92	6200.8	3779.41	1709.91	5239.99	877.47	5538.87	6046.66	1707.27	4095.85	4965.16	1919.83	3666.39	1301.06	4006.06	5989.78	4995.41	14464.5	5122.37	1462.65	4463.9	3988.59	4219	4001.78	3881.62
M146T314	146.091	314.246	4-Guanidinobutyric acid	(M+H)+	HMDB0003464	C01035	Organic acids and derivatives	Carboxylic acids and derivatives	"Amino acids, peptides, and analogues"	3421.66	4681.47	5040.28	5381.11	4564.3	6817.01	5450.89	3397.88	3698.9	6228.32	5025.12	3933.88	3699.01	6614.16	2517.08	5841.89	5333.13	7444.46	5205.14	7575.54	4758.4	7861.44	4529.4	3255.16	6118.95	6595.52	5700.96	3770.85	3755.27	3989.78	4000.96	4364.27	6140.97	5003.29	6820.51	5868.86	5392.02	5391.97	5625.04	5252.87
M133T28	133.051	27.6965	4h-1-benzopyran-4-one, 2-(2-amino-3-methoxyphenyl)-	[M+H-C8H7O2]+			Phenylpropanoids and polyketides	Flavonoids	O-methylated flavonoids	45893.5	79094.2	35926.7	7841.06	15448.1	78144.7	12947.7	8584.75	24253.1	21856.8	33023.3	300519	11471.3	24300.2	67560.3	7126.49	25859.7	61171.1	5724.98	81068	16155.1	56244.3	46594.8	30140.9	25486.6	51845.6	72958.3	23517.1	10754.1	14647.8	22914.2	27019.6	93108.2	24047.7	36008.6	24827.4	24142.2	23132.9	24682.2	22974.9
M202T89	202.179	89.142	4-hydroxy-1-(2-hydroxyethyl)-2,2,6,6-tetramethylpiperidine	[M+H]+						171050	205538	174942	176163	145801	381952	232761	172854	152135	191851	344602	199146	243508	186196	126401	62446.7	380183	223477	157668	143265	256703	189624	369069	197488	135709	143231	167701	180317	350173	110401	292960	138190	477080	93915.5	156057	125873	131240	136928	131588	137172
M123T26	123.043	25.587	4-hydroxybenzaldehyde	[M+H]+	HMDB0011718	C00633	Organic oxygen compounds	Organooxygen compounds	Carbonyl compounds	30843.8	175036	7820.85	7141.7	3545.64	11771.7	31845.8	4018.81	87850.2	14438.3	7835.84	356876	6267.63	5350.79	3322.43	7702.61	6182.9	3870.92	4237.19	57451.4	5474.4	4434.64	5736.19	7834.19	4072.56	3971.38	527.011	15193.8	27049.1	6930.91	54950.3	26094.6	4595.44	4587.11	20398.8	3683.95	29507.9	28787.7	27616.3	27096.1
M121T34	121.064	33.852	4-hydroxyphenethyl alcohol	[M+H-H2O]+	HMDB0004284	C06044	Benzenoids	Phenols	Tyrosols and derivatives	42496.3	49096.1	53286.2	63209.3	37793.3	36732.6	26616.4	42294.2	55830.8	41409.7	51140.4	57811	45038.2	57094.9	30084.5	36083.1	49842.1	47821.9	48436.7	34093.1	54785.9	40195.6	69793.1	34623.8	40941.6	30849.6	31234.2	37481.2	43221.3	57399.8	74577.8	56261.1	103212	56378.7	45132.2	41455.5	29340.3	28916.6	36198	32889.5
M405T34	405.215	33.502	4-hydroxyphenylmaraviroc	[M+H-C6H11N3]+						6039.19	19709.7	2290.57	5399.96	12409	2895.06	9027.7	20452.2	8125.04	17204.6	3598.38	21644	9167.87	2064.24	2808.88	23333.8	2910.43	2266.24	12340.9	10696.8	16407.6	2380.14	1705.9	4762.28	15262.5	1703.26	1734.13	16658.1	6031.59	20317.9	9459.7	3029.49	5271.97	2917.76	6122.87	1619.4	8584.49	11735.5	8584.71	9640.61
M474T480	474.227	480.316	4-hydroxyvalsartan	[M+Na]+	HMDB0013848		Organic acids and derivatives	Carboxylic acids and derivatives	Amino acids, peptides, and analogues	4141.36	1099.63	3128.53	1165.92	1284.28	2867.95	1315.26	1621.05	11881.5	2382.52	5179.63	537.068	2149.7	11169.3	2753.76	2045.17	2686.38	9808.45	657.267	9561.22	1308.31	2532.16	3732.25	2141.33	1799.27	2695.27	2127.47	1756.94	3091.81	1198.15	1981.59	9191.81	6214.6	8122.56	2058.4	2117.77	1306.29	1762.48	1762.3	1507.85
M121T195	121.038	194.756	4-imidazoleacrylic acid	[M+H-H2O]+	HMDB0000301	C00785	Organoheterocyclic compounds	Azoles	Imidazoles	13199.4	6773.15	8197.89	7013.56	11775.3	10884.2	15864.4	8758.22	15618	8836.43	18248	12791.6	13223	9630.5	12497.7	5315.81	8043.92	16601.9	20445.5	9399.55	9457.76	6744.02	16059.7	14513.3	7000.4	16305.7	14740.7	18620	18540.1	7895.04	8245.65	4507.34	25828.7	7337.5	10086.1	5864.51	21582	18118	15481.9	20535.5
M157T70	157.06	69.943	4-ketopimelic acid	[M+H-H2O]+			Organic acids and derivatives	Keto acids and derivatives	Medium-chain keto acids and derivatives	8082.49	21755.1	6285.6	66527.9	25643.6	16652.9	20619.1	32763.5	41232.2	37015.7	43233.8	24591	32145.9	224763	31137	26739.4	2691.9	111784	143345	50164.6	24808.3	22062.9	39797.5	9926.13	92694.6	19823.1	52230.5	18680.1	44896.4	33243.4	30872.2	91164.3	35260.3	55536.4	143799	41050.1	37364.2	36874.9	44205.1	49136.2
M177T30	177.09	30.473	4-methoxy-.alpha.-pyrrolidinobutiophenone	[M+H-C4H9N]+			Organic oxygen compounds	Organooxygen compounds	Carbonyl compounds	8131.94	6064.69	8797.33	6276.7	10266.9	7187.09	5287.65	8026.26	7272.36	6960.13	6140.14	5811.08	7192.02	7968.15	8773.41	7639.71	20223.5	5490.27	8888.99	8633.42	6287.14	9871.43	9141.42	5976.25	7277.69	6274.47	7812.36	6836.38	8840.75	6467.06	8688.82	6463.39	7384.65	7560.78	12281.2	8727.48	6034.86	6299.66	6025.74	6516.35
M242T52	242.074	51.552	4-Methoxycinnamic acid	(M+CH3CN+Na)+	HMDB0002040		Phenylpropanoids and polyketides	Cinnamic acids and derivatives	Cinnamic acids	1574.63	1628.34	5449.45	1488.83	1387.5	153842	1151.39	665.795	1831.36	1360.62	64374.4	1872.15	1423.89	640.536	36419.5	1518.78	806.82	66971.3	1823.59	1653.92	2272.79	8015.62	110111	1241.43	928.836	64338.3	24052.3	1270.09	25315.6	644.119	2514.15	24971.1	36622.5	514.463	14404.6	1208.01	9012.18	9011.2	9082.91	9167.21
M160T28_2	160.075	28.421	4-methylquinolin-2-ol	[M+H]+			Organoheterocyclic compounds	Quinolines and derivatives	Quinolones and derivatives	176972	358258	412956	465360	121226	303898	66521.8	103453	315694	510541	257103	101444	71149.2	156763	74672.2	232948	30949.4	133783	30992.5	255976	55440.2	231417	150481	428825	140655	326422	148187	169783	35680.6	80700.9	373925	140930	169549	278214	254880	228138	168374	168374	163864	158861
M85T307	85.0753	306.916	4-pentyn-1-ol	[M+H]+						4113.3	5974.01	2941.03	2833.66	6660.25	4665.25	6195.18	6300.01	7282.8	6380.26	7322.42	7429.22	7256.55	8045.44	5845.42	7804.97	5819.47	6097.81	4785.11	7971.98	6738.4	3784.02	5396.24	9457.06	5378.26	6729.24	7673.7	6015.6	6745.89	3361.13	5614.2	8011.23	2809.71	9750.05	11859.6	9480.18	6175.95	7637.77	5737.14	5912.7
M177T49	177.036	48.9485	4-phenyl-5-methyl-1,2,3-thiadiazole	[M+H]+						13196.4	8819.96	13594.4	89.4777	153.731	6177.15	77.7866	270.423	93.4533	115.029	7368.16	594.147	9898.6	6985.07	5124.17	122.66	1887.51	3780.04	637.555	1672.32	12235.2	3620.51	5181.53	225.912	89.5537	13233	4901.88	259.72	2029.35	54.4272	93.5858	1359.87	18592.1	3688.31	25508.1	861.149	3034.17	3789.66	3144.43	3033.75
M337T26	337.036	26.081	4-phosphonobutyric acid	[2M+H]+			Lipids and lipid-like molecules	Fatty Acyls	Fatty acids and conjugates	7240.86	5334.77	16977.1	138190	11468.6	813.402	11071.6	21813.8	53786.3	38430.5	1650.79	6151.74	119221	20614.8	587.733	55866.4	7373.91	959.206	19319.4	17891.6	89798.4	783.831	3165	146595	31565.4	540.036	768.001	95931.7	10497.2	13557.8	13683.5	639.599	1372.53	13562.1	8592.82	11331.9	19894.3	18798.2	20123.2	20130.6
M316T282	316.082	281.67	5,2'-O-dimethylcytidine	(M-H+2Na)+						7202.93	12771.3	3184.9	8915.45	5765.74	2095.66	11075.6	5902.71	7484.85	5717.28	7978.74	7957.16	6978.44	6730.4	7109.51	3259.18	3229.44	6229.57	2136.02	1930.62	7616.21	2860.94	2855.07	6317.24	6077.19	3535.06	2272.91	5334.67	7268.75	4739.5	6450.68	3731.17	4071.65	6966.84	5853.84	5451.35	6252.68	5971.11	6243.53	6325.54
M256T126	256.092	126.325	5-(3-indolylmethylene)barbituric acid	[M+H]+			Organoheterocyclic compounds	Indoles and derivatives	Indoles	1934.41	6089.85	1448.62	7172.25	2420.09	4033.22	2315.83	2805.8	8173.64	2682.83	3674.6	4014.93	5894.01	2410.53	2016.96	3522.38	3187.51	2089.33	3735.53	5051.2	7366.66	2054.02	3889.41	4533.24	2912.76	3105.2	1343.47	2752.74	1607.85	2634.17	6950.22	966.703	9471.75	1716.15	1448.04	1555.88	2405.03	2280.32	2282.04	2057.67
M100T235_2	100.075	235.181	5-Aminopentanoic acid	(M+H-H2O)+	HMDB0003355	C00431	Organic acids and derivatives	Carboxylic acids and derivatives	"Amino acids, peptides, and analogues"	7874.15	7947.7	7322.59	8912.63	8337.55	8355.67	7682.24	5051	5012.05	5219.6	9255.95	9745.78	7073.66	8672.3	9205.88	6457.08	8155.27	9290.22	7854.62	9319.8	5200.72	7582.69	9772.78	4884.55	9369.13	10202.3	9670.12	7650.2	461.718	6005.41	7939.37	8686.84	9652.09	7672.56	8177	7154.16	6888.17	6887.56	6877.53	3797.36
M160T384	160.132	383.595	5-aminovaleric acid betaine	[M+H]+			Lipids and lipid-like molecules	Fatty Acyls	Fatty acids and conjugates	905077	378715	214612	167000	100210	268068	167958	75268.8	274754	433946	159653	501581	130285	175949	259891	74648.9	165241	89844.3	133783	233046	293998	237968	315030	221144	116427	149167	190101	139987	179029	363264	273644	334380	262709	297534	404793	200589	216926	212158	231219	223777
M173T32	173.131	31.846	5-androstene-3.beta.,17.beta.-diol	[M+H-C6H14O2]+	HMDB0003818	C04295	Lipids and lipid-like molecules	Steroids and steroid derivatives	Androstane steroids	87903.2	76436.7	89497.1	73646.6	110708	66533.4	106586	97227.6	130906	63456.7	68611.8	92897.4	80260.6	69686.6	53919.3	56195.5	94344.3	221043	94749.4	138866	49825.7	157963	39499.1	56531.3	131502	233117	136126	96747.4	79295.1	52606.4	84541.7	54407.1	26514	74643.5	72705.9	98703.7	53296.4	47594.5	57437.3	54670.4
M274T280	274.102	280.176	5-Hydroxymethylcytidine	[M+H]+						378365	338716	234084	363953	475330	319485	470913	381505	169080	54982.9	365927	196753	324577	668910	318960	325623	273433	578731	451252	194320	185674	375455	65022.8	189830	375380	490111	416623	23931.9	511723	328629	191345	274745	572690	339798	65626.7	316032	322601	322462	252689	316192
M142T241_2	142.061	241.268	5-hydroxymethylcytosine	[M+H]+			Organoheterocyclic compounds	Diazines	Pyrimidines and pyrimidine derivatives	314584	351137	441132	622180	553482	534424	392245	267786	671353	406866	590179	273808	653228	364428	558102	542612	557638	354002	467521	501686	383918	661383	589947	649592	324495	365239	179645	388997	351192	192598	622658	336163	921696	195327	263698	389663	366562	363071	361468	363177
M219T427	219.096	426.577	5-L-Glutamyl-L-alanine	[M+H]+	HMDB0006248	C03740	Organic acids and derivatives	Carboxylic acids and derivatives	"Amino acids, peptides, and analogues"	6530.5	7732.07	7698.43	4997.53	6930.92	10053.6	5754.41	6553.43	7357.21	6585.64	10023	8758.55	7119.8	3197.94	18657	9028.18	4461.36	4450.44	6340.49	6070.26	8800.88	7375.33	7237.39	5246.43	8324.61	6565.12	13151.9	2987.74	8714.05	5848.66	9211.76	5928.09	9614.4	6645.66	3246.49	7837.12	7377.63	6595.4	6454.2	6464.1
M205T31_1	205.157	31.072	5-methoxy-.alpha.-methyltryptamine	[M+H]+			Organoheterocyclic compounds	Indoles and derivatives	Tryptamines and derivatives	10439.1	8053.89	10937.5	9732.14	10072.7	9843.72	10598.5	9335.94	8441.39	8022.29	16113.5	9674.27	12614.1	12674.9	8228.7	11445.9	8998.61	5851.45	11473	7202.7	5041.7	6941.4	12237.8	10066.2	9368.07	7799.29	8833.6	7956.76	9791.47	7802.51	8958.27	598.078	10276	8485.24	11562.1	11445.9	8158.76	7326.55	9551.63	8358.33
M206T25_2	206.062	25.376	5-methoxyindoleacetate	[M+H]+	HMDB0004096	C05660	Organoheterocyclic compounds	Indoles and derivatives	Indolyl carboxylic acids and derivatives	3156.51	4229.29	5269.51	4308.71	2753.69	2837.82	1124.45	690.259	4470.86	3809.85	3201.02	2197.24	960.242	3315.45	1070.98	2738.1	3459.28	1254.36	4690.19	4082	1358.44	2279.37	2694.79	4529.78	2101.3	1258.2	1154.73	3215.76	438.922	1253.52	4921.6	3988.42	822.142	2654.37	4022.98	1885.27	2350.28	2409.34	2350.83	2410.1
M220T250	220.107	250.429	5-methoxymethylone	[M+H-H2O]+						52847.6	72656	96055.4	58510.3	66749.1	130220	88813.8	47679.5	62677.5	109377	122778	52016.1	68071	94040.5	113038	85532.4	88078.3	142826	72179.1	48341.3	67276.2	130135	123070	52456	82482.6	101162	89067.7	41896.3	66415.6	40088.6	91705.4	74086.7	243383	80786.4	86515.5	75381	70735	72950	74137.6	78884.5
M174T26_3	174.091	25.796	5-methoxytryptamine	[M+H-NH3]+	HMDB0004095	C05659	Organoheterocyclic compounds	Indoles and derivatives	Tryptamines and derivatives	30042.1	1.17717e+06	62468.3	648657	330005	7110.09	115077	79330.7	660182	383017	19387.7	594838	404094	52577.8	10959.1	222879	91406.5	37821.2	263863	276171	323545	23522.8	12371.9	333370	271892	37420.1	23749	290398	27169.6	99904.6	211000	49158.3	22181	51599.2	62644.8	81611.5	154873	169410	154709	152513
M258T219	258.107	219.434	5-methylcytidine	[M+H]+	HMDB0000982		"Nucleosides, nucleotides, and analogues"	Pyrimidine nucleosides		70780.9	64951.1	94039	81434.4	102389	120820	87506.6	66798.3	98252.7	87841.4	143308	52968	81865.5	73059.9	109364	99880.4	107413	78145.9	114784	69388.2	70463.3	122011	173043	81323.3	59005.3	74418.9	62577.8	75612	107539	48997.7	133100	63013.4	278676	46187.8	68433.1	61010	70014.7	70426.7	71155.4	68907.9
M126T220_2	126.066	219.524	5-methylcytosine	[M+H]+	HMDB0002894	C02376	Organoheterocyclic compounds	Diazines	Pyrimidines and pyrimidine derivatives	244857	217605	321699	254958	336667	370780	279290	205977	311423	275398	488027	174087	264817	218185	353482	325385	367257	244736	372757	215649	218537	408028	556768	265422	173952	238785	170046	213728	335656	152248	414763	174047	907866	146926	212430	189205	206479	214418	226608	206381
M114T48	114.09	48.2225	6-Aminocaproic acid	(M+H-H2O)+						91887	106855	102771	91205.6	78995.1	130992	82127.9	83994.7	121102	83993	135464	159848	90266.9	84869	104297	80191.5	129861	106040	86398.7	83631.1	97422.2	100080	120494	98012.4	82617.8	100869	114339	99489.3	71021.1	92319.6	86595.6	104836	151069	99949.2	105010	160106	91627.9	91690.5	93298.1	92183.8
M217T204	217.106	203.569	6-methoxynaphthaleneacetic acid	[M+H]+						30533.4	12601.2	19641.2	13419.7	12752.1	34013	13461.9	12109	12440.5	13519.5	53026.1	12625.4	12385.1	24091.4	22165.2	14563	29390.8	27871.9	13633.3	13406.2	12973.4	26475.1	41456	12941.5	13153.2	21131.5	25609.4	13362.5	23935.4	13414.7	12929.6	27957.9	26671.5	30454.5	27605.8	22325.9	19084.3	18525.7	19121.3	18357
M535T420	535.137	420.492	6''-O-Acetylgenistin	(M+CH3COO+2H)+						3600.83	2665.23	2171.4	4750.09	2647.18	2942.34	2186.19	1721.83	2443.2	2196.83	1202.59	1947.17	1791.39	1691.28	2387.98	2635.87	1065.61	1552.78	1371.51	1397	2786.93	1816.56	4235.69	2471.62	1288.54	1601.54	2147.63	2302.05	2286.96	1169.11	4593.89	1285.92	8362.55	1389.73	1559.63	1404.55	1481.52	1577.35	1563.42	1448.28
M255T117	255.194	116.566	7,8-Dihydro-.alpha.-ionone	(M+CH3COO+2H)+						16696.4	6591.67	6856.76	6176.72	5964.83	6704.42	3947.91	7269.35	8546.21	6539.69	4078.97	2581.8	3306.36	11904.2	1909.71	5413.92	11798.5	4202.27	2159.86	5821.34	3069.86	6564.73	3828.77	2343.26	10684.8	4514.75	3796.93	3430.3	4586.74	6678.36	6259.28	6856.89	4267.33	7815.81	7596.62	8974.71	5103.61	6429.1	5001.98	4778.42
M239T365_2	239.11	365.125	7-hydroxyflavone	M-H	HMDB0141531	C11264	Phenylpropanoids and polyketides	Flavonoids	Flavones	59925.2	30498.8	69233.9	37463.3	60323.1	57213.3	55697.5	79370.8	39522.7	56202.8	57453.9	44828	40958.3	52894.2	73848.4	39624.7	64787.6	39487.5	48778.2	68986	31442.5	69215.1	34982.5	75620	73129	67809.9	72726.1	58611.6	79729.8	102280	45738.6	68553.5	21379.4	56374.8	68682.7	106488	69747.5	69735	69173.1	68781.1
M275T174_2	275.199	174.003	7-methoxy-n,n-diisopropyltryptamine	[M+H]+			Organoheterocyclic compounds	Indoles and derivatives	Tryptamines and derivatives	18127.3	35394.5	8860.98	30469.5	8192.7	10227.4	9085.03	8958.15	22100.3	15948.7	13445.3	14305	18058	29940	6221.78	7058.08	17683.8	3846.02	9880.63	20604.7	33040.3	8292.78	18812.4	11944	8064.18	5961.85	8286.96	14964	34492.3	7732.82	14062	13452.2	17308	19040.6	20906.2	10926.1	10185.7	10190.6	11387.1	9412.91
M166T180	166.071	180.431	7-methylguanine	[M+H]+	HMDB0000897	C02242	Organoheterocyclic compounds	Imidazopyrimidines	Purines and purine derivatives	46678.2	94443.5	36841.4	81211.5	29445.3	103670	39387.4	32263	74274	46890.6	48788.1	65720.2	44981.5	64674.5	60433.4	33244.8	48899.9	33121.4	57179.7	43202.8	70623.2	69096.9	147024	26679.7	43394	53574.8	57133.7	34678.1	31979.2	30620.6	87820.9	35325.3	519831	33486.3	12277.8	31461.5	36004.1	35161.8	35668	35982.2
M401T32_2	401.339	32.061	7-Oxocholesterol	(M+H)+						64649.6	44869.6	99674	47824	292982	75563.4	121547	121660	62348.1	123256	79776.6	43991.1	60806.6	75283	52932.4	79636.5	70780.8	67630.3	64358	40737.8	77814.1	47107	61446.4	72160.9	71546.7	49498.1	73585.5	47455.4	116157	92074.2	84101.1	55964.5	14562.7	51325.2	104838	73094.4	39000.7	36373.3	38898.3	40612.7
M681T260	681.32	259.966	7-(triethylsilyl)-10-deacetylbaccatin iii	[M+Na]+			Lipids and lipid-like molecules	Prenol lipids	Diterpenoids	39.9218	14573.2	443.268	318.402	76.4184	114.485	519.14	70.4828	4355.8	119.399	114.077	17555.1	342.018	133.859	41.6447	14.7018	84.2768	51.2268	222.624	903.508	219.269	65.4773	278.773	299.754	77.124	165.318	55.502	1497.94	902.239	288.407	545.342	120.731	254.498	144.711	326.535	55.3771	1496.37	1514.58	1442.47	1477.98
M232T221	232.057	221.477	8-fluoro-2-(trifluoromethyl)quinolin-4-ol	[M+H]+			Organoheterocyclic compounds	Quinolines and derivatives	Quinolones and derivatives	10735.2	15306.9	6356.16	5264.18	2109.01	54396.9	4867.22	11136.4	13384.5	25154.8	8815.53	11274.2	4836.06	6186.14	5734.21	5170.76	5733.56	5070.44	1830.26	6623.99	22174.2	45973.7	10393.2	12517.5	11819.5	7964.01	14832	11994.8	3479.83	15859.5	3654.04	2372.01	11095.6	3066.13	3710.85	3214.55	7856.82	7848.52	8298.09	7857.08
M335T30_1	335.256	30.2175	9,11-methane-epoxyprostaglandin f1.alpha.	[M+H-H2O]+			Lipids and lipid-like molecules	Fatty Acyls	Eicosanoids	33399.7	34421.7	40728.1	39089.1	28519.4	25672.8	32540.8	51408.9	37604.9	41750.5	18008.2	37785.4	39928.2	39969.3	38240.1	43178.3	35933.2	35255	40132.2	41488.3	39052	30053	34607	68127.3	41637.1	35747.1	37526.1	46552.6	32576.4	47189.1	27752.7	33068.9	16759.2	33594.1	37828	49379.3	33226.3	33952.2	34055.6	34020.4
M241T195_1	241.096	195.454	Acadesine (Drug)	(M+H-H2O)+		C04663				3227.52	2187.88	3402.47	2243.18	1674.84	1534.74	1415.3	1364.15	2899.42	528.665	3149.8	1935.39	2706.29	3209.75	1755.38	1765.39	2267.89	1904.83	2956.61	2580.49	1248.55	1981.99	2675.55	1788.62	777.776	1260.59	1341.65	1236.45	1230.22	1305.92	3811.26	935.987	2486.85	1123.18	1306.33	737.625	1333.16	1459.35	1558.15	1259.71
M204T303	204.123	303.258	Acetylcarnitine	[M+H]+		C02571	Lipids and lipid-like molecules	Fatty Acyls	Fatty acid esters	456915	689850	361652	842873	331435	342691	861833	439046	793413	645169	171045	814801	756771	382182	299530	620770	378178	604412	800394	558262	721524	246563	189453	341578	550015	319562	364236	573782	234711	472511	423696	317552	113018	320090	325653	229072	455628	455604	450431	452996
M146T375_2	146.117	374.617	Acetylcholine	[M]+	HMDB0000895	C01996	Organic nitrogen compounds	Organonitrogen compounds	Quaternary ammonium salts	234585	166734	258085	283597	437145	213231	329391	237958	255365	332666	299319	163330	203875	287048	245139	338230	207092	226392	221012	292131	242223	315404	352254	258303	278484	231638	172430	206999	212149	197538	390951	397729	263252	244699	243597	275048	227101	229858	242423	225369
M218T314	218.112	313.834	Acetylcitrulline	[M+H]+			Organic acids and derivatives	Carboxylic acids and derivatives	Amino acids, peptides, and analogues	2867.04	879.449	4436.96	1617.95	1439.94	1528.29	1689.95	2434.66	1762.05	2365.15	1802.22	1724.87	1671.27	2190.57	1456.36	991.224	2474.72	1399.08	2129.97	2955.06	1788.99	1854.79	3161.86	3740.92	2007.48	1963.96	4785.08	2957.14	1980.43	3449.36	2588.92	974.776	3261.99	1549.53	1851.7	2746.63	2173.77	2305.2	1308.94	2097.89
M164T210	164.036	210.073	Acetylcysteine	[M+H]+	HMDB0001890	C06809	Organic acids and derivatives	Carboxylic acids and derivatives	Amino acids, peptides, and analogues	5692.14	2436.07	9972.94	2120.77	3937.37	1277.93	6559.55	4939.43	3340.11	6695.39	8370.3	1805.59	4264.79	2652.31	3906.68	6159.73	1409.23	1630.85	814.439	2378.42	2768	6289.95	5437.17	6608.14	6381.98	2937.97	4665.26	2945.19	4568.01	3166.25	10457.6	2727.82	24484.6	5035.12	6059.45	3070.93	3738.91	3737.63	3743.19	3743.93
M268T167	268.102	166.788	Adenosine	(M+H)+	HMDB0000050	C00212	"Nucleosides, nucleotides, and analogues"	Purine nucleosides		684.276	4313.63	100.839	3889.26	7934.8	1019.21	20785.1	50223.3	33588.7	70549.2	631.211	4640.31	16593	1567.9	5381.13	17907.3	1750.25	767.426	30386.6	3980	12476.2	3651.2	2703.1	25252.4	7941.99	1261.24	2017.52	60657.2	400.302	11058	24217.4	1000.72	18108.7	1154.12	325.143	1252.94	5855.77	5478.14	6219.46	6279.3
M348T429	348.068	428.699	Adenosine 5'-monophosphate	[M+H]+	HMDB0000045	C00020	Nucleosides, nucleotides, and analogues	Purine nucleotides	Purine ribonucleotides	1980.39	2161.16	1061.99	1138.66	759.822	525.526	3626.43	6061.24	4859.96	4938.71	1905.83	1921.97	2749.82	489.245	2126.53	3595.93	1985	1961.1	2562.96	1432.34	1866.56	1900.13	2569.54	3037.11	1668.78	2003.75	1407.7	3376.68	1253.87	1985.38	3911.16	1871.9	2054.84	1496.63	1831.72	1586.09	663.263	1718.13	2030.09	1840.74
M290T394	290.158	394.487	Adipoyl-l-carnitine	[M+H]+			Lipids and lipid-like molecules	Fatty Acyls	Fatty acid esters	4421.44	5970.19	5193.39	9277.93	11624.8	4679.4	9614.48	16833.9	7302.93	12357.3	2758.7	6717.65	7262.04	12356.4	3407.26	8635.61	4501.93	3120.08	10619.2	6996.79	13189.9	2252.96	5871.36	5992.6	13990.2	4371.1	3354.93	6353.96	5371.72	11253.9	13145.7	7717.8	5730.23	5404.37	4832.43	7828.87	7111.08	6788.53	7359.13	7926.04
M180T282	180.062	281.569	Adrenochrome	[M+H]+	HMDB0012884					9530.26	7017.57	15588.9	5504.14	6374.39	18910.3	5147.59	7474.16	6701.35	7138.56	21326.8	6897.17	8118.05	13761.4	30947.1	8910.01	18106.4	23394.7	8558.42	16848	8495.84	20868.8	3041.96	20012.6	9179.33	22152.6	33594.5	23510.1	17182.9	14026	9112.1	22706.7	5012.66	20886.1	28229.9	19078.5	17643.1	18996.1	19134.2	20224.3
M144T30	144.08	30.397	Ala-Ala	[M+H-NH3]+	HMDB0000303	C00398	Organoheterocyclic compounds	Indoles and derivatives	Tryptamines and derivatives	48370.6	113954	70249.9	52938.7	52532.2	86521.4	34929.8	16402.8	50441.6	63493.2	41933.3	17387.2	25308.5	75354.2	66679.3	23108.7	29265.4	42389.3	23886.9	92380.6	46091.2	47776	112708	39448	31240.2	110218	26827.6	76144.6	18947.5	34475.9	34318.7	22668.3	76966.5	72813.2	48674.1	52248.8	41044.6	42400.4	42774.2	39977.5
M89T47	89.0702	46.902	Alanine	[M+H]+	HMDB0062251	C00041	Organic acids and derivatives	Carboxylic acids and derivatives	"Amino acids, peptides, and analogues"	91300.9	62831.3	61812.7	56238.2	69389.6	61788.8	59230	69919.5	77447.1	76999.7	90368.5	63677.3	70556.9	44478.4	59334.8	64901	59788.7	62533.3	71116.2	79392.7	72777.5	57059.8	77204.5	64180.4	45437	65415.4	72250.2	75317.3	51333.9	48755.4	81514.2	61124.8	76968.8	52714	71014.2	62078.4	65209.2	63397.3	63465.4	65458.6
M132T250	132.08	249.994	Alanine betaine	[M+H]+			Organic acids and derivatives	Carboxylic acids and derivatives	Amino acids, peptides, and analogues	4477.25	4756.23	4350.42	4046.97	7513.96	9176.21	5865.36	2077.28	4303.1	6457.85	9024.47	3228.42	3518.35	6162.39	7884.21	4673.93	5214.73	11113	5745.16	2937.57	3908.05	10841.3	21266.3	3585.66	2968.42	5945.72	7274.77	3260.69	4463.49	2465	7357.36	4093.6	53424.6	7940.6	4307.18	5129.89	3225.77	3417.96	3468.61	3260.27
M502T192	502.29	192.034	Alanine conjugated cholic acid	[M+Na]+			Lipids and lipid-like molecules	Steroids and steroid derivatives	Bile acids, alcohols and derivatives	287738	226190	249102	222578	285593	158766	269297	268407	254928	239884	163153	212598	194259	191043	147787	328293	446801	178184	331251	214058	220328	104019	97937.8	221054	260627	221348	147124	197808	175674	235247	312844	179930	49204.5	182247	172891	205365	196616	200114	199769	196588
M187T314	187.107	313.984	Ala-Pro	[M+H]+	HMDB0028695		Organic acids and derivatives	Carboxylic acids and derivatives	Amino acids, peptides, and analogues	9483.75	8426.24	10693.4	11718.2	12849.8	9537.39	12819.3	13569.4	11722.7	7457.77	7746.69	10783.2	10328.9	9801.69	13447	10290.3	12167.7	11157.2	14750.4	13577.4	11641.1	12036.4	4072.28	14095.8	8854.92	12599.7	12652.5	13639	12931.9	9919.2	13082.8	10128.7	3435.13	13430.5	10805.7	17187.1	11080.4	9693.32	13782.8	9532.27
M159T180	159.05	179.527	Allantoin	[M+H]+	HMDB0000462	C01551	Organoheterocyclic compounds	Azoles	Imidazoles	23357	84397.3	31627.9	91513.7	32017.4	78177	38110.2	34846.4	78798.2	40581.5	48420.2	79376.2	61284.9	64096.3	55519.9	31741.8	34098.1	32119.2	47983.7	55708.5	76863.2	43134.3	99305.8	43575.3	26916.6	40902.1	50640.5	40560.3	43903.7	27919.7	105115	24854.1	301688	21817.3	15194.3	31037.7	28220.3	30921.3	35493.9	29877.9
M279T32	279.23	32.393	all cis-(6,9,12)-Linolenic acid	(M+H)+						36586.5	35119.3	25513.4	36376.6	37847.9	32277	44494.4	53165.6	28686.8	41204.5	20592.7	34220.6	25327.6	38727.5	39053.1	51595	53960.4	29393.6	51288.5	28252.4	29014.3	35688.8	131151	28803.7	43696.1	25826.1	28092.6	36409.5	40912.5	42149.6	75155.7	37235.7	71697.5	27927	25398.1	27922.9	27366	22767.5	28308.4	31167
M307T210	307.042	209.766	Allopurinol riboside	(M+K)+	HMDB0000481		"Nucleosides, nucleotides, and analogues"	"Pyrazolo[3,4-d]pyrimidine glycosides"		32768.5	52326	5985.77	37194	33641.1	5127.96	45517.1	51022.2	107681	24323.8	5611.51	3974.13	57622.1	3196.38	5237.66	63943.7	7108.16	3734.66	21899.8	10022.4	59545.4	9918.46	49207.4	74984.1	11308.4	7330.86	6508.68	60090.5	2868.96	32722.4	34449.2	2783.24	6528.81	7899.03	24821.9	3173.28	15444.1	14973.8	15400.2	15446.9
M172T47	172.132	47.0165	.alpha.-ethyltryptamine	[M+H-NH3]+			Organoheterocyclic compounds	Indoles and derivatives	Indoles	9579.72	8524.98	7648.09	8287.72	9432.08	10030.6	7360.37	8581.42	6556.45	8720.5	9924.21	7924.94	9627.45	7941.11	10403.5	8927.21	9579.7	9003.28	9115.84	11119.4	10393.4	9108.62	12544.6	7674.83	6054.54	8378.76	8590.65	9000.38	5940.56	7507.78	7252.67	6685.36	10790.3	7262.13	7324.38	6733.41	8133.09	7418.68	9012.05	7970.38
M102T427_1	102.054	426.832	.alpha.-guanidinoglutaric acid	[M+H-C2H4O2N2]+			Organic acids and derivatives	Carboxylic acids and derivatives	Amino acids, peptides, and analogues	45053.3	28892.1	38095.2	28756.9	31536.3	40314.2	49632.3	33756	86750.8	73582.6	45546.7	30021.6	34882.1	30625.3	33975.6	65429.7	35862.8	44039.8	65075.5	30893	31350	44696.3	46397.1	33445.9	42968.9	56803.7	39076.2	65308.3	45180.5	72990.4	74548.2	40593.2	55482.7	27460.1	33495.3	35846.4	44225.2	48779.9	45500.3	49605.7
M253T282_1	253.092	281.511	alpha-Guanidinoglutaric Acid	(M+CH3CN+Na)+						10925.9	3932.54	3167.4	3246.38	4249.77	5687.71	5389.97	3497.05	1206.41	5022.54	3115.3	1883.74	3567.39	4266.94	4723.31	4689.09	4964.46	6318.73	4180.6	2511.59	2564.18	13957.2	8841.9	3105.44	3646.75	5241.77	3685.46	4650.09	3453.79	5435.4	4400.95	1885.33	2988.72	3174.72	23390.4	8019.33	4922.26	6786.21	3547.37	4953.04
M214T167	214.085	167.395	(-)-.alpha.-kainic acid	[M+H]+	HMDB0001431	C12819	Organic acids and derivatives	Carboxylic acids and derivatives	Amino acids, peptides, and analogues	23380.7	27893.4	21071.7	105924	57741.1	7308.49	19455.4	12523	128260	145620	41588.8	14729.3	63440.9	16127.3	8896.4	69729.5	3572.79	6370.74	5310.04	139292	19477.4	34165.3	17688.9	173580	43611.3	10796.7	7431.84	149351	10891.5	22873.7	60979.4	32851.7	5461.34	16844.8	69620.2	24586.4	44944.3	41819.8	44298.6	44953.2
M205T427	205.082	426.572	.alpha.-L-Glu-Gly	[M+H]+	HMDB0028819		Organic acids and derivatives	Carboxylic acids and derivatives	Amino acids, peptides, and analogues	27657.8	21758.5	27493.3	21152.3	31195.4	42791	22923.3	34024.5	31178.8	24728.5	25898.9	22824.8	23452	19104.2	31993.4	30149.7	21717.5	21453.5	22524.3	81496.4	27219	25884.4	46320.2	39144.9	25780.5	22153.2	27202.1	50363.9	23808.5	25657.1	29558.6	21991.1	35227.3	24156.7	22094.1	24574.6	22972.9	24751.4	23256.3	23258.5
M279T59	279.23	58.555	alpha-Linolenic acid	(M+H)+	HMDB0001388	C06427	Lipids and lipid-like molecules	Fatty Acyls	Lineolic acids and derivatives	74241.6	83755.8	28720.8	121018	28179.4	58130.1	130042	40488.9	100269	20261.2	29874.3	99695.5	66779	32197.2	11953.3	25768.4	151614	21888.3	32421.2	67023.7	105935	19684.8	83519.4	57052.1	27961.5	24115.1	22435.6	65368.5	46992.8	18101.6	43067.9	23971.7	19406.4	19730.9	24706.3	10739.1	31399.4	26780.2	27049.7	27031.5
M158T197	158.095	197.204	.alpha.-methyltryptamine	[M+H-NH3]+		C20127	Organoheterocyclic compounds	Indoles and derivatives	Indoles	39621	33316.3	35608.8	33738.3	19760.3	79201.3	5772.53	17894.4	20709.9	31915.2	36053.7	21690.7	12168.6	6958.08	31741	43347.3	30685.1	47571.4	28437.6	32762.8	3552.6	76164.4	51881.9	35191.1	7140.54	4886.9	30939	17021.2	18986	4492.07	13312.3	7730.39	47789.9	6098.53	16674	3023.46	9495.47	9213.51	9940.96	10400.7
M203T224	203.082	224.101	.alpha.-naphthylthiourea	[M+H]+		C19136				12431	11759.3	12214.7	12784.3	11351.8	13089.5	11497.6	5157.36	11636.5	11884.7	11260.7	12325.5	11755.6	11335.4	10628.2	8178.02	11190.9	10992.2	12217.6	10833.8	11450.7	13938.5	10593.9	10689.9	11757.9	10579.2	11442.1	10055.4	2524.5	11102.3	9940.83	9815.11	14935	11349.4	12668.2	11185.7	13381.7	28626.7	13321.8	14706.9
M265T247	265.115	247.071	Alpha-N-Phenylacetyl-L-glutamine	(M+H)+	HMDB0006344	C04148				32332.9	37878.1	30359.3	30752	24360.7	26380.8	25673.2	23031.7	22256.2	24512.7	29431.6	33710	20828.9	27194.9	22424.3	30372.3	25718.9	23037.3	20630.4	20385.7	28306.1	44246.9	34276	19373.6	18374.8	22932.7	30510.4	24421.8	23499.7	20418.3	24761.1	23174.6	13549.9	24134.3	19821.8	15645	23715.3	23730	22890.5	23763.1
M147T31_2	147.08	31.301	.alpha.-pyrrolidinobutiophenone	[M+H-C4H9N]+			Organic oxygen compounds	Organooxygen compounds	Carbonyl compounds	11292.6	44355.2	14695.3	11307.5	14340.3	12594.7	35650.4	9902.33	10943.6	17522.4	11503.1	12833.8	10196.1	10780.7	13508.5	65919.5	26784.2	23974.4	37671.1	43813.6	37192.5	21864.6	11298.7	45273.5	37173.1	16167.5	24875.8	18268.6	14950.3	26618.4	50841.2	12357.7	11817	29971.3	20901.3	12392.8	92597.8	92562.7	88714.6	90558.2
M94T31	94.0643	30.922	Aniline	[M+H]+	HMDB0003012	C00292	Benzenoids	Benzene and substituted derivatives	Aniline and substituted anilines	12721.2	18669.1	11430.3	11445.2	14106.3	15275.5	20806	10368.7	26536.3	11628.2	9484.68	14643.3	15760.9	13803.9	11086.5	16199.9	12294.9	20621.8	12350.7	16096.5	14361	12202.2	19859.5	12206	9722.81	11644.8	11199.5	10156.8	10305.4	13651.1	12632.9	7853.29	25394	10464.3	13738.4	10987.5	9434.73	9185.3	10553	10110.2
M785T141_1	784.583	140.691	Arachidonoylthiophosphorylcholine	[M+H]+			Organic nitrogen compounds	Organonitrogen compounds	Quaternary ammonium salts	5.74587e+06	5.5344e+06	6.29791e+06	4.84016e+06	4.31627e+06	6.90342e+06	3.82475e+06	4.16608e+06	4.1529e+06	4.0275e+06	4.81503e+06	5.92976e+06	4.7886e+06	7.18817e+06	5.9207e+06	4.46644e+06	8.5728e+06	7.98912e+06	4.79942e+06	3.49735e+06	3.9964e+06	5.23505e+06	2.18459e+06	4.51536e+06	4.56565e+06	5.78658e+06	6.81443e+06	3.62485e+06	7.9514e+06	3.50845e+06	3.47893e+06	7.86431e+06	1.16144e+06	7.49563e+06	6.87397e+06	6.39301e+06	5.82799e+06	5.5334e+06	5.13973e+06	5.41996e+06
M356T54	356.35	53.518	Arachidoyl ethanolamide	[M+H]+			Organic nitrogen compounds	Organonitrogen compounds	Amines	49021.7	39203.4	41707.6	47719.2	41913.8	49303.1	47851.8	34786.4	42247.3	42100.2	43367.8	48486.2	45753.1	45691.3	44203.4	38019.9	47426.1	54678.6	51044.7	45645	49594	42875.5	11141.4	42921.4	41105.6	47023	49106.9	46516.4	41437.8	50901	37663.9	40025.1	3323.61	43708.9	46348.3	37426.6	60408.1	59532.1	59813.2	59380.9
M304T515	304.161	514.575	Arg-glu	[M+H]+			Organic acids and derivatives	Carboxylic acids and derivatives	Amino acids, peptides, and analogues	39653.1	22397.1	35585.8	21210.2	26098.1	8563.69	23981.5	23216.7	23778.2	28942.6	18735.6	14842.2	6535.47	16624.9	55484.5	27098.7	18594.2	18509.4	20032.6	19412.5	19131.1	6687.31	17784.1	26366.3	29288.4	4701.05	21625.5	9552.48	21301	20978.4	28998	16006.7	37473.6	25400.1	10689	20816.2	22188.9	9347.81	22478	20528.4
M175T417	175.119	417.181	Arginine	[M+H]+	HMDB0000517	C00062	Organic acids and derivatives	Carboxylic acids and derivatives	Amino acids, peptides, and analogues	415186	126172	425742	107017	1.29096e+06	463207	1.20209e+06	1.0221e+06	89740.3	232711	1.05435e+06	881709	47794.7	396210	535822	842758	685128	153213	160929	53295.2	49091	898421	791591	905473	293407	1.75668e+06	735979	918783	803283	958472	809943	1.03264e+06	1.02932e+06	1.42819e+06	178020	845509	493130	907646	818463	1.19662e+06
M291T395	291.117	394.834	Argininosuccinic acid	[M+H]+	HMDB0000052	C03406	Organic acids and derivatives	Carboxylic acids and derivatives	Amino acids, peptides, and analogues	8720.69	11797.5	10895.5	8558.89	6250.81	9412.87	14627.4	8560.61	9829.01	11951.6	9261.22	9665.57	15221.4	8677.9	8498.61	13510.4	9778.31	9284.83	12153.8	9602.82	13518.7	9107.43	7410.18	9755.2	7984.5	8359.54	9526.56	10879.2	13966.8	10280.3	15399.9	7157.58	24395.8	9332.15	11809.7	11144.9	8576.04	9325.28	9319.34	9080.99
M303T438	303.175	438.015	Arg-Ser	(M+CH3CN+H)+						6654.53	5802.18	7738.9	6067.18	2215.31	8672.37	7597.77	2100.14	6726.27	6136.11	1583.36	4813.71	4800.85	5682.1	556.69	3868.49	4682.04	7900.75	5496.27	5338.16	1935.23	5658.46	1515.78	5280.86	8264.69	6488.41	9204.28	5037.37	554.428	6472.42	6867.59	9127.17	1977.99	834.483	4633.91	7670.16	4922.62	5386.51	5361.26	5355.36
M247T377	247.128	376.718	Asn-Asn	[M+H]+			Organic acids and derivatives	Carboxylic acids and derivatives	Amino acids, peptides, and analogues	7196.68	3784.19	4240.47	3917.37	4430.73	5283.56	4032.71	4558.77	3827.23	4678.5	5634.06	4162.79	3137.06	3433.06	6186.71	5356.11	4803.64	6596.49	4086.5	4212.35	4206.96	5563.6	1962.85	5640.93	3544.25	5814.25	3098.78	3737.97	4681.6	3416.25	4383.53	4962.23	8387.69	6037.98	5264.75	3682.56	3725.31	3866.23	4104.78	1781.27
M375T506	375.22	505.726	Asn-Asn-Lys	[M+H]+			Organic acids and derivatives	Carboxylic acids and derivatives	Amino acids, peptides, and analogues	23578.5	13141.5	11817.3	10408.3	4566.69	9482.29	6154.51	5112.93	6992.94	4484.17	7478.41	6966.79	7236.98	6105.19	6194.5	6720.85	1644.4	8935.87	4496.24	6132.37	6201.27	5282.7	7355.05	5165.75	5370.19	9603.72	10066.5	1307.93	8116.05	5990.92	1933.64	7774.57	13526.7	11063.7	4537.08	2692.01	5214.83	5002.01	4999.29	5016.69
M318T459	318.164	458.916	Asn-Gly-Lys	[M+H]+			Organic acids and derivatives	Carboxylic acids and derivatives	Amino acids, peptides, and analogues	14474	4556.75	7983.3	4461.65	4222.59	13719.4	3205.84	3538.07	3393.2	4054.88	8946.51	3304.17	4874.37	4639.37	11440.9	3990.01	5996.48	11230.1	3348.18	4400.77	3454.49	6710.2	8361.96	6035.54	3801.72	7961.25	8959.86	4243.08	6066.41	5072.48	5891.91	6970.67	10914.6	10766.9	9465.46	8273.58	6549.22	6852.65	6685.38	6585.21
M234T282	234.086	282.128	Asp-Thr	M+						2141.54	3877.88	3437.45	1814.31	2873.08	2964.1	4454.24	1204.09	3949.41	4060.33	3838.69	2820.5	1706.35	4389.42	5697.61	4059.47	4356.9	5965.03	3790.3	2935.68	3519.72	4563.44	3041.51	4108.87	5352.47	6740.1	4897.05	2923.19	1660.59	3798.14	4726.43	4663.29	906.603	4928.84	8407.47	6404.91	4500.67	4376.17	3766.1	4422.82
M290T176	290.173	176.022	(-)-atropine	[M+H]+	HMDB0014568	C02046				238562	61266	149954	120.094	3329.36	197854	165.625	5362.04	15660.4	12221	280975	10953.3	47101.9	279054	98128.8	3627.17	68568	85684.1	12553.3	19207.8	117251	120948	297155	18104.7	150.97	271287	220946	14280.6	112763	2454.43	186.176	81126.6	1.23866e+06	93537	144724	30889	50891.3	49807.5	54575.3	49789.3
M327T31_1	327.251	30.782	Avocadyne acetate	[M+H]+	HMDB0031048		Lipids and lipid-like molecules	Fatty Acyls	Fatty alcohols	21277.5	18697.8	64560.7	14189.4	21439.9	8832.14	11850.4	23637.7	6862.52	36292.9	34030.7	5150.82	15929.1	16489.5	10768.1	22068.5	11047.7	6526.72	9040.54	240701	7182.57	13259.6	13639.3	37044.5	21615	11948	12191	25133.1	10482.9	13979.7	27519.8	21344.9	132950	19487	40409.5	28864.9	15692.8	15723.6	17407.4	15403.4
M484T282	484.132	282.224	Azlocillin	[M+Na]+		C06839	Organic acids and derivatives	Carboxylic acids and derivatives	Amino acids, peptides, and analogues	13312.4	3430.14	7436.41	3838.56	6458.33	2906.06	5880.26	10389.3	3239.7	1970.19	1748.98	3557.2	10046.6	13079.6	14756.4	11949	17241.8	11447.6	8371.26	16977.1	7004.44	14316	724.686	10363.7	16050.3	16705.6	14767.2	2290.38	14769.9	15999.8	3674.24	18504.8	2400.87	21478	10648.1	21360.9	15400.4	15552.1	17061.5	16004.2
M609T416	609.208	415.647	Baccatin iii	[M+Na]+		C11900	Lipids and lipid-like molecules	Prenol lipids	Diterpenoids	5246.32	5736.27	4715.91	5759.48	5384.77	5143.79	4193.87	4149.08	3966.9	5105.11	4679.01	4445.63	3876	4063.21	4681.23	4992.58	3729.24	4064.46	4076.23	3209.11	4784.08	4300.84	5896.9	3332.41	3639.96	4165.38	3393.25	2405.45	5363.06	3984.87	6823.89	3171.54	13637.7	3300.17	2750.15	3349.24	3863.16	3665.9	3816.73	3662.8
M105T195	105.032	195.394	Bata-hydroxypyruvic acid	[M+H]+	HMDB0001352	C00168	Organic acids and derivatives	Hydroxy acids and derivatives	Beta hydroxy acids and derivatives	8600.36	10621.7	2034.95	630.193	808.965	14169.8	3568.79	779.944	1338.4	278.875	2844.29	12415.3	1304.82	998.129	3880	834.205	1334.63	1494.9	1896.57	1138.63	1216.16	6813.38	7053.66	867.374	1182.76	4187.15	43452.4	1913.31	8413.72	876.944	1492.75	995.475	5174.51	950.202	543.261	1088.11	1331.06	1176.56	1337.37	2082.4
M152T194	152.055	194.136	Baycarb	[M+H-C4H8]+		C14425	Benzenoids	Benzene and substituted derivatives	Phenyl methylcarbamates	6646.58	25771.2	14166.4	19505.3	23221.9	15561.7	15520.1	10138.8	17929.5	18908.7	19763	19520	12728.6	12502.8	16368.2	10089.8	13953.5	15723.8	19127	13014.6	18503.7	13539.2	25690.9	18249.2	6068.12	11693.5	13777.3	12567.8	13226.8	10846.4	15687.2	6232.28	59401.4	10367	7236.27	4268.24	9937.88	10093.6	9950.03	3770.34
M241T29_1	241.085	29.4295	Bentazon	[M+H]+		C10965				4116.66	26237.1	25636.3	242940	43433.9	474.267	31486	39030.9	136340	75934.2	4400.1	21258.2	223872	74685.6	4051.16	131069	13515.7	4220.88	26766.4	69211.9	193695	4296.55	1226.26	357287	73023.5	2975.62	4063.99	208876	4961.33	31056.5	89529.3	5324.72	3219.39	17662.3	3177.52	31693.2	37532.3	37546.5	37482.9	38588.1
M304T116	304.298	116.39	Benzalkonium chloride (c12)	[M]+		C06523	Benzenoids	Benzene and substituted derivatives	Phenylmethylamines	35004.6	29179.7	37948.5	33216.2	55108.7	36539	6889.32	34777.1	40431.8	41805.3	43578.9	36890.8	39480.5	42319	34545.8	22149.2	37008.4	49994.9	53108.2	136548	41922.1	37403.5	9388.41	45502.4	42208.2	40015.6	35001.3	54266	37699.9	53770	35526.4	49126	23348.4	55487.3	43275.9	45079.9	40477.5	38167.2	42387.2	40548.5
M464T34	464.279	33.903	Benzamide, n-[5-[2-(3,5-dimethoxyphenyl)ethyl]-1h-pyrazol-3-yl]-4-[(3r,5s)-3,5-dimethyl-1-piperazinyl]-, rel-	[M+H]+			Organoheterocyclic compounds	Diazinanes	Piperazines	24699.4	7881.94	20115.9	2867.27	10131	16827.8	4376.85	10423.2	7609.65	21168.5	21252.8	4966.33	3448.78	5057.62	25626.6	12309	9284.01	12350.5	39962.3	5217.85	4518.82	15204	4891.02	10060.3	21204.5	10746.2	17893.9	4162.17	3773.31	13928.6	11213.5	39653.9	278461	14712.8	44977.3	15279.3	11971.8	11156.4	11035.5	11896.8
M269T310_2	269.123	310.257	Benzoic acid eugenyl ester	[M+H]+	HMDB0032056					1465.06	1563.91	2348.28	1744.22	655.579	560.998	1605.55	981.548	838.644	1160.04	3355.65	2286	725.477	1737.35	3353.66	1551.11	1731.59	1850.56	1550.2	1311.05	1095.99	1853.63	2614.6	1600.06	571.127	2187.57	2301.71	1584.51	1687.47	1538.63	1719.62	732.265	3045.65	1481.38	1662.68	2122.04	1496.65	1384.92	1452.3	1386.14
M91T33	91.0537	32.768	Benzyl alcohol	[M+H-H2O]+	HMDB0003119	C00556	Benzenoids	Benzene and substituted derivatives	Benzyl alcohols	80749	92116.9	100653	78283.3	89805.3	92801.4	154154	93155.2	94742.7	84652.6	87272.1	106757	74895.3	77723.1	72686.8	434051	143252	117911	169710	75187.1	195353	136603	77290.6	65293.6	224601	104908	134308	122614	70004.2	148223	113276	105157	94137.5	155008	106314	82198.4	548059	547920	547736	524664
M491T108	491.368	108.314	.beta.-amyrin acetate	[M+Na]+			Lipids and lipid-like molecules	Prenol lipids	Triterpenoids	2241.84	1462.27	2152.18	1127.36	2847.5	1543.87	7730.93	1526.11	935.664	2784.56	1387.33	1721.54	1436.86	3984.09	658.496	3099.25	1442.64	284.425	4428.7	2608.97	947.051	841.005	2338.99	819.267	3142.94	502.765	1210.28	984.933	4922.14	2083.97	5956.96	2339.99	1645.3	1024.95	1274.47	768.511	1489.67	1576.27	780.344	1574.81
M97T54	97.0388	53.99	.beta.-Cyano-L-alanine	(M+H-H2O)+						6644.55	10860	6979.48	28863.5	13109.4	20838.2	12210.8	16601.5	21805.7	12512.7	15950.6	15992.3	9750.08	72567.7	17207	7044.73	4594.56	55460.4	62689.6	28137.2	13905.2	25822.5	36481.2	6192.22	31338.9	8064.22	22103.6	5873.25	25028.9	8021.05	26948.2	23457.2	104413	15868.4	25493.4	5132.97	20106.9	19633.5	20190.5	19630.2
M118T265	118.086	265.496	Betaine	[M+H]+	HMDB0000043	C00719	Organic acids and derivatives	Carboxylic acids and derivatives	Amino acids, peptides, and analogues	2.82712e+07	3.12293e+07	3.01641e+07	3.15023e+07	3.84458e+07	3.14538e+07	3.20863e+07	3.73939e+07	3.05639e+07	3.946e+07	4.06352e+07	2.92606e+07	3.87474e+07	3.30938e+07	3.28673e+07	4.02121e+07	3.23066e+07	2.75489e+07	3.79807e+07	3.2855e+07	3.48689e+07	3.40912e+07	4.23326e+07	4.24165e+07	3.19031e+07	2.7912e+07	3.20471e+07	3.64843e+07	4.27731e+07	3.13915e+07	4.39881e+07	3.68554e+07	5.01713e+07	3.43718e+07	3.32422e+07	3.26861e+07	3.27629e+07	3.27634e+07	3.27655e+07	3.27638e+07
M103T278	103.086	278.402	Betaine aldehyde	[M+H]+	HMDB0001252	C00576	Organic nitrogen compounds	Organonitrogen compounds	Quaternary ammonium salts	18308	15309	8893.78	18175	4431.05	25779.3	4663.55	9623.69	14403.9	7018.2	22005.2	13221.3	10638.2	22561.7	15780.1	10725.5	21897.8	15515.4	15638.4	14910	18962.6	23744.2	21886.7	19926.4	11988.3	24227.1	19526.3	10343.6	21542.4	19279.7	20918.3	12769.5	15742.7	18256.2	11928.7	11836.7	12038.1	16158.1	14206.6	18434.4
M293T232	293.209	232.09	Beta-octylglucoside	[M+H]+			Lipids and lipid-like molecules	Fatty Acyls	Fatty acyl glycosides	7854.73	6340.31	8195.99	6259.42	3960.2	7008.62	3733.68	5080.42	5026.2	5815.55	29412.1	9543.31	9362.59	7611.85	4974.23	6572.61	6306.43	3174.35	3527.64	6811.3	4329.69	9153.02	38669.9	12702.8	4780.96	4793.73	20286	15295.8	14360	4862.26	6128.15	9003.08	5976.79	7093.87	8671.86	3771.32	6326.17	6317.02	6317.1	6319.87
M552T455	552.187	455.262	Blood group a trisaccharide	[M+Na]+			Organic oxygen compounds	Organooxygen compounds	Carbohydrates and carbohydrate conjugates	1537.37	4826.54	1927.46	5080.76	2425.5	2081.3	2878.2	1292.17	4497.49	943.062	899.003	2923.3	4678.85	2561.32	1542.02	857.721	1984.48	1008.71	1802.25	927.597	5456.75	1461.89	984.57	727.666	762.992	1332.12	568.432	686.73	800.833	1396.3	2813.13	794.92	1134.24	781.262	689.053	1214.5	1664.05	1617.49	1597.76	1697.34
M171T195_1	171.076	194.866	Butalbital	[M+H-C4H6]+	HMDB0014386		Organoheterocyclic compounds	Diazines	Pyrimidines and pyrimidine derivatives	4670.4	8860.98	3248.76	13894.6	8140.53	2699.46	9214.06	9879.91	11588.9	17086.4	4676.35	11928.4	7972.11	34356.7	5720.68	5669.33	4588.21	2508.55	13444.7	36148.3	13123.8	3849.93	13996.2	5675.16	9080.27	7729.42	1977.87	5312.24	7116.47	8304.82	14155.3	11791.3	4237.4	9067.17	1216.74	5375.28	4927.24	5254.05	6718.67	4644.38
M288T58	288.288	57.833	C17-sphinganine	[M+H]+			Organic nitrogen compounds	Organonitrogen compounds	Amines	187581	220565	255826	363928	398074	341868	564197	343156	396667	256253	232068	248218	360874	343432	161008	347904	468022	411172	379940	271839	415117	246596	341082	242787	253974	304428	308536	233902	233630	251320	291552	272979	60553.1	211228	183070	168734	292337	280306	280289	279963
M486T371	486.192	370.859	Canertinib	[M+H]+			Organoheterocyclic compounds	Diazanaphthalenes	Benzodiazines	1564.72	3833.46	947.659	1642.17	2111.45	1559.81	1328.91	1321.52	2005.06	1056.88	1135.75	1506	1452.41	1311.53	2425.24	1446.62	1589.64	2026.66	1287.68	1399.17	1388.24	1811.61	949.696	2191.14	1736.63	2372.9	2318.29	1322.23	1737.47	2096.66	1985.56	2291.36	1135.99	1790	1070.8	1438.28	1552.56	1555.34	1558.71	753.652
M116T312_2	116.071	311.998	Captopril	[M+H-C4H6SO]+	HMDB0015328	C06867	Organic acids and derivatives	Carboxylic acids and derivatives	Amino acids, peptides, and analogues	2.10073e+06	964773	2.96575e+06	753598	1.60773e+06	3.54006e+06	1.41163e+06	1.39969e+06	1.14483e+06	1.26459e+06	5.17739e+06	947961	1.32785e+06	1.28501e+06	5.4335e+06	1.65596e+06	1.98605e+06	3.94578e+06	1.10844e+06	1.10269e+06	1.16849e+06	3.52412e+06	2.5068e+06	1.52981e+06	1.52815e+06	3.75772e+06	4.90129e+06	1.35361e+06	1.72451e+06	1.15539e+06	1.30709e+06	3.23556e+06	2.67325e+06	2.85437e+06	3.34737e+06	2.23908e+06	2.24452e+06	2.31462e+06	2.3266e+06	2.34899e+06
M162T365_2	162.112	365.287	Carnitine	[M+H]+	HMDB0000062	C00318	Organic nitrogen compounds	Organonitrogen compounds	Quaternary ammonium salts	990229	1.88161e+06	996897	1.40065e+06	558813	1.28238e+06	1.17163e+06	729637	1.70572e+06	1.21993e+06	1.02709e+06	1.4541e+06	1.815e+06	1.26065e+06	1.31882e+06	1.00131e+06	930780	2.10128e+06	1.12551e+06	1.33434e+06	1.67856e+06	1.38795e+06	1.15004e+06	1.4685e+06	1.1201e+06	1.33499e+06	1.29992e+06	2.04215e+06	835236	793527	901134	1.6824e+06	397917	1.42652e+06	1.25994e+06	891236	1.59967e+06	1.4491e+06	1.4698e+06	1.53833e+06
M121T31	121.1	31.436	Cedrol	[M+H-C6H14O]+		C09631	Lipids and lipid-like molecules	Prenol lipids	Sesquiterpenoids	22849	25348.6	28060.5	21721.7	31451.3	32411.6	33920.5	29647.2	23774.2	22986.8	23958.3	25229.2	31495.8	22831.6	27324	22394	29806.3	34662.4	25059.2	27434.3	28112.7	23284	26244.5	24924.1	35003.9	25224.5	29362.7	30790.8	24364.9	23694.3	25428.2	23609.3	24744.4	24500.6	27268	32989.4	22841.9	24888.9	29933.7	30393.3
M365T395	365.103	395.233	Cellobiose	[M+Na]+	HMDB0000055	C06422	Organic oxygen compounds	Organooxygen compounds	Carbohydrates and carbohydrate conjugates	60801.2	36219.5	165797	34499.6	54537.3	154666	43552.4	30811.1	44633	31348.4	134657	60659.3	39810.4	34016.4	207620	356016	33420.3	128288	54546.3	30437	34664.2	106276	44299.1	18158.3	40340.2	86559.3	56909.3	60609.7	53757.6	25665.5	26651	36718.5	64278.6	58252.8	20675	47632.9	28783.7	32158	47098.4	47785.3
M357T159	357.277	158.919	Chenodeoxycholate	[M+H-2H2O]+	HMDB0000518	C02528	Lipids and lipid-like molecules	Steroids and steroid derivatives	Bile acids, alcohols and derivatives	486807	37176.2	19176.2	4986.9	3919.31	343666	4791.32	2650.87	11484	5779.68	4423.74	23134.3	10435.7	40578.2	35750.3	36118.8	37046.6	21513.7	41908.8	8028.8	14186.2	88127.4	16404.8	8477.1	11566.1	10785.4	543461	19891	39106.4	13187.1	12747.9	25619.2	8940.97	15388.4	176400	13861.4	44116.4	42756.5	46185.4	56815.3
M445T289	445.029	289.401	Chloramphenicol succinate	[M+Na]+		C11727	Benzenoids	Benzene and substituted derivatives	Nitrobenzenes	107747	92445.7	147726	99550	63461.7	111005	195580	120533	131264	222811	88079	115084	131046	160552	93263.5	172762	126003	102163	139786	167627	139622	113060	156140	162880	114763	93059.6	112369	289404	144480	143451	214366	140279	86293.8	144991	216790	163847	123754	122345	123936	138616
M369T32	369.35	31.5865	Cholesterol	[M+H-H2O]+	HMDB0000067	C00187	Lipids and lipid-like molecules	Steroids and steroid derivatives	Cholestane steroids	180508	164917	197892	188868	266618	135394	364567	444155	219516	267997	70161.1	172027	240365	349407	195822	328969	198281	181330	190489	174363	143613	166310	99851.2	354288	534372	201258	394200	248737	237772	694726	99167.3	575354	74413.6	518325	295095	653854	461708	461450	461233	462457
M443T30_1	443.267	30.473	Cinobufagin	[M+H]+		C16931	Lipids and lipid-like molecules	Steroids and steroid derivatives	Steroid lactones	13845.1	22176.2	1943.51	21930.8	50295.9	1101.24	30323.4	59050.6	13006.6	57233.1	8567.49	20568.1	11580.6	18902.5	9603.26	98039.8	1014.42	859.726	28534.6	27580.9	37352.2	17709.9	2711.14	7886.32	56091.4	5250.99	1950.26	24300.4	19589.6	108231	26474	10069.3	709.36	1620.75	12028.2	13745.4	20647.6	22281	21931.5	19949.8
M321T32_2	321.314	32.076	Cis-13-docosenoic acid	[M+H-H2O]+	HMDB0002068	C08316	Lipids and lipid-like molecules	Fatty Acyls	Fatty acids and conjugates	567564	389733	418950	455342	504115	409677	429126	317658	392613	352562	229429	488409	393300	424173	275539	264833	476027	468584	419120	446779	302458	467172	111281	300669	370743	543087	475921	521010	316820	330560	237802	543684	32479.9	567686	459976	517578	256158	241685	258354	256303
M123T32_2	123.116	31.9635	(cis+trans)-nerodilol	[M+H-C6H12O]+		C09704	Lipids and lipid-like molecules	Prenol lipids	Sesquiterpenoids	31284.6	33472.9	47526.2	4711.45	45799.6	40658.7	38446.2	43070.1	45407.9	42425.3	37114.3	35239.9	38407.3	34618.4	45717.9	37094.6	46449	41448.9	36212.8	38387.3	33435.4	42927	35899.1	39248.3	45709.4	46223.5	45082.9	43356.3	34412.2	39001.4	42302.7	37721.1	29427.8	34165.8	38792.1	45313	28982.3	22434.3	28276.3	29663.9
M149T28_2	149.059	27.8825	Citramalate	[M+H]+	HMDB0000426	C00815	Lipids and lipid-like molecules	Fatty Acyls	Fatty acids and conjugates	4856.49	12039	2206.87	570.663	4744.88	52090.5	5263.39	4042.72	6913.11	5474.71	3304.89	18994.4	4113.19	44646.2	2791.11	1123.82	4644.52	3121.41	3876.71	6536.41	1287.15	4763.07	5649.89	7426.2	1673.74	3101.36	2971.81	4552.42	4469.26	166547	2117.33	2690.22	3264.14	2240.45	41360.3	3093.97	4452.59	4733.67	2323.11	3833.85
M187T284	187.078	283.997	Coenzyme q1	[M+H-C2H8O2]+	HMDB0002012		Lipids and lipid-like molecules	Prenol lipids	Quinone and hydroquinone lipids	6848.77	2923.36	8403.89	5962.42	5590.8	6618.26	10637.7	7072.3	8610.2	10766.9	5232.51	10065.5	9678.42	6599.52	4171.27	11128.4	9356.93	4774.9	6791.99	10489.5	8433.7	6093.56	2614.06	8331.17	9689.95	6446.68	7497.86	11393.1	10195.2	14333.4	10443.8	10895.9	16147.5	11996.4	14737.5	17743.3	10554.6	9377.09	10361	10041.5
M365T405	365.141	404.86	Coniferin	[M+Na]+	HMDB0013682	C00761	Organic oxygen compounds	Organooxygen compounds	Carbohydrates and carbohydrate conjugates	12492	7254.86	11214.3	5944.19	7048.71	169366	10172.4	2917.54	4692.17	3572.63	78391.8	23845.2	6915.87	3780.98	3929.91	2928.69	9086.12	14425.7	7979.62	21909.8	6830.77	11593.6	80883.6	23300.7	24098.2	1872.28	66586.9	3152.78	3787.09	5965.33	9476.06	1596.63	222376	4602.92	31430.6	4269.37	5105.13	4824.73	1622.8	5113.36
M293T196	293.085	195.5	Coumarin	[2M+H]+	HMDB0001218	C05851	Phenylpropanoids and polyketides	Coumarins and derivatives		3446.24	3462.27	5966.07	6421.33	3843	5800.54	7921.25	2348.93	4774.59	3866.3	7909.4	2064.06	3644.2	4960.41	2480.26	2930.44	3033.2	5414.2	6144.85	2556.56	3774.36	4752.6	29752.6	2613.92	1461.01	1906.22	1513.06	1607.13	1346.39	1443.83	8290.93	724.182	30213.1	541.23	1234.77	1352.01	1317.55	1365.45	1400.8	1522.58
M132T341	132.076	340.525	Creatine	(M+H)+	HMDB0000064	C00300	Organic acids and derivatives	Carboxylic acids and derivatives	"Amino acids, peptides, and analogues"	67774.5	6551.65	15191.6	6522.41	9763.25	5343.49	5568	62837	13798.6	12027.8	46604.2	4096.79	6175.4	5653.27	15425	20378.1	5345.49	7556.93	7313.19	92259.9	16844.4	17768.9	35549.8	49343.2	14735.3	12568.8	9308.73	62736.7	6789.51	50275.3	34685.1	12912.2	15496.6	44741.2	12006.5	7647.96	13791.7	18382.8	13257.5	16853.5
M160T223_2	160.132	222.909	Creatine, ethyl ester	[M+H]+			Organic acids and derivatives	Carboxylic acids and derivatives	Amino acids, peptides, and analogues	61542.3	26343.7	39315.7	12127.5	16409.7	812.593	3128.18	1776.01	24536.1	4473.95	17970.3	23597.9	7439	21155.2	28048.6	23607.4	31875.3	29149.8	23483	8380.71	24590.6	30454	55028.5	13812.5	3942.16	46972.3	49947.2	6883.6	15210.9	17992.4	23067.8	1805.08	26555.6	31415.4	56829.1	19221.8	8327.62	14110.7	8890.58	8602.71
M114T169	114.066	168.765	Creatinine	[M+H]+	HMDB0000562	C00791	Organic acids and derivatives	Carboxylic acids and derivatives	Amino acids, peptides, and analogues	4.36913e+06	8.48932e+06	6.43132e+06	1.31591e+07	7.48516e+06	7.68277e+06	6.60132e+06	3.91474e+06	1.26633e+07	7.81442e+06	6.67403e+06	7.8284e+06	8.36089e+06	6.49048e+06	7.59331e+06	7.99721e+06	4.9674e+06	3.74782e+06	6.43019e+06	1.39685e+07	1.38521e+07	8.40419e+06	9.74174e+06	8.48444e+06	6.85707e+06	6.9024e+06	6.06748e+06	8.52578e+06	4.36034e+06	6.38232e+06	1.59533e+07	6.15492e+06	2.58591e+07	5.55666e+06	4.43293e+06	5.00939e+06	5.76696e+06	5.70029e+06	5.70143e+06	5.7689e+06
M172T112	172.039	111.944	Crimidine	[M+H]+		C19138	Organic nitrogen compounds	Organonitrogen compounds	Amines	2586.45	6828.94	2258.65	6632.52	2037.46	3494.35	4285.35	2217.28	4167.76	3039.08	1529.6	3955.27	2385.27	4793.99	908.249	3700.42	487.579	525.992	3437.71	3686.47	5265.09	1666.64	2878.91	3174.75	1967.79	1618.98	1717.83	1701.82	4206.71	2638.46	5979.94	747.705	6531.33	1021.13	1158.01	1188.16	2191.06	2153.12	2246.92	2214.28
M149T32_1	149.095	32.233	Cuminaldehyde	(M+H)+						35655.7	48415.8	41881	31160.3	33613.1	37951	212346	30309.3	27966.6	45582.7	33776.9	65776.6	28286.5	42700.7	37252.2	563140	137303	155626	193449	31352.7	219766	133900	28985.9	31986	271265	118544	124119	101795	38029.1	190085	38962.1	72708	19807.4	179065	69993.9	26174.5	897321	906902	897041	868985
M100T214	100.111	214.216	Cyclohexylamine	[M+H]+	HMDB0031404	C00571	Organic nitrogen compounds	Organonitrogen compounds	Cyclohexylamines	21062.4	20633.8	18822	20032.7	22406.8	14339.3	18374.2	16898	13527.8	19056.8	20181.2	19411.5	20980.8	14959.2	17193.4	13663.9	21457.4	22018.1	19205.4	19853.5	20319.5	22682.3	18986.5	19700.4	19643	18747.6	20477.7	20923.5	21157.4	19361.4	16864.6	23787.5	12926.3	22822	19718.5	19709	20993.5	21221.1	21580	21155
M256T47	256.089	46.925	Cyhalofop-butyl	[M+H-C5H10O2]+		C18607	Benzenoids	Benzene and substituted derivatives	Diphenylethers	2261.37	1268.64	2366.82	5898.46	1670.96	20040.7	1388.96	1949.28	3267.16	4663.31	10733.3	1671.81	1219.92	1625.6	11353.4	6528.36	1086.36	15556	1163.78	4831.3	1811.95	3957.08	29733.4	4958.04	845.087	19021.4	8261.75	2687.28	2712.34	579.007	14401.7	2961.85	30998.6	963.533	12533.5	387.995	2893.15	2698.01	3030.21	2985.03
M307T274_2	307.146	274.148	Cys-Gly-Lys	[M+H]+			Organic acids and derivatives	Carboxylic acids and derivatives	Amino acids, peptides, and analogues	7495.61	6258.14	9730.66	8526.96	7903.05	13218.5	8627.1	3581.83	6966.64	6628.4	14397.8	4813.95	8550.38	5145.06	20927.1	2039.49	5750.22	7292.4	5604.63	10242.2	12920.4	9854.11	8439.82	12075.2	10597.1	2696.95	21649.8	8484.38	6800.11	3627.93	4712.87	4529.69	17415.6	11578.5	14729.2	5605.56	5396.17	5642.95	7203.61	7426.63
M351T32_1	351.178	32.379	Cys-Thr-Lys	[M+H]+			Organic acids and derivatives	Carboxylic acids and derivatives	Amino acids, peptides, and analogues	8056.69	10939.5	9002.77	5418.98	8114.39	9823.28	88753.7	25441.2	8890.54	14423	10303.7	24706.2	7212.23	11686.5	8582.36	143790	41579	36688.9	50083.4	7759.73	60249	28653.7	6466.24	7960.64	91074.2	34262.4	39337.8	26582.3	18665.9	58347.3	8925.34	21899.7	8377.49	56429.7	19801.8	11215.8	252127	280508	257645	257779
M112T201_2	112.05	200.656	Cytidine 5'-monophosphate	[M+H-C5H9O7P]+	HMDB0000095	C00055	Nucleosides, nucleotides, and analogues	Pyrimidine nucleotides	Pyrimidine ribonucleotides	191139	343137	224801	164716	221766	46027.7	266135	217519	316774	403726	298556	224685	249551	220196	280534	512156	385456	45002.5	401271	121126	460012	142337	511319	309102	170957	94307.5	67796.3	307210	326273	238053	707144	45690.8	168344	66644.3	131545	155703	189096	189005	196809	184169
M112T288	112.051	287.637	Cytosine	(M+H)+	HMDB0000630	C00380	Organoheterocyclic compounds	Diazines	Pyrimidines and pyrimidine derivatives	14472.1	16731	25022.4	23039.8	23429.2	24847.9	15748	31322	20769	31246.8	34035.5	21222.1	28837.1	20834.6	21453.2	24100.9	19130.3	12514.1	23514.6	22309.8	23455.8	14236.1	54551.6	28697.6	9903.32	21426.9	18515.3	21013	29207.7	14561.3	30737.8	21410.6	98800.2	17578.2	20508.1	11329.4	19595.3	20078.3	20732.9	21127.8
M671T226	671.337	225.507	Cytotrienin a	[M+Na]+						660.583	25836.7	530.643	435.33	380.937	1010.73	409.422	447.804	664.1	473.674	722.282	18040.3	477.079	508.186	453.209	437.04	505.724	574.801	421.689	486.926	400.776	604.054	813.488	628.007	406.11	504.401	1139.67	541.034	803.761	412.401	514.758	861.568	537.185	460.686	869.943	400.618	928.936	1074.63	1229.09	930.483
M255T25	255.064	25.376	Daidzein	[M+H]+	HMDB0003312	C10208	Phenylpropanoids and polyketides	Isoflavonoids	Isoflav-2-enes	2294.45	11162.1	8680.96	86599.6	13236.1	3632.94	9552.88	11577.8	173101	7619.18	2768.24	14277.8	139206	4951.47	1116.47	22150	9861.12	727.486	18688.4	30780.5	105490	873.371	3003.28	75177	60449	690.763	838.553	161441	4175.64	6156.56	9912.89	1959.27	3119.59	4475.99	6312.99	3915.26	18347.7	17883.3	18074.1	18036.9
M181T56_2	181.068	55.567	D-allose	[M+H]+	HMDB0001151	C01487	Organic oxygen compounds	Organooxygen compounds	Carbohydrates and carbohydrate conjugates	1.32683e+06	303299	1.13242e+06	6605.54	256074	382950	231262	193415	6214.25	309841	487856	10947.8	384923	372066	331333	315517	259037	51390.6	241426	49663	948059	641823	684182	4513.82	187434	1.99239e+06	181700	19440.6	301471	142686	301801	224154	1.34385e+06	189270	920288	75797.6	237006	253359	253372	250268
M363T257	363.088	256.768	Daunorubicin	[M+H-C6H15O4N]+	HMDB0014832	C01907				4394.8	3031.72	4603.44	2512.61	2949.47	18223.4	2684.15	1168.34	2739.45	2779.87	9356.98	2632.53	3129.83	3232	20893.7	3910.55	2518.49	7150.39	3113.11	2710.13	2843.22	6117.77	6332.59	3095.01	2733.55	12561.8	11681.6	3332.37	1617.71	2531.67	3211.1	1882.34	8571.15	2712.65	4390.29	2218.87	4261.43	3853.32	3447.45	4257.49
M358T159	358.28	159.356	Decanoyl-L-carnitine	(M+CH3CN+H)+						147646	4189.14	4813.18	696.925	608.073	114826	2134.84	1027.12	6206.02	2404.23	1518.31	8331.57	4042.57	5425.03	15280.1	7384.11	14386.5	6479.38	8307.56	2788.98	4720.24	22148.6	2111.81	3172.59	2579.53	3997.1	130936	2359.41	7785.85	5446.7	2953.8	6059.15	4648.71	1612.97	58968.5	3713.64	12327.5	13236.1	12622.1	15422.3
M228T121	228.101	121.494	Deoxycytidine	(M+H)+	HMDB0000014	C00881	"Nucleosides, nucleotides, and analogues"	Pyrimidine nucleosides	Pyrimidine 2'-deoxyribonucleosides	4150.45	4146.4	4452.96	5826.59	4810.32	5473.77	3239.74	837.793	4560.85	9459.63	5965.4	1359.15	1403.54	4138.46	2904.58	5307.29	2938.7	2989.56	922.887	2664.68	3202.12	1757.1	4246.36	2996.17	1522.07	4114.8	3280.41	2579.76	3188.32	2217.79	5385.52	2875.15	5286.87	4638.97	7729.17	3025.27	2797.49	2521.6	2929.52	3632.95
M557T109	557.452	108.797	Dereplicator identification - rhapsamine	[M+H]+			Organic nitrogen compounds	Organonitrogen compounds	Amines	17732.5	5589.4	9192.9	5430.14	7887.85	5831.72	8407.96	5921.98	4342.05	9507.06	6639.12	9194.04	4079.57	15907.5	5569.28	14824.3	16993.2	4539.24	9199.27	5749.31	6808.03	5168.33	7178.34	6972.09	4135.77	4253.36	5509.91	5688.84	33883.2	4501.92	18909.6	19491	3485.89	7565.37	20163.9	24987	14867.6	12611	9194.21	9830.2
M111T70	111.054	70.257	D-erythro-imidazolylglycerol phosphate	[M+H-CH5O5P]+		C04666	Organic acids and derivatives	Organic phosphoric acids and derivatives	Phosphate esters	53589.7	113843	53211.3	118759	116373	62391.7	90920.8	144424	158129	149486	107893	93182.6	88505.8	290692	124230	55150.2	88733.4	160500	204096	144804	116354	106051	303531	81784.9	138092	87012.1	83036.3	100648	68013.4	141544	179111	116086	467630	140770	178860	78762.9	75108.8	75547.4	75422.1	80107.3
M380T275	380.253	274.678	D-erythro-sphingosine-1-phosphate	[M+H]+	HMDB0000277	C06124	Lipids and lipid-like molecules	Sphingolipids	Phosphosphingolipids	3423.31	5014.34	4880.89	4608.17	5248.09	3290.24	4504.52	2033.78	4790.93	4328.76	9497.65	3119.37	7350.97	1592.79	7230.89	4725.51	5189.41	6557.28	3274	3752.51	3486.5	6292.32	9681.53	5446.56	3887.61	6401.51	3215.56	3152.33	4127.65	2550.11	4388.08	1847.48	5439	3372.3	5288.04	2466.53	3513.68	3721.87	3632.67	3172.78
M429T197	429.258	197.49	Dethiobiotin	[2M+H]+	HMDB0003581	C01909	Lipids and lipid-like molecules	Fatty Acyls	Fatty acids and conjugates	14402	10706.1	1159.49	1475.09	1994.25	49973.9	2295.71	1865.94	834.598	1991.01	2403.35	3970.93	704.254	2181.81	1742.01	1337.39	3272.6	405.212	1000.42	1541.67	617.035	11770.7	2547.46	2198.65	1484.43	1742.98	58635.8	1798.38	4838.24	2035.34	6025.61	2780.9	4239.49	2634.24	16144.7	827.594	3206.11	3146.44	3165.94	3110.01
M155T314	155.106	314.092	Dflnha	[M+H-C4H6N2O2]+	HMDB0014524		Organic acids and derivatives	Carboxylic acids and derivatives	Amino acids, peptides, and analogues	4889.15	4918.34	5359.24	6372.7	5619.78	4636.22	6273.63	6896.23	6506.28	6865.66	4494.6	4114.78	6472.31	6877.24	5377.74	7607.1	5987.62	5395.21	5487.38	6955.34	5354.74	5059.56	2638.07	6491.49	8209.83	7024.78	4818.59	8229.38	4551.25	9470.46	5643.3	6504.6	2470.6	6651.57	8665.99	6784.78	6985.1	7121.64	4504.42	6779.16
M178T126	178.085	125.561	D-glucosaminic acid	[M+H-H2O]+		C03752	Organic acids and derivatives	Carboxylic acids and derivatives	Amino acids, peptides, and analogues	16090.6	18265.9	38436.3	55801.5	9711.47	50209.6	3722.7	11577.4	29074.3	29719.5	53942.2	9434.67	6959.16	5874.83	5806.44	9189.65	5090	14278.2	1342.73	19650.8	10514.6	28997.1	50232.1	20829.7	4232.44	16947.8	8967.51	9626.7	4360.88	11343.6	28448.4	9485.18	34732.9	10722.9	20912.7	16312.3	6648.91	7027.78	7020.56	6705.48
M130T399	130.05	398.677	D-glutamine	[M+H-NH3]+	HMDB0003423	C00064	Organic acids and derivatives	Carboxylic acids and derivatives	Amino acids, peptides, and analogues	4.35906e+06	5.32827e+06	4.15588e+06	4.54893e+06	1.97342e+06	5.0277e+06	3.98474e+06	4.25209e+06	3.98196e+06	4.84991e+06	5.99443e+06	4.38655e+06	5.40584e+06	4.14748e+06	5.7992e+06	3.63055e+06	3.66204e+06	4.80035e+06	4.06068e+06	4.56236e+06	1.99465e+06	4.38363e+06	4.75904e+06	5.57222e+06	3.73986e+06	455512	4.4069e+06	5.33976e+06	5.042e+06	3.93929e+06	5.14229e+06	2.76675e+06	6.19175e+06	3.75586e+06	1.93546e+06	3.40842e+06	5.14397e+06	4.40623e+06	4.34503e+06	4.4112e+06
M87T374	87.0432	374.375	Diacetyl	[M+H]+	HMDB0003407	C00741	Organic oxygen compounds	Organooxygen compounds	Carbonyl compounds	8994.46	7261.57	7168.51	11358.1	10408.8	5972.02	8218.03	9610.02	9807.61	10009	8589.64	6700.48	6008.68	6492.25	9367.13	9635.01	7168.53	6285.01	6107.57	10468	6030.12	10539	9461.49	8393.07	8720.37	6847.76	6614.39	8445.28	5411.64	8896.07	5768.22	10609.8	4549.82	6509.64	6704.66	9437.31	7258.91	7487.28	7486.31	7263.64
M115T251	115.053	250.802	Diallyl sulfide	[M+H]+	HMDB0036491	C08370				4826.62	4422.7	5227.3	4252.84	3862.38	7311.77	4091.82	3518.28	3717.99	4096.23	8195.03	3912.21	6321.71	5173.25	5199.69	3434.58	5090.61	6184.03	2240.46	3951.53	3907.85	13602.9	16775.8	3305.59	2683.78	3786.59	5447.11	3337.93	16310.4	3067.87	4317.89	4226.58	42485.4	3847.27	4161.82	3803.96	3622.49	3621.75	3590.31	3745.93
M305T151	305.13	151.439	Diazinon	[M+H]+	HMDB0032943	C14324	Organic acids and derivatives	Organic thiophosphoric acids and derivatives	Thiophosphoric acid esters	12228.7	1387.22	3199.21	861.637	71.5037	2101.18	401.021	279.078	885.045	455.486	967.725	725.799	2820.46	2741.52	1516.46	811.784	408.883	617.642	917.601	1010.56	11045.9	3635.2	14186.9	356.137	410.553	9085.43	1159.74	106.475	2338.9	476.241	626.865	467.604	49654	768.888	10248.3	185.188	698.609	908.8	925.395	728.82
M344T81	344.226	81.095	Dibucaine	[M+H]+	HMDB0014668	C07879	Organoheterocyclic compounds	Quinolines and derivatives	Quinolones and derivatives	6108.67	6471.4	4965.72	5655.28	7668.55	5752.48	5242.46	4623.97	6150.8	8099.66	6839.82	5895.57	5648.48	5756.61	5465.55	3831.25	6385.05	7592.66	6550.98	4385.54	6904.76	5682.31	12402.8	5010.87	6181.45	6839.1	6486.1	8113.87	3866.89	7335.06	6276.91	6879.93	14441.7	7617.65	4501.21	5673.93	6905.9	5831.26	6914.37	6933.76
M269T231	269.03	230.62	Dichlofluanid	[M+H-O2S]+		C18820	Benzenoids	Benzene and substituted derivatives	Sulfanilides	1842.83	1785.42	1590.6	2136.58	1099.34	1326.92	3290.94	2606.5	1970.73	3020.83	1323.44	1534.65	1631.77	1525.16	1669.18	2064.68	1609.05	1311.82	3145.2	2206.21	1358.13	1381.86	1448.16	1567.36	1759.75	1505.47	1426.83	2103.73	1858.9	3829.16	4570.01	1123.34	2075.24	994.673	1437.04	1447.29	1855.4	1859.67	1317.37	3419.43
M106T307	106.085	306.749	Diethanolamine	[M+H]+	HMDB0004437	C06772	Organic nitrogen compounds	Organonitrogen compounds	Amines	3466.1	8384.43	9022.3	21594.3	9431.81	4740.59	6648.27	6836.75	10434.5	12996.8	3439.14	12692.1	9714.53	7452.06	4654.59	6569.22	11171.7	10710.5	16486.8	17337.7	16160.9	4141.76	5386.17	14640.9	12608.9	11639.3	4987.14	18291.5	11203.8	14200.6	13964.2	8227.16	6834.36	9491.21	12610.6	9592.49	12284.6	12484.7	11791.3	11680.2
M157T49	157.075	48.891	Diethyl adipate	[M+H-C2H6O]+		C14566	Lipids and lipid-like molecules	Fatty Acyls	Fatty acid esters	3246.31	11864.6	11139.8	12686.2	12815.6	26845.9	9143.78	4637.1	12499.4	13331.7	31730	16153.8	3391.26	15825.4	18341.3	6048.2	13370.1	22157.9	15969.2	10864.7	14621.6	21565.2	30574.1	7882.2	7200.39	12113	22035.5	5573.08	6368.15	5068.77	25160.5	6525.76	41127.5	7375.13	13502.5	7171.98	9354.28	9194.17	10087.6	6493.31
M107T35	107.07	35.013	Diethylene glycol	[M+H]+		C14689	Organic oxygen compounds	Organooxygen compounds	Ethers	4083.52	63259.3	79852.8	75653.4	115539	55365.6	46621.9	71090.1	35986.3	72781.8	48758.7	50612.9	43398.3	66473.6	94451.5	77071.4	52486.7	103861	78723	102923	60395.8	92946.7	73335.5	50044.6	59068.5	104927	95031.2	26025.8	60257.6	81454.1	10799.7	69495.6	87932.7	89970.5	35935.6	82057.3	75756.8	75647.8	69528.6	69933
M204T384	204.133	383.678	Diethyl l-glutamate	[M+H]+			Organic acids and derivatives	Carboxylic acids and derivatives	Amino acids, peptides, and analogues	68394	117456	107087	156818	90663.8	21546.9	110456	71642	84132.8	59552.4	67321.6	63970.6	88731.8	51629.7	94619.4	163129	143876	44884.8	123113	121021	116718	78353	34409.4	120835	142501	151083	78942.4	32879.5	68145.7	49686.8	234374	64326.5	32619.1	70732.1	87184.2	57142	93874.1	92666.4	97567.4	92541.4
M153T32	153.09	31.6705	Diethyl methylphosphonate	[M+H]+			Organic acids and derivatives	Organic phosphonic acids and derivatives	Phosphonic acid diesters	32210.8	56487.4	36214.7	33788.9	40385.3	45995.4	127767	39015.6	43395.1	48149	34929.7	50491.2	36576.6	38445.9	31386.9	285412	108468	93044.5	108473	31176.5	118063	95317.5	46589.4	27990.5	164662	86561.6	106434	76716.1	46984.2	122688	34178.3	57338.5	19801	126003	47169.1	33985.1	443179	442959	442842	437125
M174T112	174.054	112.185	Dihydralazine	[M+H-NH3]+			Organoheterocyclic compounds	Diazanaphthalenes	Benzodiazines	1628.46	5223.93	6683.5	5257.02	3014.39	5088	2751.73	4525.07	4422.72	486.957	1795.6	5143.28	4087.68	2902.27	5871.01	3555.36	4976.91	1952.03	5374.66	4400.14	4193.21	678.169	12141.1	5340.76	3997.37	2414.68	8148.07	705.486	2112.01	3616.39	6392.27	4820.37	15616.4	5767.93	10132.6	5126.91	3542.46	1805.69	3540.85	3311.02
M257T25	257.08	24.867	Dihydrodaidzein	[M+H]+	HMDB0005760		Phenylpropanoids and polyketides	Isoflavonoids	Isoflavans	1809.24	5594.63	19982.9	155918	9786.55	4024.36	7643.62	24691	47978.5	47620.3	3430.3	7463.56	125376	17664.6	677.913	57830.5	7650.97	1273.87	19668.3	17332.2	113787	710.425	2841.42	165947	26141.4	1482.51	1081.15	115655	976.546	19663.3	15866.3	1255.53	1621.64	15699.6	2178.62	12856.5	18584.3	19149.5	18596.4	20587.3
M247T198	247.019	197.933	Dimethylallyl pyrophosphate	[M+H]+	HMDB0001120	C00235	Lipids and lipid-like molecules	Prenol lipids	Isoprenoid phosphates	1286.28	1770.14	2027.26	2013.26	2232.68	1327.24	2087.56	1421.26	2684.32	1540.64	1771.32	2739.95	2533.99	1229.11	2088.45	1828.44	2330.85	1805.56	2126.67	3866.56	2896.59	1124.09	2150.07	4495.16	1396.79	1285	1430.28	3732.46	1488.09	1999.8	1058.5	986.188	2698.17	1089.79	1505.49	1660.01	1357.73	1011.46	1359.85	1360.56
M341T204	341.169	204.32	Dipyridamole mono-o-.beta.-d-glucuronide	[M+2H]2+			Organic oxygen compounds	Organooxygen compounds	Carbohydrates and carbohydrate conjugates	10778.5	5904.15	7098.84	2580.59	3782.92	1422.89	4280.48	851.507	1222.6	4575.27	4965.46	1758.41	1156.6	6382.11	885.613	5689.87	7840.32	2682.44	2555.48	4285.66	4703.05	1136.09	3791.63	1141.57	2962.15	2282.01	2899	876.05	8843.87	2811.84	9000.31	5281.26	6036.9	4913.26	5165.76	1753.41	3338.75	2083.29	3311.11	3147.85
M418T50_1	418.304	50.077	Dirithromycin	[M+2H]2+			Organic oxygen compounds	Organooxygen compounds	Carbohydrates and carbohydrate conjugates	1724.85	1416.56	3463.13	1796.86	1292.46	2960.77	740.651	464.128	1639.01	945.486	4740.76	1683.99	1734.36	3825.12	2366	1024.86	3927.55	1760.88	816.726	1092.92	1770.56	3401.43	4035.03	1336.14	741.802	2391.11	1527.05	1686.49	2640.46	144.218	640.847	2396.71	1770.09	2659.59	2809.46	1699.63	1977.93	1735.45	1937.13	1957.6
M101T427	101.07	426.767	Dl-2,4-diaminobutyric acid	[M+H-H2O]+	HMDB0002362	C03283	Organic acids and derivatives	Carboxylic acids and derivatives	Amino acids, peptides, and analogues	36367.5	48902.6	48495.1	45391.2	44642.1	49133.7	89306.3	85978	45373.8	46051.1	125477	47370	54601	44238.9	170776	48036.5	29858.5	51192.6	37146.7	104972	53111.5	87251.3	54948.5	51842.4	40891.4	41830.4	97627.6	94852.1	45269.4	43494.2	53347.3	42107.8	60456	42111.5	44432.8	42925.8	52466.6	52658.7	46976.4	52681
M204T199	204.029	199.417	DL-2-Phosphoglycerate	(M+NH4)+	HMDB0003391	C00631	Organic oxygen compounds	Organooxygen compounds	Carbohydrates and carbohydrate conjugates	1184.58	1742.34	1294.09	2146.78	1813.32	1658.75	1473.58	1788.08	1537.35	1401.13	3471.38	2348.3	1223.68	1798.93	2472.47	1295.19	2213.72	2616	1880.97	1827.23	1646.16	2186.54	3347.83	1660.97	1898.42	2500.28	2098.02	1263.15	1530.21	1291.85	2316.5	1647.41	2939.88	1651.21	1923.46	1656.6	1503.89	1425.56	1504.67	1343.23
M181T179	181.032	178.803	Dl-4-hydroxy-3-methoxymandelic acid	[M+H-H2O]+	HMDB0133489	C05584	Benzenoids	Phenols	Methoxyphenols	3126.51	11268.9	4395.04	12612.7	2244.21	7496.72	2987.86	4258.06	10786.9	3409.68	3616.78	10025	3827.65	6501.88	7121.87	3345.51	5928.03	2272.29	4234.31	4957.14	8787.34	3441.69	11690.4	4207.54	3048.65	4944.02	2065.94	4698.75	3578.54	2637.92	9408.78	2728.3	28615.2	2160.07	1050.63	3342.39	2924.27	3332.53	2758.64	2754.98
M152T282	152.069	282.344	Dl-.alpha.-phenylglycine	[M+H]+	HMDB0002210		Organic acids and derivatives	Carboxylic acids and derivatives	Amino acids, peptides, and analogues	5353.38	17182	5750.5	14554.8	8322.8	5958.85	8331.42	4747.69	7612.03	8127.55	8652.78	11552.6	10647.1	4644.64	6386.06	6457	6489.86	6162.11	9655.61	7672.29	3240.71	5267.14	8324.52	5510.06	8508.51	5206.13	620.656	5259.53	5193.77	8287.3	4956.81	4679.79	20487.4	5014.74	5410.79	5464.02	6737.38	6563.01	6729.78	6564.01
M130T387	130.085	386.814	DL-arginine	[M+H-CH3ON]+	HMDB0000517/HMDB0003416	C00792	Organic acids and derivatives	Carboxylic acids and derivatives	Amino acids, peptides, and analogues	27031.1	34705.6	29350.4	16459.4	17443.1	28273.5	179452	29433.5	17529.5	25675.4	32519	25813.9	18234.5	55557	25135.6	31752.8	38005.7	32604.9	905986	13218	1.05685e+06	1.12403e+06	56607	30132.5	20103.9	51085.9	23855.2	61716.1	49703.9	12938	30076.9	34445.8	22678	46016.3	35131.3	1.23959e+06	16703.4	19607.8	25740	21373.6
M147T398	147.076	397.711	DL-glutamine	[M+H]+		C00303	Organic acids and derivatives	Carboxylic acids and derivatives	Amino acids, peptides, and analogues	1.37138e+06	2.25485e+06	1.00996e+06	1.69431e+06	1.88052e+06	1.95443e+06	1.9418e+06	1.08193e+06	1.69539e+06	1.95843e+06	2.44775e+06	1.25542e+06	884088	1.56569e+06	2.25886e+06	1.82711e+06	612248	1.23839e+06	1.57304e+06	1.70678e+06	2.18317e+06	1.7482e+06	1.93702e+06	2.16088e+06	1.49321e+06	87094.3	1.65962e+06	2.12305e+06	1.45205e+06	1.52421e+06	2.08937e+06	1.06889e+06	2.38131e+06	1.14417e+06	1.65304e+06	1.38872e+06	1.71188e+06	1.2319e+06	1.72729e+06	1.66473e+06
M118T210	118.031	210.22	Dl-homocysteine	[M+H-H2O]+	HMDB0000742	C05330	Organic acids and derivatives	Carboxylic acids and derivatives	Amino acids, peptides, and analogues	4042.65	1118.3	2794.69	985.294	1528.79	2206.85	1898.3	2797.46	1285.7	1450.53	3157.48	468.871	1472.64	1025.05	2502.52	1512.64	1061.55	2056.96	1025.58	1309.12	1256.92	1770.6	2356.42	1691.63	1648.81	2775.57	2668.54	1015.11	2398.5	1615.39	1893.99	1405.61	6772.48	1370.97	2056.72	1072.37	1371.49	1367.75	1478.99	1365.22
M188T277	188.069	276.765	DL-Indole-3-lactic acid	(M+H-H2O)+						78522.8	100440	84993.5	46955.7	78586.1	285056	179502	40414	130960	169799	288275	85505.6	129780	197895	254365	95403.6	121852	206816	163519	119587	131651	336595	378088	74807.7	160911	124649	242087	106218	141811	68280.7	91528.2	74883.6	787348	331990	245107	193817	247742	222514	234774	214235
M166T427_1	166.052	426.81	DL-Methionine sulfoxide	(M+H)+	HMDB0002005	C02989	Organic acids and derivatives	Carboxylic acids and derivatives	"Amino acids, peptides, and analogues"	26258.5	14917.4	13027.9	12311.8	10637	26066.2	8993.82	10225.7	23371.2	9738.67	23708	13773	12103.8	11950.7	18973.9	11395.4	29029.1	22215.7	20392.8	11001	28164.1	10225.7	45353	39173.8	15280.4	18389.2	62951.5	10882.9	13455.8	9403.7	10157.7	22446.2	81303.7	12486.4	13690.6	23414.8	15127.4	15092	15168.3	14804.6
M134T29	134.06	28.5105	Dl-normetanephrine	[M+H-CH6O2]+	HMDB0000819	C05589	Benzenoids	Phenols	Methoxyphenols	724032	736285	406835	48847.5	132234	1.87526e+06	229580	92131.7	235237	202074	464413	651418	57692.4	468495	820537	60158	264628	834881	55692.6	112715	114208	1.10898e+06	989847	254578	299816	1.1908e+06	1.31007e+06	251747	170958	173730	230070	366472	1.81919e+06	357799	681590	416318	382478	382474	372862	369960
M146T249	146.061	248.971	DL-O-tyrosine	(M+H-2H2O)+						44695.9	51443.6	44541.2	55143.8	43074	92312.7	45182.4	31007.2	38009.9	36609.2	94163.9	29327.4	44748.2	59494.1	87696.4	32916.7	51039.5	98041	44212.4	33422.6	42830.7	77085	209534	35308.8	37999.1	65657.4	74105.1	23194.9	37753.1	25353	39195.5	43727.8	609222	43579.3	58346.4	31609.8	39143.4	33188.3	35580.1	35578.5
M166T267	166.085	266.745	DL-phenylalanine	[M+H]+		C02057	Organic acids and derivatives	Carboxylic acids and derivatives	Amino acids, peptides, and analogues	266249	539886	246593	448894	555859	198528	192211	197396	504478	473916	241964	299330	473834	454777	462693	434435	374721	252152	113814	212202	467457	384760	284426	495197	437764	378310	331864	207488	644442	212966	273867	537581	438504	202346	283827	502836	186281	194421	229094	222403
M106T427	106.049	426.93	DL-serine	[M+H]+	HMDB0062263	C00065	Organic acids and derivatives	Carboxylic acids and derivatives	Amino acids, peptides, and analogues	9352.85	9596.7	18391.1	5132.65	5596.26	19180.4	10144.6	8872.37	7479.92	10076.4	12525.4	20454.2	7406.58	17847	9686.22	11956.5	6788.48	8258.58	6631.73	16881.4	6137.01	14690.4	33308.1	5495.82	14719.3	8430.15	27940.5	6101.8	8622.7	14130	10798.8	8678.81	38622.4	9849.28	9867.77	5500.06	6937.19	9364	8080.65	8743.5
M182T290	182.08	289.551	DL-tyrosine	[M+H]+	HMDB0000158	C00082	Organic acids and derivatives	Carboxylic acids and derivatives	Amino acids, peptides, and analogues	4676.06	6690.93	5818.35	20815	11572.1	8966.67	4495.9	6242.45	5789.94	4534.48	15527.1	10794	6988.63	4917.52	9153.11	8571.3	4814.86	6052.38	4165.77	5394.63	4663.23	9024.5	48701.6	7976.47	8380.54	5908.06	11096.1	5839.28	9074.97	6420.4	11236.2	6301.97	176797	5547.6	6999	4248.33	5297.62	5405.41	5404.24	5372.81
M335T33	335.293	32.637	Docosatrienoic acid	[M+H]+	HMDB0002823		Lipids and lipid-like molecules	Fatty Acyls	Fatty acids and conjugates	41858.3	31657.5	37966	65632.1	37815.1	48042.3	28243	26165.8	22755.5	31497.7	35549.7	31946.1	32445.7	28680.5	21412.7	20955.7	38160.7	62258.1	65590.9	41461.9	18247.5	51411.4	67536.1	20703.1	23706.3	60695.7	28727.5	48655.1	30860.5	32921.2	32749.7	31980	77464.8	29923.9	32533.3	24274.5	18066.8	17411	16955.2	18074
M198T33	198.184	32.7755	Dodecanoic acid, 12-[[(cyclohexylamino)carbonyl]amino]-	[M+H-C7H13NO2]+			Lipids and lipid-like molecules	Fatty Acyls	Fatty acids and conjugates	71869.7	53103	69981.4	51452.7	75521.9	59484.5	65972.3	61788.5	97277.4	41497.5	58565	75595.9	56423.3	50206.3	39677.9	34015.6	60373.9	125573	77121.4	82699.2	37638.6	126467	32839.4	33253.5	88393.1	154520	89232.6	72518.5	52350.4	43705	56869.8	40042.8	22823.5	52631.4	52518	57996.9	41407.5	27980.8	29265.6	36304.7
M380T30_1	380.22	30.11	Donepezil	[M+H]+	HMDB0005041		Organoheterocyclic compounds	Piperidines	Benzylpiperidines	4637.81	8108.58	3636.6	4127.16	50611.1	2191.05	76526.5	183295	5290.12	66284	1854.19	5829.87	6420.53	5740.91	2255.47	130034	4842.82	2011.36	90074.6	15989.6	5987.28	1683.18	1541.93	9278.6	170300	958.766	1058.76	3685.6	3525.18	54897.5	86033.2	3159.3	11542.9	3043.37	4075.82	2293.86	27281.4	29557.1	34872.3	29421.7
M116T110	116.07	109.984	D-ornithine	[M+H-NH3]+	HMDB0003374	C00515	Organic acids and derivatives	Carboxylic acids and derivatives	Amino acids, peptides, and analogues	10862.2	40795.8	11657.2	22902.1	9985.3	10872.6	17513	12599.8	22399.7	18177.2	11927.1	22643	10495.7	8537.01	13395.6	16284.5	10859.9	10104.6	25081.1	24064.7	19171.1	13324.8	14870.1	28523.7	12510.9	9016.12	11835.5	18692.8	9315.39	16940.1	20945.2	7423.37	14925.9	7026.37	10040.3	9433.84	13346.5	12839.6	13232.2	13233.5
M130T427_2	130.05	426.547	D-pyroglutamic acid	[M+H]+		C02237	Organic acids and derivatives	Carboxylic acids and derivatives	Amino acids, peptides, and analogues	7.02383e+06	7.98413e+06	4.57609e+06	7.37148e+06	2.42121e+06	5.92155e+06	2.69896e+06	2.22617e+06	2.63241e+06	3.26765e+06	9.13962e+06	2.33579e+06	8.46349e+06	5.77469e+06	7.01543e+06	2.64741e+06	5.12147e+06	2.79687e+06	4.95161e+06	2.41646e+06	6.24762e+06	4.36765e+06	3.19028e+06	8.49466e+06	2.21196e+06	5.69627e+06	7.16106e+06	2.3654e+06	2.50392e+06	4.86335e+06	3.3318e+06	2.69215e+06	8.19615e+06	2.91391e+06	4.36831e+06	2.3306e+06	5.42632e+06	4.43619e+06	4.03925e+06	5.4056e+06
M237T224	237.184	223.679	(.+/-.)-dropropizine	[M+H]+			Organoheterocyclic compounds	Diazinanes	Piperazines	29924.3	5230.77	25064.8	10833.8	8833.78	11397	8636.26	21679.5	9953.74	19131.6	93571.9	24649	20555.3	11494.9	10297.7	19137.9	9109.21	4230.07	6298.67	24893.2	8438.45	16403.2	112056	54552.4	5262.93	6310.26	46155.2	61089.1	54359	16628.7	30322.5	55131.7	13255.1	20106.8	23380.6	5309.57	17264.3	17447.4	17844	17307.2
M151T104	151.06	103.621	D-xylose	[M+H]+	HMDB0060254	C00181	Organic oxygen compounds	Organooxygen compounds	Carbohydrates and carbohydrate conjugates	207978	226865	199637	322933	112160	290199	110786	80591.7	270765	125498	80110.6	217538	184025	130580	168552	134170	154328	105233	142835	193681	280825	179816	108362	155231	128762	207065	191823	124189	61458.8	104092	369844	79378.7	481932	83525.4	121868	93670.2	121363	118640	124269	121442
M267T99	267.121	99.1985	(e)-5-(4-methoxy-5-methyl-6-oxopyran-2-yl)-3-methylhex-4-enoic acid	[M+H]+			Lipids and lipid-like molecules	Fatty Acyls	Fatty acids and conjugates	12456.9	3608.54	8723.67	2791.48	1622.14	4683.36	1729.32	1220.56	1605.75	3043.74	8702.07	5617.91	1803.56	20927.7	4897.59	6257.99	811.49	2985.86	2084.49	1462.89	2073.65	3041.38	7251.39	2569.54	4785.37	4616.57	4977.7	2613.85	13523.7	9781.62	4439.69	20279.5	6045.17	4539.56	3404.04	4533.01	7709.34	6449.33	6505.77	6326.48
M243T26_2	243.101	25.86	Equol	[M+H]+	HMDB0130495	C14131	Phenylpropanoids and polyketides	Isoflavonoids	Isoflavans	117675	1.0337e+06	2882.87	13556.1	12407	1463.75	135534	1157.55	477746	45563.4	571.015	2.21544e+06	12749.5	12425.6	9933.21	11118.8	1840.05	1463.09	944.94	270859	3725.08	1389.82	2087.49	13625.7	9462.45	1805.01	1576.68	58098.2	112922	7510.54	290175	122092	8081.42	2424.85	81699.8	1622.18	113574	116184	118989	100254
M338T32_2	338.342	32.117	Erucamide	[M+H]+			Lipids and lipid-like molecules	Fatty Acyls	Fatty amides	8.87414e+06	5.99303e+06	7.03974e+06	8.69998e+06	8.03666e+06	6.28646e+06	6.94948e+06	5.42443e+06	6.53327e+06	5.98215e+06	3.94403e+06	8.61307e+06	7.07152e+06	7.59359e+06	5.20895e+06	4.76258e+06	7.4554e+06	7.45202e+06	7.86773e+06	8.3012e+06	4.92744e+06	8.40647e+06	1.84862e+06	5.74012e+06	5.97189e+06	1.05536e+07	7.71621e+06	7.74674e+06	5.42158e+06	5.36931e+06	4.19392e+06	8.63598e+06	551972	8.75866e+06	9.31794e+06	9.51028e+06	4.58959e+06	3.98313e+06	4.52401e+06	4.52522e+06
M143T315	143.081	314.978	Eszopiclone n-oxide	[M+H-C11H7ClN4O2]+			Organoheterocyclic compounds	Pyrrolopyrazines	Cyclopyrrolones	7522.25	110409	10065.4	242240	68541.3	10293.5	47445.6	27031	42358.5	31388.5	5203.27	111672	91268.2	12682.3	11997	50209.8	15304.9	12997.4	73489.4	65690.3	60214.3	7667.51	2559.19	64488.8	82870.6	13040.6	8756.85	66248.3	8917.76	34763.1	57363.8	7836.01	2587.7	10586.1	10046.7	16924.5	34169.3	34574.7	34609.5	34636.8
M160T203	160.132	202.793	Ethcathinone	[M+H-H2O]+			Organic oxygen compounds	Organooxygen compounds	Carbonyl compounds	5774.18	4998.97	9492.17	5291.2	6123.24	8545.73	4440.91	1523.56	6684.33	4623.15	7212.46	14201.7	6118.18	11189.1	7194.06	4025.56	4838.85	11949.1	3526.46	3547.66	5594.25	9372.46	3621.59	12585.9	3193.09	7132.74	4457.97	12889.7	4621.82	2564.57	5669.51	3027.33	4559.86	3663.57	5441.77	7069.66	4504.67	5915.62	4754.03	4611.12
M182T435	182.11	434.59	Ethirimol	[M+H-C2H4]+		C18828	Organoheterocyclic compounds	Diazines	Pyrimidines and pyrimidine derivatives	39122.9	14771.9	13582.3	8607.18	18506.3	15140.9	14068.5	14691.8	12546.5	11449.8	12426.2	7942.93	13585.8	11431.7	11229.7	14591.1	18448.9	8847.83	11183	11880.3	6987.16	13316.2	11421	9839.36	13414.7	16020.1	11606	33625.3	16521.3	11559.4	10453.8	18635.8	10173	12154.6	11049.8	13132.1	14200.3	14286.3	13202.1	14147.1
M156T194	156.08	193.537	Ethyl 4-amino-1-piperidinecarboxylate	[M+H-NH3]+			Organoheterocyclic compounds	Piperidines	Piperidinecarboxylic acids and derivatives	348763	70631.2	385429	217582	95500.3	177135	262501	60394.7	111858	702358	287602	36490	43464	300933	69557.8	225937	110543	82836.7	31835	173205	28558	372356	236926	142738	108078	298692	120770	72776.6	176358	58177.9	392289	235498	75021.7	301256	572423	311929	201797	203858	208107	191755
M300T25_2	300.073	25.059	Fenbendazole	(M+H)+	HMDB0029745	C21876	Organoheterocyclic compounds	Benzimidazoles	2-benzimidazolylcarbamic acid esters	1059.75	2403.83	908.448	938.044	720.505	182014	1010.11	729.683	1512.18	1055.14	23617.6	1656.76	1106.41	713.01	85564.9	957.354	723.829	2575.37	449.872	777.323	1253.02	937.634	126158	451.22	511.753	71125	2099.35	1193.48	1095.66	695.424	1120.67	892.554	620036	773.526	1022.92	641.321	1088.89	1053.76	1186.29	1018.65
M274T60	274.274	59.6365	Fenpropidin	[M+H]+		C18726	Benzenoids	Benzene and substituted derivatives	Phenylpropanes	5.56236e+06	5.19183e+06	5.33857e+06	8.40224e+06	5.53674e+06	7.86878e+06	5.4906e+06	3.73226e+06	6.34912e+06	5.9856e+06	6.36072e+06	5.36187e+06	6.46611e+06	5.28795e+06	4.94848e+06	3.51528e+06	5.8238e+06	6.89505e+06	8.78493e+06	1.79124e+07	8.45974e+06	6.55778e+06	8.4247e+06	5.72047e+06	4.79134e+06	6.22961e+06	5.61832e+06	7.92498e+06	4.97959e+06	7.20309e+06	8.4001e+06	3.84875e+06	1.70329e+06	5.16068e+06	5.55212e+06	3.97334e+06	5.6325e+06	5.58911e+06	5.63316e+06	5.59325e+06
M775T296	775.223	295.816	Flavone base + 3o, 2meo, o-malonylhex, o-guaiacylglycerol	[M+H]+						6662.18	280311	3247.96	9690.52	1504.5	1120.27	13395.4	790.174	89815.4	4201.7	508.201	257331	8520.75	1218.63	438.939	926.892	1305.85	489.06	4873.18	18355.7	8530.49	630.274	490.378	8312.15	1943.57	394.263	939.352	23887.1	22743.9	1430.65	27390.8	7940.05	55.6716	5597.19	10116.3	463.674	21571.3	21692.1	23002.4	21929.4
M328T37	328.081	37.039	Fluazifop	[M+H]+		C18527				189038	61578.3	34919.4	1737.86	3008.48	72475.7	2487.96	4383.1	3191.91	8238.67	56012.6	6154.7	50714.3	57460.3	19762.7	3486.14	31642.9	17921.2	7646.07	22237.3	134382	16098	109098	1855.4	1922.94	83773.6	35146.5	2526.62	57228.6	2726.46	2234.79	19530	494442	20082	52824.5	16772.1	26386.7	35272.6	35428.9	27634.5
M397T33	397.198	33.23	Furanylfentanyl	[M+Na]+			Benzenoids	Benzene and substituted derivatives	Anilides	11229.5	16794.5	19944.2	20020.4	21608.9	3935.16	15249.8	16743.2	25182	20207.2	3981.36	3142.2	24900.4	24787.8	13946.3	15865	16519.3	13539.5	21457.9	14462.2	19856	3257.93	17266	13343.7	18176.2	8612.87	12005.1	22146.1	18377.1	16574.5	16579.9	19288.5	15276.7	19135.2	15945.7	19079.6	13775.6	14635.4	13770.3	14380.3
M104T290	104.07	290.413	.gamma.-aminobutyric acid	[M+H]+	HMDB0000112	C00334	Organic acids and derivatives	Carboxylic acids and derivatives	Amino acids, peptides, and analogues	985.525	9467.44	1018.65	10432.3	6092.22	5675.72	4475.03	8183.11	6577.75	4331.55	6273.26	6043.26	7886.5	8174.9	8331.49	8439.07	4752.29	10880.1	7532.63	8793.42	6742.77	7538.65	1.15227e+06	7820.9	5959.71	11097.4	5925.45	2045.85	6966.17	9483.72	10930.8	7122.73	25418.8	7105.88	507713	10705.3	7440.36	6011.53	8001.13	8024.55
M276T428	276.118	428.317	Gamma-glu-glu	[M+H]+	HMDB0011738		Organic acids and derivatives	Carboxylic acids and derivatives	Amino acids, peptides, and analogues	68869.1	154836	81406.1	102149	135382	102996	160668	107522	149134	145737	176659	110302	166102	40525.1	122171	147845	55131.5	55752.3	102923	108892	171778	85479.6	250850	133563	117255	69527.4	91077	105064	99646.6	87661.6	208030	38482.9	649372	50850.6	56812	53600.5	80376.5	81930.6	78674.2	76872.3
M247T264	247.2	264.305	Gamma-glutamylvaline	[M+H]+	HMDB0011172		Organic acids and derivatives	Carboxylic acids and derivatives	Amino acids, peptides, and analogues	1349.94	31045.9	1888.74	22559.4	14235.5	6131.87	8504.15	3066.07	10964.4	5822.86	16720.3	9436.36	12039.6	20945.1	18742.5	6753.06	18365.6	1241.01	9973.25	6847.07	10649.3	17071.4	17432.3	9201.61	12408.6	3905.15	18501.6	3509.45	18639	8220.58	13153.1	17426.3	4650.38	403.71	17311.2	18897.1	2992.19	3731.21	3934.94	4178.85
M317T480	317.181	480.183	.gamma.-L-Glu-.epsilon.-L-Lys	(M+CH3CN+H)+						337708	309753	277162	242683	438566	1.34225e+06	115064	94587.5	201111	727639	1.55969e+06	197800	336134	238335	735963	292365	293427	603962	270935	300364	274946	244226	1.09461e+06	477750	333494	340855	438256	424399	414555	208337	595187	229605	509538	223872	321654	374055	352850	359871	359730	360030
M359T443	359.123	442.63	Gardenin b	[M+H]+		C15109	Phenylpropanoids and polyketides	Flavonoids	O-methylated flavonoids	185048	164854	207884	209244	194805	193800	125326	171761	166702	169491	172399	185947	192057	183245	114863	168292	176216	178739	162938	161877	161753	203554	165754	157656	160794	46886.5	153204	49797.9	168227	155141	147969	156370	56908.5	162963	57246.1	57169.9	173627	168935	163196	193887
M527T447	527.155	446.627	Gentianose	[M+Na]+		C08239	Organic oxygen compounds	Organooxygen compounds	Carbohydrates and carbohydrate conjugates	9245.76	12066.2	9591.82	11699.9	6617.23	167086	6811.14	4674.34	10890.3	5629.6	23232.2	8275.01	9979.25	10836.5	41640.8	21380.9	17705.7	40969.5	14208.7	7977.16	14489	22673.3	27150.3	7357.17	7793.56	66578.7	19263.7	11038.2	9335.75	8064.86	12082.9	6243.41	53823.1	11814.8	8642.22	7992.98	10789.6	10478.3	14558.6	14554.3
M219T31_2	219.173	30.528	Germacrone	[M+H]+		C16966	Lipids and lipid-like molecules	Prenol lipids	Sesquiterpenoids	37593.7	49083.9	36373.4	42266.2	64376.5	38477.5	46659.2	52023.9	43178.4	52294.7	31155.1	41367.7	45916.3	35041	39904.6	58911.4	41294.8	42543.8	46352.1	44817	32496.6	42435.4	39130.9	35742.5	48114.6	38153.2	41315.2	41917.6	36042.8	43614	84214	35573.2	27592.8	32480.2	36702.3	32020.5	40894.7	41100.1	44137.4	43569.3
M146T383	146.092	383.106	G-guanidinobutyrate	[M+H]+	HMDB0003464	C01035	Organic acids and derivatives	Carboxylic acids and derivatives	Amino acids, peptides, and analogues	150518	2238.54	172666	180642	262602	132342	3050.28	132556	4638.2	196244	179189	95167.3	2817.09	9503.88	182292	208213	125889	110472	11400.8	6903.26	164569	201752	221734	141931	162780	4816.05	1064	142357	141673	7443.16	5506.22	232119	199255	178121	19097.4	173925	120878	133162	133050	133920
M332T390	332.143	389.803	Gln-Gly-Gln	[M+H]+			Organic acids and derivatives	Carboxylic acids and derivatives	Amino acids, peptides, and analogues	1301.76	13031.4	3585.26	10533.3	4662.09	15261.7	10794.8	3064.12	4659.93	5126.15	19487.8	6330.08	7487.42	2218.32	2497.42	7305.82	11108.7	2337.64	11403.4	17383.8	12455.9	3158.84	21218.3	3117.31	8527.73	6700.41	13002.8	2328.37	3061.8	10087.8	15265.6	4844.33	43979.2	10317.7	5165.57	7426.16	5619.35	6827.4	5950.03	6231.43
M234T245	234.115	245.018	Gln-ser	[M+H]+	HMDB0028806		Organic acids and derivatives	Carboxylic acids and derivatives	Amino acids, peptides, and analogues	17719.4	77102.3	15810.9	26992.2	16577.2	54371.7	45452.5	25325.6	95992.5	40225	21025.5	2755.22	11018.1	58041.1	25140.2	25196.8	20632.5	14782.5	20300.9	33722.5	24491.3	75179.6	88820.1	28479.1	16318.8	131443	3425.52	31312.7	6606.36	25675.2	21041.6	8022.99	103482	35035.5	52390.4	25244.7	32977	33583.4	33445.5	33582.6
M262T426	262.104	426.405	Glu-Asn	[M+H]+	HMDB0028814		Organic acids and derivatives	Carboxylic acids and derivatives	Amino acids, peptides, and analogues	16420.1	4626.4	6501.23	2665.72	3098.01	3419.48	1766.2	1657.11	1312.58	2105.38	6812.01	5063.85	2095.03	1752.53	4536.18	2640.21	5211.96	4395.74	2958.01	2751.69	4415.87	3489.45	3059.25	3805.84	2970.78	2610.65	13876.3	3536.38	2665.08	6026.57	3578.74	3743.86	11000.8	4359.18	12796.3	1825.98	2623.62	2624.35	3065.8	2735.27
M203T243	203.081	242.772	Glu-Glu-Lys	[M+2H]2+			Organic acids and derivatives	Carboxylic acids and derivatives	Amino acids, peptides, and analogues	19480.1	21466.5	11048.5	24228.8	19948.7	23802.1	20176.6	18723.3	4105.67	18793.2	51744.4	22557.8	27761.6	17793.7	67749.8	17592.5	17504.8	23305.9	23269.2	4705.02	28360.1	9215.51	34168.7	27498.4	24385.3	22679.6	27248.1	22364	18669.9	27876.8	17076.9	18947.9	107010	19904.8	8494.65	7657.68	12911	10398.9	10082.2	14501.9
M329T386	329.09	385.856	Glu-His	(M-H+2Na)+						7787.38	4907.68	17729.5	6534.98	7333.07	5987.25	5651.71	2789.41	4576.81	4686.67	3671.96	2305.89	3647.81	4915.12	14325.2	5388.23	13012.7	2346.67	4081.96	4170.51	7131.03	9054.97	2634.37	7308.59	5508.38	14400.4	6083.25	3528.77	5853.97	5050.54	6033.22	3528.29	20002.7	2358.98	2210.79	10038.8	5341.92	5289	4546.33	5284.76
M235T427_2	235.097	427.206	Glu-Ser	[M+H]+	HMDB0028828		Organic acids and derivatives	Carboxylic acids and derivatives	Amino acids, peptides, and analogues	21287	16875.7	14173.7	15528.3	17696.7	14175.5	12415.7	12001.7	12746.3	15670.3	14733.8	15786.5	15236.1	13825.2	17170.4	12711.5	11222.4	10611.9	12192.9	12616.7	13374.3	11124.3	23242.5	14339.7	10973.9	12030.6	13570	12563.7	15365.9	13239.3	12781.6	11716.2	44525	12481.5	10333	13088	18995.9	12975	12945.1	12917.2
M101T46	101.059	46.232	Glutaraldehyde	[M+H]+	HMDB0029599	C12518	Organic oxygen compounds	Organooxygen compounds	Carbonyl compounds	7649.14	3560.37	7389.67	2157.99	5220.14	76044	1021.94	5872.29	8209.4	7776.95	15291.3	14261.6	5087.99	8757.11	9202.25	3999.92	5839.48	12195.7	926.688	5763.8	1841	7790.44	3202.11	2109.49	3318.67	3664.56	2048.88	1078.07	10510.2	1212.25	1023.38	4875.51	5477.79	6018.87	3355.38	3587.36	2576.52	2792.78	4519.23	2275.03
M308T412	308.09	412.366	Glutathione	(M+H)+	HMDB0000125	C00051	Organic acids and derivatives	Carboxylic acids and derivatives	"Amino acids, peptides, and analogues"	1507.7	6049.58	1853.91	2062.53	3937.29	3068.67	3271.87	3403.2	5814.21	4582.09	4634.25	5294.55	8015.59	611.948	2718.2	3665.12	1767.47	4468.53	2508.72	4221.86	4143.27	6521.1	4689.81	3784.33	3223.11	1759.97	3919.7	2316.8	2497.08	2063.79	6104.93	1979.76	8388.31	2811.29	2371.11	1832.41	2205.84	2409.34	2341.73	2344.77
M355T399	355.07	398.629	Glutathione, oxidized	[M+H-C10H14O6N2]+	HMDB0003337	C00127	Organic acids and derivatives	Carboxylic acids and derivatives	Amino acids, peptides, and analogues	8594.01	7118.33	6876.7	7202.94	6983.82	11931.2	7423.06	11275.1	17478.2	6853.98	8798.14	6419.93	8074.08	6595.69	7873.07	6950.6	7978.3	7521.54	6625.87	6031.83	6619.31	7900.79	9628.1	7008.2	9367.4	12005.6	7654.8	6294.15	16657.5	8132.2	23401.4	6802.33	10908.8	5371.69	8032.04	6405.29	7498.62	7466.61	7480.6	7454.71
M218T25	218.115	24.6255	Glutethimide	[M+H]+	HMDB0015505	C07489	Organoheterocyclic compounds	Piperidines	Phenylpiperidines	18194.6	97555.3	12276.5	55980.4	27005	13417.8	30435.9	11130.6	69294.5	31628.5	22823.3	65708.6	30401.7	6376.53	24535.6	51244.6	14618.1	24395.4	29201	24982.1	40748.1	8946.54	28635.5	31877.6	37511.8	14617.4	11983.2	36977.2	3755.58	13840.5	42601.7	6748.92	72944.8	3544.09	10727.5	10633.7	17454.1	17534.6	17446.8	17043.3
M232T526	232.164	525.841	Gly-Arg	[M+H]+			Organic acids and derivatives	Carboxylic acids and derivatives	Amino acids, peptides, and analogues	5429.62	22200.7	5773.65	44196.4	31339	2977.56	7923.12	8719.31	46260.5	6078.26	7009.6	73212.8	18838	6740.75	4998.06	12718.9	5271.08	2228.94	11630.3	74934.7	43355	6233.72	21012.1	36563.4	2382.33	5154.98	8913.27	22965	15811.5	2396.94	41976.5	6298.95	2115.39	7301.95	6849.39	2622.36	14575.6	10692.3	12451.9	10450.9
M285T31	285.241	30.9665	Glycerol 1-myristate	(M+H-H2O)+						64849.2	22735.2	76647.1	42910.6	63482.6	37258.9	49172.6	84719.5	31096.8	68603.2	20808.8	25393.4	46964.1	53288.5	63209	61981.1	59574.7	42195.2	33816.2	35651.8	33987.2	41894.4	46497.9	62890.2	69741	78282.6	65053.3	50114.9	43987.6	83307.2	18640.4	118377	9521.7	121295	104821	125735	57145.9	73509	72671.9	71100
M280T383	280.092	383.236	Glycerophosphocholine	[M+Na]+	HMDB0000086	C00670	Lipids and lipid-like molecules	Glycerophospholipids	Glycerophosphocholines	2.3785e+07	1.74821e+07	2.15821e+07	1.69019e+07	1.98252e+07	2.3838e+07	1.53771e+07	1.42085e+07	1.42395e+07	1.75053e+07	3.13416e+07	1.78208e+07	1.81375e+07	1.71888e+07	1.96462e+07	1.78849e+07	2.15406e+07	2.36723e+07	1.74093e+07	1.71997e+07	1.77324e+07	1.77543e+07	4.20496e+07	2.37914e+07	1.6011e+07	1.76324e+07	2.04876e+07	1.90147e+07	2.79981e+07	1.71176e+07	2.61339e+07	1.75642e+07	5.61852e+07	2.07477e+07	2.23089e+07	1.75812e+07	1.78123e+07	1.74811e+07	1.74858e+07	1.45143e+07
M246T389	246.107	389.021	Gly-Glu	(M+CH3CN+H)+						47721.3	39854.7	44055.1	44740.7	55137.4	43556.8	47092	42991.9	39343.8	42351.9	58872.4	40706.5	60943.5	58451.2	78367.4	57055.1	41664.5	47443.1	41834.9	67466.2	55463.3	52621.2	35231.9	105402	69415.9	63906.1	57807.4	89249.9	51290	63891.9	52600.8	48731.8	31696.5	62563	48069.7	61224.7	61489.9	63546.5	64602.2	63266.7
M213T423	213.122	422.777	Gly-pro-arg-pro-amide	[M+2H]2+			Organic acids and derivatives	Carboxylic acids and derivatives	Amino acids, peptides, and analogues	6119.33	9678.03	5251.1	8596.04	5269.73	5538.45	1632.95	3839.52	7332.25	4700.52	6635.5	7021.71	6605.6	4821.19	8422.11	944.181	4920.37	8721.09	936.949	5990.11	7107.11	5824.66	8127.4	5327.48	4611.22	6684.09	3226.12	4392.23	1408.19	4769.21	5260.12	1327.82	13340.5	5079.07	4353.46	1841.96	4729.18	4785.37	4728.38	4785.88
M130T229	130.049	229.153	Goitrin	[M+H]+		C16817	Organoheterocyclic compounds	Azolidines	Oxazolidines	28549.8	38903.8	47309.7	34992.4	71561.9	68726.6	85167.4	51753.7	73037.3	65529.9	47235	32735	47488.2	102424	51969.9	75212.5	45182	64583.7	40214.2	55804.4	40014.6	54616.7	29218.2	62293.5	52265.2	54211.1	14909.5	41144	29366.5	39149.4	46288.9	32507.4	67763.6	44221.8	51245.4	50257.6	43700.3	43666.8	42812.7	43725.2
M501T403	501.196	403.459	Gossypol	[M+H-H2O]+	HMDB0040723	C07667	Lipids and lipid-like molecules	Prenol lipids	Sesquiterpenoids	182579	127775	33494.9	162100	122708	76398.9	182862	144726	107581	161020	116838	104458	147267	89881.4	66295.5	105612	115127	42203.1	134500	114421	50988.2	152478	93661.8	150114	98535.2	149478	132851	126793	140117	95832.8	133242	138101	89460.4	98145.3	141195	118620	139659	138243	129166	68573
M130T194	130.064	193.616	Gramine	[M+H-C2H7N]+	HMDB0035762	C08304	Organoheterocyclic compounds	Indoles and derivatives	Indoles	153828	212955	172800	160924	127546	708046	178393	83592.9	153323	185198	142118	138253	124240	208672	167051	142307	112505	206649	149945	132643	147043	392420	436549	93549.7	166139	198987	207738	103914	86558	88726.5	219881	134942	408258	77093.3	121016	62294.2	98718.3	99278.4	112367	99125.5
M60T260	60.0803	259.997	Guanidine	[M+H]+	HMDB0001842	C17349	Organic nitrogen compounds	Organonitrogen compounds	Guanidines	35814.8	27061.8	31674.4	19892.1	20884.7	21060.9	14697.9	20513.2	11547	14871.7	21908.7	23574.2	15951.1	22341.7	23285	15464.5	28447.7	30039.2	12321.3	11475.4	20587.1	25779.4	25298.5	18795.7	20768.7	30162.9	20248.2	15522.9	23751.7	14983.1	14606.3	24440.2	26023.5	22761.9	27390.9	16066.3	17716	1003.77	19234.3	15163.9
M362T27	362.06	27.453	Haloxyfop	[M+H]+		C04871	Benzenoids	Benzene and substituted derivatives	2-phenoxypropionic acids	870.882	2815.25	886.854	1025.59	451.131	10394.4	758.001	770.856	1001.75	588.949	2835.86	653.841	721.697	583.406	1827.65	616.458	640.193	2172.42	524.781	511.022	682.39	2500.68	1340.04	954.918	567.149	1543.75	991.178	557.939	3619.91	477.18	741.826	1885.94	2562.09	402.752	2841.83	451.28	773.369	736.928	594.87	731.938
M213T59	213.097	58.982	Harmine	[M+H]+	HMDB0030311	C06538	Alkaloids and derivatives	Harmala alkaloids		2001.75	1918.7	1390	1731.76	3691.84	5145.51	2433.02	3176.25	1665.02	3707.25	4805	2129.52	1618.63	1872.75	3173.5	12741.3	1542.18	3893.81	3679.8	1260	1720.38	1592.34	3271.68	1609.71	6646.41	3530.83	4213.56	2041.38	2365.78	3499.02	8366.85	1783.21	7636.73	1764.24	2478.05	1750.19	1918.29	1800.15	1924.25	1804.15
M437T97	437.232	96.9155	Hc toxin	[M+H]+		C15676	Organic acids and derivatives	Carboxylic acids and derivatives	Amino acids, peptides, and analogues	705.715	716.203	255.874	997.092	549.435	1202.97	1050.92	274.702	848.566	516.713	480.428	760.626	701.161	1951.16	845.908	437.726	583.487	961.236	646.294	896.874	1094.19	840.715	4785.81	573.977	645.799	823.485	588.419	707.881	1725.12	251.586	951.667	203.452	4097.19	537.091	495.08	213.44	725.793	657.899	729.871	613.922
M268T161	268.261	161.315	Heptadecasphing-4-enine	[M+H-H2O]+			Organic nitrogen compounds	Organonitrogen compounds	Amines	3251.07	4086.1	7741.86	2745.2	2484.06	2286.25	2107.64	4226.4	3147.67	2246.84	1404.32	3598.2	4614.92	2737.88	4351.09	1832.49	3166.09	2635.26	4172.46	6211	3398.07	3833.75	1330.46	3371.78	3812	5475.34	1894.65	6558.95	1418.09	3742.27	3018.74	3333.48	5947.5	3667.86	3627.67	3998.28	4014.33	4007.06	4592.78	2899.31
M290T412	290.121	412.38	His-Ala	(M+CH3CN+Na)+						17340.7	21371.8	8395.2	32096.5	20531.4	21262.4	20731.2	14365.2	23929.5	20523.3	17580.7	27119.3	21873.2	28633.1	17439.4	20849.4	17862.1	11703.9	21788.3	19576.9	31197	17443.9	35781.3	27081.8	14548.2	9221.47	15647.2	24365.3	25314	18482.7	38360.7	14417.5	16171.8	12714.2	14088.8	17103.9	17498.8	18185	18367.3	17500
M426T427	426.206	426.56	His-Asn-Arg	[M+H]+			Organic acids and derivatives	Carboxylic acids and derivatives	Amino acids, peptides, and analogues	2241.75	1345.61	1326.58	1742.27	1670.78	959.348	2199.05	1883.17	1933.97	1620.18	1763.47	2491.41	832.217	1876.1	1829.1	1531.53	1644.01	1594.84	1495.53	1920.54	935.575	1801.62	1673.44	2271.51	1341.25	2230.96	1620.13	1743.78	2695.66	1973.2	2546.25	1743.79	1986.99	1798.56	1936.39	1959.15	2313.06	1708.75	1707.01	2359.88
M271T310	271.102	310.426	His-Asp	[M+H]+			Organic acids and derivatives	Carboxylic acids and derivatives	Amino acids, peptides, and analogues	6126.8	6110.04	7073.15	10655.3	12216.3	7842.71	14107.7	11785.1	8478.4	4669.79	3910.25	6577.44	10515.4	15090.5	5563.43	20183.5	7827.41	7098.31	15114.2	9434.1	6306.67	8005.5	2907.84	6151.81	9349.96	8912.93	8434.87	2847.85	8840.37	13227.4	7497.4	4468.53	5392.32	6818.87	3334.78	7949.56	8054.93	10709.7	8049.8	8054.13
M285T417_2	285.118	416.635	His-Glu	[M+H]+			Organic acids and derivatives	Carboxylic acids and derivatives	Amino acids, peptides, and analogues	61165.2	6590.44	23541.6	4841.48	5492.19	21900.4	4494.44	3440.23	5940.77	3257.97	15415.7	6723.09	3389.98	9299.16	17666	3947.27	11840.3	27976.4	6442.41	4615.97	3838.39	13679.5	13533.1	3873.28	3902.21	20186.7	26269.1	5286.12	10124.4	4230.47	3930.49	8525.33	26785.8	29137.2	34452.6	11128	9224.36	8751.87	12108.8	7015.53
M211T369	211.104	368.959	His-His-Lys	[M+2H]2+			Organic acids and derivatives	Carboxylic acids and derivatives	Amino acids, peptides, and analogues	7624.94	8989.55	8990.26	5320.71	8111.25	7235.18	8950.14	6039.01	6116.28	6003.96	4645.64	8173.2	5275.77	8840.34	15233.8	7567.47	8595.3	16613.6	9425.91	4406.76	5898.27	8140.37	2410.93	3849.45	7694.63	9656.89	10037.6	5539.16	7254.28	5955.89	4092.74	7051.53	8783.26	4645.16	4673.96	9390.49	7619.05	7618.37	7612.13	7151.26
M269T285	269.159	284.565	His-Leu	[M+H]+		C05010	Organic acids and derivatives	Carboxylic acids and derivatives	Amino acids, peptides, and analogues	3129.24	982.697	2854.02	2274.17	2312.85	2883.2	2265.48	2951.52	2784.83	2694.7	4197.15	2216.52	2873.31	4253.51	3506.48	2953.01	3026.63	3423.52	2409.97	2667.96	2736.08	4060.61	2843.3	2571.93	4009.04	3135.9	2879.63	3033.16	3558.17	2336.4	3647.82	2699.24	6126.19	4031.66	6614.58	3151.99	665.566	2802.06	3010.11	2805.48
M303T404	303.129	403.71	His-Phe	[M+H]+			Organic acids and derivatives	Carboxylic acids and derivatives	Amino acids, peptides, and analogues	2009.52	10193.2	2280.39	1530.08	10097.3	8780.7	3194.29	2467.69	9485.92	9798.23	9257.25	1983.71	1398.86	1459.63	9707.64	8461.65	7291.24	7073.74	2689.65	2447.38	2315.14	8436.26	3184.17	3575.78	8699.93	1983.28	7837.75	8497.13	7167.14	2762.3	7818.87	8104.95	4533.85	7586.2	2538.14	7864.14	6783.76	5616.77	6792.34	7431.66
M230T315_2	230.149	315.043	His-Phe-Arg	[M+2H]2+			Organic acids and derivatives	Carboxylic acids and derivatives	Amino acids, peptides, and analogues	6149.69	5200.87	6306.05	8735.62	8810.03	8932.12	4593.66	7446.57	6942.39	6759.16	5603.87	10187.9	8142.28	10733.6	10225.5	10086	9614.87	8390.2	9713.08	12561.9	9611	7917.36	5487.1	10934.2	7129.45	8151.08	9214.49	9855.57	9155.02	10128	9081.55	6882.47	2293.31	7647.39	7846.84	12196.8	8613.51	9003.8	8633.23	7743.32
M243T427	243.108	427.201	His-Ser	[M+H]+			Organic acids and derivatives	Carboxylic acids and derivatives	Amino acids, peptides, and analogues	14187.4	6472.97	12554.7	7120.04	8514.79	7006.42	8653.21	9112.25	12442.1	11541.4	8805.72	10108.4	7126.13	8527.64	5377.03	10388.6	12394.9	12263.4	10337.8	6214.27	5850.58	7185.53	10735.2	8166.41	9263.01	8057.5	8098.98	7124.58	11640.4	10651.6	11714.6	10313	14743.2	9315.85	9813.13	9631.12	10979	8937.05	8617.74	9237.22
M112T216	112.086	215.503	Histamine	[M+H]+	HMDB0000870	C00388	Organic nitrogen compounds	Organonitrogen compounds	Amines	13344.1	13631.2	14645.1	14760.5	14813.9	19309	4684.62	13695	17034.9	14617.6	13760.2	13518	11468.2	6663.86	13543.1	13182	14514.3	18855.7	214680	75585.6	14671.1	20038.3	285328	14048.6	17036.1	19481.5	17313.6	14228.2	3286.24	28850	11452	14233	4168.82	24155.5	18682.9	23446.5	13091.2	13359.3	12183.8	14205.6
M156T470	156.077	469.861	Histidine	[M+H]+	HMDB0000177	C00135	Organic acids and derivatives	Carboxylic acids and derivatives	Amino acids, peptides, and analogues	2.05508e+06	1.73739e+06	2.47046e+06	470845	688178	3.0608e+06	997204	493473	1.84761e+06	393590	1.48989e+06	457592	692307	706048	2.69162e+06	1.24477e+06	522555	1.94153e+06	666764	818338	506435	761281	2.79991e+06	644733	458153	225161	3.48144e+06	413380	1.09776e+06	603998	3.0945e+06	397169	1.31889e+07	1.0925e+06	415579	631025	992406	713554	723494	723691
M142T258	142.085	257.655	Histidinol	[M+H]+	HMDB0003431	C00860	Organic nitrogen compounds	Organonitrogen compounds	Amines	2358.75	3491.38	5076.37	109463	3639.55	2853.13	4038.22	4822.91	2861.17	96433.3	5278.61	4817.71	3247.59	5913.46	5719.68	2798.14	2863.66	7047.54	4340.23	3743.6	5813.16	3013.09	7622.18	5409.96	4302.87	4660.17	7518.09	5480.51	5291.43	5851.9	3820.57	3263.78	9358.86	5824.44	4302.31	3498.25	3952.92	3121.05	4264.93	3967.33
M318T428	318.128	427.913	His-Tyr	M+						19090.9	34831.5	15917.5	14356.8	14057.5	21145.6	18925.5	24322.1	14079	15183.3	17018.7	15718	18532.5	14380.5	17569.1	15753	14865.1	17851.4	15198.4	17265.8	14967	15091.4	17925.6	17740.9	12090	17086	19935.2	16652	19041.1	15500.6	19485.2	13601.2	44714	19033.5	19805.3	14416.2	15365.9	14108.3	15108.9	16187.9
M241T206	240.987	205.712	Homocarnosine	[M+H]+	HMDB0000745	C00884	Organic acids and derivatives	Peptidomimetics	Hybrid peptides	1992.25	1981.13	2302.99	2421.97	2369.47	1990.53	3249.09	1702.31	2151.35	2437.46	2341.05	1324.58	2035.7	1073.12	1492.31	2229.57	2130.33	2566.64	2397.66	2032.54	2508.74	2078.27	2010.79	2524.73	1965.24	2348.31	2726.57	807.2	5119.56	2195.05	2420.47	2149.35	2107.73	2203.07	3697.57	2327.73	3527.05	2450.58	2446.58	2430.48
M158T166	158.117	166.079	Homostachydrine	[M+H]+	HMDB0033433	C08283	Organic acids and derivatives	Carboxylic acids and derivatives	Amino acids, peptides, and analogues	1184.56	8499.98	2717.74	8787.52	1345.41	6229.41	3997.83	1766.41	13475.7	4591.55	2407.63	9329.46	3071.95	2558.85	5248.79	2733.06	4738.3	5585.4	3933.35	7366.57	8491.73	892.088	2929.11	1911.24	1742.16	2336.57	1664.61	1284.18	1127.9	2009.14	3943.07	1869.69	4120.29	3354.78	2560.57	1743.62	3238.66	3228.46	2586.11	3235.81
M132T390	132.064	390.143	Hydroxyproline	[M+H]+	HMDB0000725	C01157	Organic acids and derivatives	Carboxylic acids and derivatives	Amino acids, peptides, and analogues	37583.4	18731.7	29454	26152.6	49301.5	23718.9	26608.5	33534.3	20680.1	26567.5	14341.7	5286.62	23477.9	16775.3	24473	41592.7	34519.2	19199.9	30011.8	5012.39	22681.3	60273.7	16743.9	26923.8	28883.4	72720.3	2846.76	31802.7	23661	34900.8	21807.4	18305	41698.2	30699	16955.9	15687.8	31798.6	38543.5	19063.1	28759.8
M137T173	137.045	172.739	Hypoxanthine	[M+H]+	HMDB0000157	C00262	Organoheterocyclic compounds	Imidazopyrimidines	Purines and purine derivatives	3.28332e+06	680611	540018	244232	797476	1.50444e+06	306555	346461	1.22187e+06	140776	1.42948e+06	106852	866128	49643.7	322259	204422	1.32693e+06	145749	148502	480835	1.23291e+06	2.71411e+06	3.10346e+06	703990	110941	3.40341e+06	1.18659e+06	452352	200767	250877	199264	73211.5	3.6297e+06	2.24173e+06	1.96669e+06	200373	351418	330626	401142	457499
M188T381	188.102	381.158	Ile-Asp-Lys	[M+2H]2+			Organic acids and derivatives	Carboxylic acids and derivatives	Amino acids, peptides, and analogues	2026.68	12426.1	10579.3	17138.1	19252.8	349288	6227.88	8359.06	10487.8	11069.4	1885.94	16787.5	15600.9	287982	15419.9	9472.14	10422.8	7327.03	13252.2	20102.9	8737.42	13354.4	18893.6	357604	13208	7442.04	18651.6	19821.4	336118	8725.75	10008.4	11462.8	241939	12065.1	13381.4	12262.9	24131.9	13067.9	14654.8	14812.2
M298T194	298.112	193.574	Ile-Cys	(M+CH3CN+Na)+						4485.59	10489.5	6181.98	10239.4	11425	6441.87	5448.3	7644.1	9287.47	7219.3	8308.34	8328.33	6119.43	8554.35	9529.07	6306.92	6552.32	6159.37	10368.5	5913.55	11485.7	8653.25	8534.58	8441.64	7442.42	7803.17	5279.24	5703.17	8751.47	4411.31	11446.7	5286.81	26751.5	2405.14	4047.44	2795.65	4543.28	4802.07	4807.64	4943.17
M261T259	261.147	258.711	Ile-Glu	[M+H]+			Organic acids and derivatives	Carboxylic acids and derivatives	Amino acids, peptides, and analogues	20301.4	50806.3	10637.3	786.787	16112.8	7721.96	17767.4	5471.56	370.47	21351.8	6584.07	24771	37164.8	20141.9	7041.16	21829.3	6689.74	6331.1	28926.2	22142.9	26107.2	6223.6	6138.15	448.162	23730.9	5825.68	6341.24	17813.5	29826.1	6859.24	20344.6	19182.9	6723.36	21346.4	9118.45	1104.87	8662.83	10156.8	7816.24	9821.7
M245T127_2	245.192	127.184	Ile-Leu	(M+H)+						3657	5382.5	4519.5	3600.15	5092.84	4788.87	518.756	5180.37	6660.04	5361.59	9964.19	3518.17	3860.39	2522.96	6120.1	2776.27	6445.3	4365.64	2718.08	2636.64	4372.93	4023.45	5578.85	3385.72	3442.24	3986.36	2585.22	4850.5	6065.6	1895.57	10081.1	1864.92	8809.3	5001.09	4967.72	3147.18	4533.61	4522.18	4524.4	4291.98
M279T180	279.168	180.108	Ile-Phe	[M+H]+			Organic acids and derivatives	Carboxylic acids and derivatives	Amino acids, peptides, and analogues	12132.4	14259.7	10208.2	10058.9	8434.09	12457.3	1446.01	2185.45	1407.67	10763.5	10809.9	24856	17717.2	13592.6	14346.9	11815.5	3652.93	18215.4	11651.1	16397.3	10547.8	6504.58	3306.84	12475.7	10934.1	13799.1	17504	22463.2	2799.11	9930.52	17848.9	9500.99	57368.2	11637.4	3778.18	4278.94	4570.47	4575.22	4498.33	4875.37
M187T111	187.063	111.444	Ile-thr	[M+H-C2H6O]+	HMDB0014917	C05079	Organoheterocyclic compounds	Diazanaphthalenes	Naphthyridines	8048.67	32503.3	9721.45	12370.9	9098.56	19446.1	12024.7	10915.8	14960.3	11064.6	11135.4	14448.2	8823.59	8466.1	11297.9	8587.25	9574.99	8383.89	10308.8	10510.4	9685.63	13058.1	8816.96	12985.3	10663.4	7576.61	9253.94	9544.79	12065.4	8779.75	10762.6	8962.56	9662.15	9212.42	8038.89	8288.35	9735.48	9747.56	10036.5	9692.74
M294T309	294.153	308.528	Ile-Tyr	M+						5119.46	5825.95	6477.06	5979.45	4986.11	1968.2	4010.13	5607.95	6095.15	5589.59	4241.57	5481.52	4613.01	5282.41	4369.99	4776.73	4567.56	4877.75	5067.71	4429.62	3612.31	3530.77	2540.64	5115.26	4971.63	4010.99	5784.13	5105.55	3708.3	5052.86	4796.75	1436.79	9388.29	5800.68	5647.77	5243.54	5239.79	5241.95	5241.1	5241.54
M194T366	194.115	365.522	Ile-Val-Arg	[M+2H]2+			Organic acids and derivatives	Carboxylic acids and derivatives	Amino acids, peptides, and analogues	36245.1	37768.2	88720.1	42903	129806	47790.8	55228.2	139015	41234.1	140545	31969.5	52643.5	103069	43329.5	75018.2	52290.4	46203.4	50442.5	56657.8	42698.2	62863.2	72059.8	38463	36790.2	52964.3	44940.1	53447.3	59821.5	74671	42412.9	52422.6	60951.4	28579.7	72664.7	47772.9	52128.5	70193.2	63146.6	62812.3	69427.9
M248T218	248.091	218.229	Imazethapyr	[M+H-C3H6]+		C18865	Organic acids and derivatives	Carboxylic acids and derivatives	Amino acids, peptides, and analogues	4438.67	7612.39	4801.5	2201.1	3319.37	27553.7	11788.5	5477.35	4348.25	3857.44	4326.51	5668.87	3231.21	7332.89	6514.71	5144.13	4399.71	7055.72	3746.71	1980.09	2949.8	18054.8	10327.3	1779.7	3554.5	9549.21	7753.8	2422.7	5122.88	2358.22	1614.28	5979.2	9428.64	5627.9	3936.01	4454.98	4324.42	5541.37	5533.68	5242.79
M127T78	127.049	77.736	Imidazoleacetic acid	[M+H]+	HMDB0002024	C02835	Organoheterocyclic compounds	Azoles	Imidazoles	4339.74	5039.01	3953.94	12236.1	3515.78	10357.1	2166.66	3755.63	7500.11	4902.38	6062.28	8357.43	3827.98	3029.59	3808.33	2285.43	3762.14	2821.28	7207.33	5215.43	5288.52	3529.75	4275.38	4600.32	2611.78	2648.16	4659.21	4117.05	7153.2	2308.49	9761.47	2110.67	22005.6	1205.36	2742.99	8218.34	2940.8	3412.3	5850.42	3802.7
M162T194	162.054	193.542	Indole-2-carboxylic acid	(M+H)+						5862.18	16781.1	33529.2	32466.4	31979.1	15247.5	12735	13972.6	20116.9	29158.1	29198.4	13471.8	14450.1	40586.2	13092.8	19869.4	9650.02	4214.83	11121.7	18927	18117.6	15896.7	33974.1	17072	6369.05	20638.2	7360.43	7254.06	15328.8	8053.52	41004.8	7799	42325.2	5560.34	10418.6	4741.66	8264.08	8590.87	7431.23	6835.5
M157T32_1	157.075	32.438	Indole-3-acetonitrile	[M+H]+	HMDB0006524	C02938	Organoheterocyclic compounds	Indoles and derivatives	Indoles	12647.8	11918	6677.42	10572.4	11372.7	9393.01	11476.9	11851	11156.8	6077.9	9851.34	11120	10792.4	5399.5	7730.69	11504.3	16852.8	12355.2	5566.07	3600.93	9728.1	9329.75	13123.3	8502.71	2820.04	8601.23	10443.3	10660.9	9578.71	10952.5	11858.3	10391.5	17166.2	14208.9	6090.95	4938.75	7219.18	10465.5	10852.6	10934.7
M130T111	130.064	110.718	Indole-3-carbinol	[M+H-H2O]+	HMDB0005785		Organoheterocyclic compounds	Indoles and derivatives	Indoles	43905.7	183486	52808.8	64373.5	54153.4	158165	54148.5	35293.4	79731.3	63054.7	99946.3	96198.2	50400.8	54517.8	89647.2	42829.1	58946.3	81277.1	84641.5	52152.1	70428.6	119493	89992.7	63287.3	64028.6	58614.9	82487.8	63656.1	73547.2	41424.3	74247.9	55925.9	977019	53946.5	67342.4	62643.7	65058.7	64942	62689.6	62637.7
M158T194	158.059	193.572	Indole-3-pyruvic acid	[M+H-CH2O2]+	HMDB0060484	C00331	Organoheterocyclic compounds	Indoles and derivatives	Indolyl carboxylic acids and derivatives	37642.2	30507.1	39498	23806.9	18293.7	78138.3	40569.2	13745.5	23712.9	55897.2	34587.8	22987.5	20571	40771.7	23556.2	31262.8	24735.7	46824.3	31313.3	14706.5	17182.1	70086.8	75805.4	17807.2	17411.4	33663	28415.7	14675.4	17411.6	17074.5	29927.9	15006.4	52867.9	24337.5	34153.5	16464	24294.9	24256.5	23708.1	24035.2
M176T280	176.09	280.134	Indoleacetic acid	[M+H]+	HMDB0000197	C00954	Organoheterocyclic compounds	Indoles and derivatives	Indolyl carboxylic acids and derivatives	4477.19	21703.3	6234.92	16812.4	23385.4	5138.74	24572.8	29138.4	32523.2	24152.2	26100.2	18354.3	78067	6032.81	3850.58	19064	5362.01	5045.2	18928.9	26862.7	25134.1	5319.2	17995	27089.2	45847.9	7017.68	30546.3	62440.1	24268.3	75700.4	30494.1	6551.84	11415.3	5516.88	5996.67	4999.29	23133.5	27872.3	27212	26647.2
M188T111	188.069	111.4	Indoleacrylic acid	[M+H]+	HMDB0000734		Organoheterocyclic compounds	Indoles and derivatives	Indoles	5016.38	80535.7	6840.93	22063	5308.86	67743.8	15128.2	3969.92	27027.8	6754.21	5576.35	53928.2	8121.94	8289.32	9501.6	3310.93	9716.65	10253.1	15863.6	18604.6	9812.56	27742.2	7848.27	8027.82	12310	5299.82	16603.8	7608.24	20810	2476.29	10656.4	4190.04	14803	4806.5	11360.1	3091.19	9606.34	9664.72	9479.19	9340.2
M860T497	860.299	496.64	Iso-a-pentasaccharide	[M+Na]+			Organic oxygen compounds	Organooxygen compounds	Carbohydrates and carbohydrate conjugates	1628.29	705.327	675.498	919.44	829.066	981.803	867.68	735.431	1805.2	571.745	727.65	827.304	630.343	2885.41	2271.41	601.894	941.829	866.636	1024.48	534.107	1572.59	2368.71	634.843	611.072	550.891	726.124	1010.47	582.491	579.088	921.304	579.495	542.956	621.787	642.81	604.816	748.702	831.092	1041.48	886.877	836.912
M232T251	232.154	250.78	Isobutyryl-l-carnitine	[M+H]+	HMDB0000736		Lipids and lipid-like molecules	Fatty Acyls	Fatty acid esters	162111	226403	78705.3	125874	47937.1	185532	58402.6	52142.4	102635	85564.4	118386	115508	92958.3	95713.9	120989	65620.1	60434.8	164786	74009.3	81097.1	143675	80669.1	289074	75553.9	68459.4	107352	127563	91476	150913	58267.8	85064.3	118058	313048	115554	100128	49650.6	78878.7	79196.6	79881.6	79197
M168T28	168.047	27.897	Isocinchomeronic acid	[M+H]+			Organoheterocyclic compounds	Pyridines and derivatives	Pyridinecarboxylic acids and derivatives	13368.5	39487.4	36642.7	11735.2	5199.25	25188.5	11942	4257.57	41189.6	10688.2	60038.7	42688.2	14330	30497.9	139396	5603.64	47257.4	35805.2	3936.79	20375.8	15374.7	63378	55610.6	23622.1	11594.9	58629	24870.2	33547.4	3315.92	3933.41	24262.1	13821.1	112213	36675.3	29208.2	28848.7	18371.1	18990.9	18397.3	18920.8
M130T150	130.064	149.795	Isoquinoline	[M+H]+	HMDB0034244	C06323				54954.5	65719.9	65840.6	58815.9	38727.6	113700	51288.7	29061.7	52957.4	83368.2	111291	45894.4	58996.1	59215.4	94582.2	49948.5	48113.1	79468.4	54682.3	45987.6	54295.8	91626.8	83366.3	55276.3	62410.6	70052.3	83656	42985.1	43414.1	33797.5	73159.5	53263.2	168545	52265.2	56855.2	49575.6	54889.1	56867	54578.1	73910.9
M263T416	263.11	416.445	Isoxadifen-ethyl	[M+H-H3NO]+			Benzenoids	Benzene and substituted derivatives	Diphenylmethanes	25617.6	15462.3	23662.5	22456.8	23751.5	21160.9	25093.7	21239.5	23727.8	32251.2	31985.1	15556.1	21887.5	21796.7	20106.2	24449.1	12666.8	15524.7	14656.4	29742.4	21719.2	23707.9	50856.3	19775.7	18746.9	23741.7	18050	20125.8	23032.3	19494.8	30011.8	23865.4	29208	18541	26132.8	12812.1	18565.2	21745.3	19732.7	19904.7
M709T299	709.271	298.613	Jasplakinolide	[M+H]+		C16883	Organic acids and derivatives	Peptidomimetics	Hybrid peptides	702.907	8544.24	601.768	589.022	519.951	548.669	631.325	585.412	3062.85	507.616	609.025	10602.2	571.763	555.017	504.103	495.157	545.518	582.615	567.714	601.692	502.177	491.454	462.57	475.493	497.188	402.004	580.22	604.645	1086.47	441.605	742.341	478.225	109.125	472.129	616.036	457.681	1053.48	724.331	1059.27	970.481
M175T198	175.086	197.631	Juarezic acid	[M+H]+			Benzenoids	Benzene and substituted derivatives	Styrenes	63913.8	70073.4	42323.4	61261.8	55139.3	92639.2	64981.4	27316.2	56804.9	99264.1	54384.6	46686.8	66896.2	68370.2	70970.2	51428.1	71695	93069.9	64284	31657.7	16276.2	65284.6	66366.4	35888.8	31524.6	57688.8	69856.3	41383.1	33569.5	19956.1	72833.7	45856.8	56335.6	31705.2	93499.3	51541.5	52081.8	52029.6	48583.1	48641.4
M175T233	175.057	232.858	Juglone	[M+H]+	HMDB0030773	C03840	Benzenoids	Naphthalenes	Naphthoquinones	15692.9	18991.4	18069.3	22005.5	16504.3	17109.3	12591.8	14376.4	17367.9	19613.4	18329	18324.7	15139.2	12918.6	18661.3	14841.2	11985.9	16351	17779.4	19763.4	17642.6	17374.4	15341.5	22125.9	16134.7	13902.5	17684.7	12271	12810.1	12037.8	20543.4	18561.6	27579.2	23123.4	62735.2	10682.1	15582.6	14344.3	14115.6	14350.6
M378T252	378.262	251.574	Karakoline	[M+H]+		C08693	Lipids and lipid-like molecules	Prenol lipids	Diterpenoids	839.1	3296.77	667.543	1167.58	906.936	796.286	776.874	752.898	1299.72	940.771	679.878	2347.04	1534.48	1083.03	1486.51	1348.48	1342.79	974.363	1418.74	1029.87	2178.4	724.138	1241.3	1185.1	815.548	641.561	952.041	823.896	1063.68	762.558	962.297	1040.14	594.54	901.571	869.374	780.425	1002.77	946.906	900.11	1006.7
M190T193	190.049	192.922	Kynurenic acid	[M+H]+	HMDB0000715	C01717	Organoheterocyclic compounds	Quinolines and derivatives	Quinoline carboxylic acids	466134	423497	2.3343e+06	2.42711e+06	1.66913e+06	533746	604097	709356	1.10273e+06	1.1898e+06	1.52397e+06	391331	453223	3.26678e+06	249938	1.30101e+06	453769	457828	455611	914944	456177	593199	1.32263e+06	1.05563e+06	281472	1.18601e+06	198207	417483	740342	369752	3.06418e+06	613965	944459	447195	899518	283899	451609	461519	480433	445642
M175T524	175.119	524.184	L-Arginine	(M+H)+	HMDB0000517	C00062	Organic acids and derivatives	Carboxylic acids and derivatives	"Amino acids, peptides, and analogues"	2.37214e+06	6.50247e+06	2.55029e+06	6.77179e+06	6.5007e+06	3.82001e+06	6.03285e+06	6.19581e+06	7.60901e+06	1.33049e+07	2.31825e+06	6.26416e+06	6.38095e+06	3.29555e+06	1.78168e+06	1.52195e+07	5.9571e+06	4.69651e+06	7.21037e+06	6.85471e+06	6.32456e+06	1.52943e+07	1.24603e+07	6.94073e+06	1.86195e+06	2.34382e+06	7.35135e+06	6.81697e+06	6.08943e+06	1.19674e+07	6.21089e+06	1.56532e+07	1.94404e+07	4.69211e+06	1.94679e+07	1.51797e+07	5.68197e+06	4.22239e+06	3.96713e+06	7.56671e+06
M134T427	134.062	426.795	L-aspartic acid	[M+H]+	HMDB0062186	C00049	Organic acids and derivatives	Carboxylic acids and derivatives	Amino acids, peptides, and analogues	1491.1	3409.04	1498.96	3447.02	773.944	3272.68	3073.18	2150.32	1113.28	1346.5	3165.92	3910.95	1511.74	3381.39	1678.67	1526.55	606.921	599.702	3061.57	1648.96	3226.26	1675.18	3376.68	3334.06	3841.68	2887.92	3370.96	3012.56	3191.95	3121.65	3726.06	835.127	3632.93	2046.94	3090.93	1092.11	780.927	3021.06	3011.82	1595.98
M288T47	288.231	47.342	Lauric acid diethanolamide	[M+H]+	HMDB0032358		Lipids and lipid-like molecules	Fatty Acyls	Fatty amides	1190.01	1971.33	982.14	879.925	922.428	473.774	871.159	547.023	1341.2	1157.14	345.814	1276.98	1548.44	426.301	554.951	917.444	1248.02	418.968	1480.19	1619.4	1903.16	714.538	838.109	859.821	972.953	264.634	311.097	1460.34	819.753	1010.52	852.915	661.695	1407.1	700.874	847.338	1441.17	1075.96	1083.09	928.774	1184.46
M228T124_2	228.267	124.278	Laurylguanidine	[M+H]+			Organic nitrogen compounds	Organonitrogen compounds	Guanidines	183796	94834.1	98685.6	92458.4	212847	112801	94138.2	109793	133825	115270	144361	121197	123377	132765	113885	89855.2	111203	179393	183675	158291	104216	96988.5	113750	131967	110206	134925	104599	152955	132279	139248	114743	124382	120720	111215	110294	128146	109095	109105	109659	109106
M184T350	184.093	350.048	L-Carnitine	(M+Na)+	HMDB0000062	C00318	Organic nitrogen compounds	Organonitrogen compounds	Quaternary ammonium salts	541991	936282	481798	662454	262904	777860	528674	340497	748273	605526	715748	632038	878885	562404	628963	418116	414307	864024	544451	526913	743161	679997	1.36456e+06	656429	428058	574621	577390	713838	412801	274181	497616	574447	744138	570277	551710	354442	494838	500841	568745	552122
M227T432	227.114	431.5	L-carnosine	[M+H]+	HMDB0000033	C00386	Organic acids and derivatives	Peptidomimetics	Hybrid peptides	4.84189e+06	1.77951e+06	3.78076e+06	5.47025e+06	2.16546e+06	1.42288e+06	4.42351e+06	3.8414e+06	2.05996e+06	4.74775e+06	1.2209e+06	1.93862e+06	3.11382e+06	4.30058e+06	1.55893e+06	5.00264e+06	1.5141e+06	2.3257e+06	1.67742e+06	3.5971e+06	4.97839e+06	1.51919e+06	3.83922e+06	1.61087e+06	2.89483e+06	2.56093e+06	3.11555e+06	1.52298e+06	4.46015e+06	3.35015e+06	2.91698e+06	2.98269e+06	1.87599e+06	2.8184e+06	2.67667e+06	3.45844e+06	2.83918e+06	1.6794e+06	3.13371e+06	1.28718e+06
M176T427_2	176.103	426.973	L-citrulline	[M+H]+	HMDB0000904	C00327	Organic acids and derivatives	Carboxylic acids and derivatives	Amino acids, peptides, and analogues	912029	182749	1.0359e+06	204795	558043	642675	300006	378073	196184	688125	865971	478840	220594	555228	853125	244741	298231	519501	268352	595136	173766	894520	615838	282680	460586	339445	373683	203705	531113	659410	506309	324884	788039	401561	255776	818428	480513	415994	248907	457629
M427T502	427.093	502.495	L-cysteine-glutathione disulfide	[M+H]+			Organic acids and derivatives	Carboxylic acids and derivatives	Amino acids, peptides, and analogues	7989.81	9684.34	8275.57	4023.62	9792.16	7860.43	10885.8	6752.12	9217.13	11435.5	6199.17	8579.31	8223.53	5464.15	8903.66	10113	8059.35	6832.46	6783.03	7340.43	10712.5	12855.7	6953.1	3900.92	6826.17	6545.11	9941.48	3627.42	7723.64	6905.38	11897.5	5711.36	4806.96	8350.22	7647.03	7151.05	7078.5	7818.62	7117.96	6861.87
M241T518	241.03	517.634	L-Cystine	(M+H)+	HMDB0000192	C00491	Organic acids and derivatives	Carboxylic acids and derivatives	"Amino acids, peptides, and analogues"	54369.4	8352.47	10623.3	41116	73671.4	6389.67	44110.1	12053.7	75428.2	73306.9	52688.9	59482.1	86923.5	38027.5	47317.9	71857.9	80828.2	44228.4	7591.68	46930.8	63882.7	11117.6	8174.41	65366.5	18126.5	10848.6	27669.8	67955.5	36394.3	9339.66	5185.27	53373.7	65654.7	7342.74	14620.3	62364.5	43371.3	46770.1	43518.2	43281.2
M132T272	132.101	272.325	Leucine	[M+H]+	HMDB0000687	C00123	Organic acids and derivatives	Carboxylic acids and derivatives	Amino acids, peptides, and analogues	498370	727763	243844	187175	356708	562639	626131	189996	705724	565779	974445	538280	606331	517049	867348	246208	572992	833978	237450	610422	238156	538069	32489.6	696641	532562	578676	963527	553339	535112	342681	732854	260541	165621	591305	652369	452436	508230	513427	513340	510009
M245T195	245.187	194.964	Leucylleucine	[M+H]+	HMDB0028933	C11332	Organic acids and derivatives	Carboxylic acids and derivatives	Amino acids, peptides, and analogues	32653.1	3095.63	10954.3	3718.72	1980.81	23509.9	2857.17	1950.27	2789.4	1359.63	7939.61	3272.28	3580.22	11443	10648.8	2516.63	3823.69	17029.1	3012.15	2356.99	5303.55	9536.1	41919.7	3723.54	2353.5	5874.12	16526.1	3305.63	2647.4	2441.41	4048.84	4198.56	50137.7	6556.29	13569.1	2381.46	1299.25	2952.37	3055.6	3820.65
M304T196_2	304.12	196.323	Leu-Gln	(M-H+2Na)+						789.362	4772.4	4262.15	5321.6	4027.06	5191.37	2424.01	3204.67	1346.26	3834.2	7254.72	2174.31	1191.63	1965.79	1051.55	1778.73	1801.16	4298.19	4056.07	3738.28	1385.83	1985.13	1106.79	2882.8	2173.51	2836.58	2772.28	884.598	1549.02	2202.49	5320.65	2057.38	8086.46	1680.77	1405.38	1537.45	2209.89	2129.1	834.82	2145.4
M144T238	144.065	237.525	L-glutamic acid, dimethyl ester	[M+H-CH4O]+			Organic acids and derivatives	Carboxylic acids and derivatives	Amino acids, peptides, and analogues	648306	458778	386261	486398	573781	558608	668431	1.22085e+06	711759	573882	1.4073e+06	382583	568361	1.0193e+06	990144	529697	636312	1.1961e+06	718302	738056	323219	1.20755e+06	2.85275e+06	809462	1.16303e+06	1.09159e+06	680911	1.22576e+06	2.65188e+06	1.10305e+06	354473	1.61928e+06	2.21132e+06	1.11333e+06	1.25551e+06	1.50485e+06	1.08667e+06	1.11157e+06	1.14026e+06	1.11264e+06
M169T374	169.058	374.096	L-Glutamine	(M+Na)+	HMDB0000641	C00064	Organic acids and derivatives	Carboxylic acids and derivatives	"Amino acids, peptides, and analogues"	134294	176567	150285	122330	166837	218747	148375	133934	138503	140873	307695	124959	166483	121358	252989	122682	117119	179262	121489	105843	177377	139395	302158	169706	112126	151116	160200	143553	185874	92239	191283	86192.1	505009	107461	113641	96694.5	151377	119757	119832	122004
M276T399	276.143	399.226	L-glutarylcarnitine	[M+H]+	HMDB0013130		Lipids and lipid-like molecules	Fatty Acyls	Fatty acid esters	14516.9	13326.2	22879.3	15637.6	12942.9	6642.16	22216.3	13027.5	26923.6	23006.6	20542.1	15937.1	18262	28593	13740.4	17518.2	13744.4	12827.2	10681.5	19500.9	14978	21956.4	54993	20713.4	17305.1	11345.1	12900.4	22316.6	21749.3	13886.2	21118.1	31665.4	24754.9	21247.3	18507.5	17572.2	17801.8	18009.8	18096.9	17821.4
M156T510	156.077	509.623	L-Histidine	(M+H)+	HMDB0000177	C00135	Organic acids and derivatives	Carboxylic acids and derivatives	"Amino acids, peptides, and analogues"	1.67688e+06	3.51385e+06	5.07741e+06	4.2093e+06	4.20214e+06	5.64565e+06	5.334e+06	5.1465e+06	5.41613e+06	4.54912e+06	7.19232e+06	4.30044e+06	7.54112e+06	4.81606e+06	1.73147e+06	3.18757e+06	2.99154e+06	5.10218e+06	5.3579e+06	4.86644e+06	4.84479e+06	3.91541e+06	5.33957e+06	5.72861e+06	3.30067e+06	5.92403e+06	5.87814e+06	4.66628e+06	4.55063e+06	3.27807e+06	4.45229e+06	3.00263e+06	8.81287e+06	3.89614e+06	5.01189e+06	3.52989e+06	4.55628e+06	4.35486e+06	4.3656e+06	4.36122e+06
M189T288	189.122	288.016	L-homoarginine	[M+H]+	HMDB0000670	C01924	Organic acids and derivatives	Carboxylic acids and derivatives	Amino acids, peptides, and analogues	5731.95	3409.1	4675.26	5559.11	508.427	8998.25	4307.79	10352.3	3038.75	3164.45	8989.65	6714.08	6386.21	5819.39	8315.37	7450.74	5626.79	10337.6	7360.9	8700.01	4388.65	11297.1	8663.08	6816.26	5212.45	7648.62	3927.65	6193.76	9520.25	10717.3	6606	9799.07	15072.1	3807.06	8541.17	8752.64	6204.87	7800.1	7722.34	5872.85
M291T200	291.03	200.34	L-homocystine	[M+Na]+	HMDB0000575	C01817	Organic acids and derivatives	Carboxylic acids and derivatives	Amino acids, peptides, and analogues	9299.2	7597.06	20910.4	21409.2	22690.6	18194.4	26692.6	17489.5	16595.1	12167	26737.6	7973.25	15351.3	25477.3	26721.4	20321	20632.8	53774.2	18738.2	12945.7	15873.8	20312.8	42014.7	11645.7	20910.5	32984.3	7294.06	6788.1	10317.3	19098.8	22176.9	10401.2	27613	15124.2	8609.97	17638.2	15693	14886.5	14824.4	14656.3
M128T208	128.069	208.339	L-hydroxyarginine	[M+H-CH5O2N]+	HMDB0004224	C05933	Organic acids and derivatives	Carboxylic acids and derivatives	Amino acids, peptides, and analogues	25786.9	14282.6	28519.4	14689.9	22523.5	59731.3	17412	16933.6	13756.2	11288.2	70351.1	14300.2	15954.1	16624.4	95390.5	16345.8	30200.2	63032.8	22047.8	13897.1	15941.2	42571.8	65769.7	17371.9	18968.4	53324.6	74408	18495.2	24234.1	17308.7	18281.4	37941.9	119502	40055.2	30091.7	29729.9	24928	26509.1	26526.1	25920
M424T169	424.339	168.659	Linoleoylcarnitine	[M+H]+	HMDB0006469		Lipids and lipid-like molecules	Fatty Acyls	Fatty acid esters	91005.2	270418	103626	267002	99917.3	29953.3	79375	75787	228580	88080	21168.8	358370	189700	86401.3	27965.9	85648.8	118679	35863.5	103021	168158	311015	43050.6	45425.5	164635	102766	30586.5	33547.3	156252	131730	61037.6	82525.5	73338.9	9523.39	72665.2	76151.5	81018.4	95793.6	93469.4	93773.1	92994.2
M456T255	456.329	255.095	Lithocholylglycine	[M+Na]+	HMDB0000698	C15557	Lipids and lipid-like molecules	Steroids and steroid derivatives	Bile acids, alcohols and derivatives	22710	47217.6	31509.7	90737.2	24683	28772.5	26162.3	33982.5	50630	33114.7	19315.4	76721.3	44697.4	71559.4	11884.8	27108.1	35611.9	14792.4	39486.7	55433.7	89908.7	24223.4	22173.3	26881.3	38549	34231.1	22380.1	42714.9	46967.7	26502.7	34615.9	32675.3	18265.7	25611.1	33977.9	21639.4	28539.2	28684.8	29062.7	29066.4
M250T238	250.117	237.832	L-Kynurenine	(M+CH3CN+H)+	HMDB0000684	C00328	Organic oxygen compounds	Organooxygen compounds	Carbonyl compounds	20979.2	35626.4	45515.4	46440.4	23616.3	93110.3	45489.7	16595.3	50749.1	42639.9	52639.9	37193.9	29133.9	84272.8	69684.3	39420.9	48327.1	72398.2	26895.7	49648.8	39242.8	112610	93293.4	42500.2	44846.3	74862.2	52592.4	32143.8	25505.6	28987.6	39710.7	33956.7	81943.5	47243.4	59634.1	49260.1	48893.2	48905.6	48914	48917.9
M188T579_2	188.139	579.089	L-Lysine	(M+CH3CN+H)+	HMDB0000182	C00047	Organic acids and derivatives	Carboxylic acids and derivatives	"Amino acids, peptides, and analogues"	4.05386e+06	5.88194e+06	5.56344e+06	6.29386e+06	4.7499e+06	4.49984e+06	5.95789e+06	7.56939e+06	7.14839e+06	4.66827e+06	4.32132e+06	3.78062e+06	3.2295e+06	3.16714e+06	5.99878e+06	3.89873e+06	5.68581e+06	8.46015e+06	7.41657e+06	3.70106e+06	7.99125e+06	5.86901e+06	9.20391e+06	6.26506e+06	4.69946e+06	5.44155e+06	5.58215e+06	7.14369e+06	7.73604e+06	4.79687e+06	9.09828e+06	6.93607e+06	1.18067e+07	3.59188e+06	4.03129e+06	7.8717e+06	3.09434e+06	5.58091e+06	5.91515e+06	5.57389e+06
M150T286	150.057	285.74	L-methionine	[M+H]+	HMDB0000696	C00073	Organic acids and derivatives	Carboxylic acids and derivatives	Amino acids, peptides, and analogues	52974.1	66035	106335	24092.4	40872	145395	27570	29575.7	18959.5	17642.1	147958	18208.2	27702.3	26885.5	107058	23840.9	77326.2	85636.2	5282.3	26936.3	59406.5	63537.7	111735	37872.8	30959.4	156272	181668	25841.2	47439.9	19997	65137.2	57369.7	343729	57124.5	75136.9	27672.5	36649.3	36667.1	37634.4	37676.4
M211T130	211.117	129.839	L-NG-Monomethylarginine	(M+Na)+						1678.79	4031.88	1461.07	2322.13	954.875	1862.14	736.134	1174.53	1584.34	648.803	941.406	3470.67	1764.34	407.532	605.494	1893.99	1025.22	1209.93	1452.87	1596.35	3028.28	1178.9	1304.06	730.996	1360.37	522.821	1439.72	1005.48	1129.02	755.539	1732.27	1295.66	2682.88	1142.75	950.413	1108.68	1105.5	975.927	1292.43	673.059
M730T484	730.235	484.004	Lnt	[M+Na]+	HMDB0006566		Organic oxygen compounds	Organooxygen compounds	Carbohydrates and carbohydrate conjugates	4271.52	3350.26	4743.03	4251.23	3290.08	5107.98	2545.9	2990.96	2721.27	3093.04	3851.78	2743.63	2800.82	3584.58	4241.51	2850.75	3117.41	3122.84	3057.52	2574.51	2918.7	3714.17	6644.37	2271.83	2289.11	3222.22	3384.51	1973	4123.63	2144.05	4512.39	2566.67	10186.1	2985.73	2558.75	2431.44	2565.33	2782.28	2565.88	2520.58
M477T451	477.216	451.023	Loperamide	[M+H]+	HMDB0004999	C07080	Benzenoids	Benzene and substituted derivatives	Diphenylmethanes	3321.18	3422.66	3269.37	4535.61	3385.81	1256.81	2845.83	2736.63	4006.03	4389.46	2881.22	3641.8	3527.6	2863.37	2684.88	3302.62	3013.78	2334.4	3029.06	2438.06	3420.29	2970.26	2600.5	4742.31	3358.99	2545.81	2557.37	5185	3748.07	3321.34	5265.15	2639.74	3134.74	2002.33	2506.74	2868.63	1903.55	3233.47	3067.87	2721.46
M400T170	400.339	169.907	L-palmitoylcarnitine	[M+H]+	HMDB0000222	C02990	Lipids and lipid-like molecules	Fatty Acyls	Fatty acid esters	236472	141479	221105	190910	338945	47745.9	307020	277119	181640	267649	81791.6	200868	193495	177127	55416.2	253982	282151	69524.5	378716	153263	224585	66105.2	77003.6	149557	347232	68699	64208.8	133498	274602	242618	259689	177762	13042.3	165350	178869	178766	177610	184099	177805	177582
M496T39	496.337	39.1355	Lpc 16:0	[M+H]+			Lipids and lipid-like molecules	Glycerophospholipids	Glycerophosphocholines	40494.8	29591	61296.9	42061.6	29613	271609	11131.1	23270	27598.7	32634.7	518756	53854.9	35396.7	21689.6	38862	26274.7	44316.6	63336.1	53447.1	36614.3	87474.8	42354.3	2.671e+06	36134.3	12813.1	19149.5	23915.7	20703.8	32389	11324.7	64140.5	15657.1	28801	12158.2	29402	14993.1	6935.58	13471.9	14543.5	11858.9
M522T163	522.353	162.738	Lpc 18:1	[M+H]+			Lipids and lipid-like molecules	Glycerophospholipids	Glycerophosphocholines	1.72288e+07	1.1081e+07	1.79445e+07	8.66776e+06	1.23682e+07	2.15852e+07	7.66956e+06	7.32654e+06	7.98378e+06	1.14025e+07	2.03028e+07	1.16052e+07	6.78795e+06	1.21971e+07	1.41853e+07	1.37155e+07	2.08464e+07	1.89037e+07	1.27962e+07	8.13739e+06	9.36742e+06	1.40696e+07	4.4203e+06	1.08837e+07	8.24396e+06	1.28533e+07	1.39253e+07	8.772e+06	1.60655e+07	6.72325e+06	4.06787e+06	1.42296e+07	8.75813e+06	1.25464e+07	1.66154e+07	1.17182e+07	8.30685e+06	8.95502e+06	9.04845e+06	8.90068e+06
M520T189_2	520.339	188.761	Lpc 18:2	[M+H]+			Lipids and lipid-like molecules	Glycerophospholipids	Glycerophosphocholines	4.1903e+07	4.17001e+07	4.59068e+07	4.10463e+07	3.05745e+07	4.08938e+07	2.33163e+07	2.36097e+07	3.67227e+07	2.62317e+07	4.22951e+07	4.10078e+07	3.84739e+07	5.19419e+07	3.44756e+07	3.27143e+07	5.96315e+07	3.90978e+07	2.93527e+07	3.34467e+07	3.75346e+07	3.53321e+07	4.12338e+07	4.01538e+07	2.77186e+07	3.97566e+07	3.69764e+07	3.38865e+07	4.97319e+07	2.21112e+07	3.03539e+07	5.66776e+07	2.02212e+07	4.95806e+07	4.88938e+07	5.71758e+07	3.8805e+07	3.98387e+07	4.00664e+07	4.01594e+07
M226T289	226.094	288.673	L-prolinamide, d-phenylalanyl-n-[(1s)-4-[(aminoiminomethyl)amino]-1-(2-chloroacetyl)butyl]-	[M+2H]2+			Organic acids and derivatives	Carboxylic acids and derivatives	Amino acids, peptides, and analogues	15452.5	14307.6	13836.9	17312.6	12786.2	17440.6	24717.3	14233.9	19293.8	14016.4	21497	17611.5	11936.8	19188.4	15040.2	19487	17543.3	21488.2	21361.9	18380.7	20034	22228.8	17309.4	17505.8	18827.7	17113.4	17139.3	19104.2	23394.7	25395.7	11753	15908.2	19755.1	17022.5	14287	23055.6	17634	18008.1	18438.5	17546.3
M157T195_2	157.099	195.06	L-Proline	(M+CH3CN+H)+	HMDB0000162	C00148	Organic acids and derivatives	Carboxylic acids and derivatives	"Amino acids, peptides, and analogues"	40928.3	5131.95	39854.8	28300.5	15738.3	30586.8	33915	10651.5	17868.9	87824.7	36961.5	6073.51	2519.37	2247.25	1106.86	26373.5	19266	23821.7	1607.36	23797.9	2326.23	42369.5	31448	19645.2	13315.1	29809.1	18186.5	2990.83	4978.66	8652.5	50256	17560.4	1670.97	529.424	758.51	17932	16185.7	14645.4	15705.7	14456.2
M218T273	218.138	273.045	L-propionylcarnitine	[M+H]+	HMDB0062514		Lipids and lipid-like molecules	Fatty Acyls	Fatty acid esters	218971	173539	111036	124502	45567.4	140591	64449.5	82120.3	188770	85849.3	107339	92325.5	95781.6	119720	173336	76500.5	64910.3	142110	53156.7	95648.3	200972	85397.6	187728	106811	80271.4	98210.9	95151.6	106045	84269.3	55120.3	59636.3	71444.7	130142	86255.7	177396	46685	97478.2	87774.1	89129.6	88226.9
M175T388	175.069	388.451	L-thiocitrulline	[M+H-NH3]+			Organic acids and derivatives	Carboxylic acids and derivatives	Amino acids, peptides, and analogues	21711.2	17280.1	20129.1	7373.12	22224.8	20312.8	22030.2	10628.9	6480.81	13108.8	24345.3	4268.77	12105.2	13842.5	16253.7	17359.8	12598.3	28866.7	9564.36	12381.8	10904	13428.1	26903.3	22085.5	15671.8	17550.9	15695.7	13182.4	20515.6	11074.6	13185	19489.8	49392.1	15197.1	12872.6	13421.6	15484.2	16634.9	14320.8	14295.9
M161T314	161.092	314.471	L-Threonine	(M+CH3CN+H)+	HMDB0000167	C00188				49892.1	18384.4	36083.3	24086.3	46978.5	36608.3	37733.6	66410.3	32564.9	32924	40709.5	29587	36597.3	50037.3	29226.7	48633.2	59419.2	54648	40140.6	49563.9	25099.3	39563.2	20017.1	44514.1	62420.8	38700.1	52552	73265.4	101236	78294.9	29176.6	58018.5	8500.62	44776.4	54706.8	86692.2	57397.3	58788.4	58812.2	58874.4
M246T229	246.124	228.553	L-Tryptophan	(M+CH3CN+H)+	HMDB0000929	C00078	Organoheterocyclic compounds	Indoles and derivatives	Indolyl carboxylic acids and derivatives	236721	223251	575384	517506	545548	1.08664e+06	514888	286205	346687	576889	931713	353755	526901	840653	915258	500788	751977	1.14234e+06	614408	529034	386955	1.14601e+06	1.04096e+06	563026	635038	789931	762774	330345	284869	371235	513246	455102	1.16485e+06	556995	732539	629805	528270	541462	555991	541549
M182T195	182.08	195.36	L-Tyrosine	(M+H)+	HMDB0000158	C00082				7567.83	6758.27	8792.21	10477.5	8956.9	11690.8	23062.9	9386.63	10245.5	8286.06	13217.8	9127.72	11712.5	8992.24	8651.23	9975.5	7453.42	8876.69	10703.1	7374.06	9583.38	7002.22	15006.6	5827.98	9052.7	6331.59	5140.95	6529	6435.21	6982.41	11596.1	21829.3	12754.6	12303.1	19888.7	4724.89	8181.52	7539.95	7500.23	7190.56
M202T282	202.117	281.572	Lys-Gln-Lys	[M+2H]2+			Organic acids and derivatives	Carboxylic acids and derivatives	Amino acids, peptides, and analogues	10340	10510.9	12049.9	7096.17	8773.08	19268.3	9886.7	11071.1	24234.1	11066.9	4158.18	12507.2	9188.23	15436.1	14150.7	8714.4	14053	16200.9	10834.5	10324.9	16489.9	9930.81	5522.61	5585.52	15210.3	1155.43	5970.88	5526.93	16794.7	10104.8	6966.15	12245.5	10678.4	9798.84	9123.51	12179.2	4896.61	11448.8	11442.7	11277.7
M511T172	511.391	172.387	Lyso-PAF C-18	(M+H)+						6350.89	185639	5039.83	179267	63784.8	157076	17255.2	13340	149830	106393	224885	259774	146148	13454.5	146859	29163.1	94731.7	334414	49273.8	200663	167831	111335	293195	303970	53636.9	100883	173697	142550	212545	14156	71829.7	118318	70494.5	115346	133330	71607.5	88649.8	74049.8	98585.2	98443.5
M465T182	465.341	181.548	Lyso-sphingomyelin	[M+H]+			Lipids and lipid-like molecules	Sphingolipids	Phosphosphingolipids	6129.79	22591.3	9186.07	9689.05	2395.62	5894.12	10508.9	22479.2	13875.5	16268.8	2388.71	6292.84	13608.5	6947.06	9186.29	15961.6	14176.1	5464.75	16058.7	28478.5	17965.5	13360.9	11652.9	14605.1	32217.6	18015.4	6124.11	9522.43	13956.7	19028.7	5483.17	11559.7	4993.74	8852.09	21636.8	10659.5	11971.9	17545.6	16451.4	15956.4
M320T436	320.081	435.748	Lys-Pro	(M-H+2K)+						6209.19	5102.27	3038.73	5055.71	3509.9	4202.22	6810.74	3746.4	4639.99	5491.72	4756.91	4287.91	7134.2	748.335	6145.79	6941.15	1543.39	2543.02	4259.59	4581.36	6443.16	3562.44	4125.47	5931.5	5144.88	2012.04	3551.91	5071.98	4566.09	3782.64	7221.55	1185.26	5825.7	1904.45	1665.09	1804.15	3643.73	4033.82	3642.95	3780.84
M246T553	246.18	553.136	Lys-Val	(M+H)+						4986.38	6159.64	4870.67	5396.42	988.862	9309.28	4580.79	4074.37	4317.34	4841.89	6366.67	7598.15	2926.19	10527.8	2963.11	3425.97	6321.53	3883.38	4029.47	4461.01	4386.88	3588.09	6437.85	3406.03	3935.9	5148.88	3535.37	3227.05	4792.66	3904.89	3460.78	4309.48	6311.54	5129.62	3891.96	3551.49	3628.1	4654.22	3741.48	3473.59
M689T493	689.208	492.926	Maltotetraose	[M+Na]+	HMDB0001296	C02052	Organic oxygen compounds	Organooxygen compounds	Carbohydrates and carbohydrate conjugates	3776.59	11023.7	4679.16	3454.5	3715.16	17065	2845.46	2640.86	8114.4	3248.7	13466.7	3470.11	7944.3	4058.81	22214.2	7636.91	3227.66	9539.77	4197.71	2785.25	4301.12	6634.16	11842	1974.01	3500.36	11665.9	8660.39	1757.59	3388.5	2568.98	4447.56	3997.37	27919.6	3614.25	3582.63	3130.69	4482	4846.65	4545.49	4333.43
M127T174	127.072	173.874	Melamine	[M+H]+	HMDB0041922	C08737	Organoheterocyclic compounds	Triazines	1,3,5-triazines	9438.35	17114.9	11710.6	15515.4	9807.38	23719.9	3029.46	11725.6	21879	8972.78	25436.5	2266.93	13078.8	3554.74	17770.1	21994.4	7718.92	5454.4	14015.9	13037.7	21100.5	11548.9	13206.9	10142.8	19970.6	3937.15	9576.66	5382.61	3059.53	8874.29	7982.13	9254.8	11135.7	14541.6	10536.8	8455.37	4996.27	5712.16	2422.27	5361.69
M248T312_2	248.148	311.534	Meperidine	[M+H]+	HMDB0014597	C07128	Organoheterocyclic compounds	Piperidines	Phenylpiperidines	30415.2	12242.3	19871.4	10112.3	4071.08	10733.9	11625.8	11736.6	12436.9	16405.6	12631.3	14338.5	10153.2	16115.6	15611.2	6736.49	12811.8	17754.5	11139	9703.44	21583.3	8941.78	18651.4	12986.3	11766.2	8976.61	20843.6	19784	10072.3	9766.78	17066.6	10640.4	6034.52	15815.4	27354.1	6071.03	12507.5	12773.1	12617.8	12650.7
M106T29	106.064	29.131	Metanicotine	[M+H-C3H7N]+						43172.3	46299.7	47253.3	51467.2	17297.5	102711	25161.5	11758	41775.6	83685.1	39800.3	48269.7	20546.4	35274.6	46926.8	35998.5	23729.7	48978.8	20143.4	19177	29073.8	75590	59347.3	58452.4	26313.1	76121.7	57921.4	34443.9	18179.1	20750.9	47257.3	26479	93334.8	17604.3	77415.9	36835.9	28083.4	28929.5	46537.1	28687.5
M212T224	212.137	224.403	Metaproterenol	[M+H]+	HMDB0014954	C07144	Benzenoids	Phenols	Benzenediols	2438.1	1537.73	2050.73	3891.04	4102.47	1822.77	2459.13	2769.12	3853.43	4601.4	4378.54	4313.29	5256.3	3924.59	4531.6	5001.22	1535.8	4532.81	5268.96	4089.5	4573.95	651.545	3831.06	3713.98	3032.57	2200.59	3779.95	3953.25	1141.87	4303.51	794.07	838.304	5071.35	3558.56	4735.49	3999.73	2655.15	2668.66	1512.51	2935.59
M246T120	246.151	119.686	Methanone, [1-(5-fluoropentyl)-2-methyl-1h-indol-3-yl](2,2,3,3-tetramethylcyclopropyl)-	[M+H-C7H14]+			Organoheterocyclic compounds	Indoles and derivatives	N-alkylindoles	22466.1	13910.2	32485.9	15288.3	19646.7	19528.3	10627.3	11914.7	23238.8	20862.6	35957.2	26235.8	21339.1	9254.69	28449.9	12809.9	33265.3	15400.1	7264.99	10858.8	32804.4	31148.3	17759.5	19575.5	9424.65	13929.2	18719.9	18852.7	11331.2	9281.29	16189.5	20672.5	17649.8	17955.8	12812.2	21294.5	16890.6	12030.1	16862.1	16869.9
M251T227	251.101	226.728	Methaqualone	[M+H]+	HMDB0240285	C07560	Organoheterocyclic compounds	Diazanaphthalenes	Benzodiazines	5548.07	9675	6300.59	5575.3	4237.37	46795.3	4324.28	3767.9	6138.08	5441.48	6236.07	8625.77	3074.33	10852.1	10049.7	4822.37	3704.98	10060.7	4914.86	5449.76	3221.04	30966.8	18377.4	5858.93	4445.65	8114.6	12041.1	5659.57	4545.03	2143.43	6044.33	5418.9	17711.7	5936.78	6744.82	4308.61	4540.54	5024.73	5404.6	5144.99
M371T33_1	371.225	32.679	Methyl (1-(cyclohexylmethyl)-1h-indole-3-carbonyl)-l-valinate	[M+H]+			Organic acids and derivatives	Carboxylic acids and derivatives	Amino acids, peptides, and analogues	8479.5	9252.53	5789.91	4244.52	17430.5	7758.9	6654.82	5330.74	3576.37	4230.35	7870.96	5594.25	7041.29	6413.31	7257.35	6808.82	6879.85	7056.84	6403.74	9326.87	4568.96	6315.07	14129.6	10082	6150.85	5087.85	7659.42	6767.88	6334.52	4536.13	3548.44	6379.52	32570.7	6506.89	4455.62	8235.74	5561.25	5315.75	5335.13	6576.34
M74T252	74.0707	251.824	Methylguanidine	[M+H]+	HMDB0001522	C02294	Organic nitrogen compounds	Organonitrogen compounds	Guanidines	5956.93	3657.29	8139.52	8442.18	9017.53	3847.19	9938.36	4641.51	8213.47	8792.3	5196.37	4745.79	5006.36	6882.97	6003.47	9505.68	6225.49	2904.19	6682.25	10159.7	9982.7	7556.26	9384.65	5312.23	9438.46	6852.79	6119.11	7465.65	6531.22	8725.54	16721.7	8897.24	4009.83	6496.99	5804.56	5031.77	6267.61	6268.43	6367.36	6271.19
M190T110	190.085	109.507	Methyl indole-3-acetate	[M+H]+	HMDB0029738	C20635	Organoheterocyclic compounds	Indoles and derivatives	Indolyl carboxylic acids and derivatives	4159.93	75810.9	4733.92	17864	2000.47	65878.8	11972.9	977.751	27932.8	3539.06	3680.35	34915.4	6971.35	2400.09	16549.6	3254.01	4105.98	6193.04	4065.18	9971.38	9907.95	27784.6	5037.59	6707.97	9905.45	2633.7	10022.9	5830.36	23503.7	1729.31	2848.6	2360.77	8678.79	2973.06	7188.26	2707.07	8104.77	8574.97	7776.25	7379.84
M437T34	437.191	33.861	Met-Met-Arg	[M+H]+			Organic acids and derivatives	Carboxylic acids and derivatives	Amino acids, peptides, and analogues	29564.3	11546.6	39303.8	27781.7	37675.1	25850.4	42040.4	31885.1	38254.3	30000.1	18246.2	22548.3	19091.9	62132.5	16255.9	25474.1	25834.2	22955	35204.3	21656.6	23780.9	23381	30988.6	23271.3	24085.3	13818.5	26423.6	21326.1	90855.3	30603.1	24959.5	34770.1	17921.6	30347.1	35789.8	28006.4	23053	25714.6	21675.6	896.24
M128T428	128.07	427.911	Metronidazole	[M+H-C2H4O]+	HMDB0015052	C07203	Organoheterocyclic compounds	Azoles	Imidazoles	19554.5	14766.1	27402.1	19016.2	23190.8	24943	7754.5	16075.3	13221	16488	21985.1	18723.3	27631	25557.5	17307.3	39929.5	17160.3	40060.2	27206.7	20418.4	14747	20990.1	31744.8	19948.9	5404.75	19368.4	26144.4	21297.4	17904	15745.5	15384.2	14180.9	51734	21042.4	23874.2	19639.4	20273.7	20467.1	20626.5	20370.1
M391T202	391.243	202.177	Mevastatin	[M+H]+		C13963	Organoheterocyclic compounds	Lactones	Delta valerolactones	48860.3	2175.94	41587.5	1856.91	17420.6	6823.24	17102.8	22880.1	1465.96	25501.1	8148.55	4174.92	2373.44	53767.4	7768.54	39851.9	40200.7	6566.01	31395.5	14400.8	2864.9	7799.86	7250.88	2309.25	31062.6	10648.8	8793.04	3422.58	59789.7	32475.3	26749.7	67002.7	2125.19	50478.6	47634.7	33426.3	29018.8	30712.1	28787.6	28783.7
M337T30	337.273	30.087	MG(18:2(9Z,12Z)/0:0/0:0)[rac]	(M+H-H2O)+						287400	506646	349613	456096	290984	157784	408020	687299	495339	327334	93974.9	386853	430190	277982	367513	438534	268866	167926	297315	344507	330484	236588	170209	849346	487137	344842	293640	499468	298167	512541	191335	434734	95748.6	517993	507876	585895	353820	398029	385831	405002
M326T38	326.084	37.512	Midazolam	[M+H]+	HMDB0014821	C07524	Organoheterocyclic compounds	Benzodiazepines	1,4-benzodiazepines	428067	137029	80132.8	645.134	165.029	166136	715.777	7227.6	876.835	6126.86	129052	6891.57	110572	133316	63825.6	496.287	35204.3	34816.9	9531.37	22344.9	323152	48816.4	199585	725.829	232.893	380797	68732.7	2624.72	133068	216.77	384.005	44150.1	1.37399e+06	49753	130865	34041.7	47521.7	47311.3	84161.4	47347.1
M184T176_2	184.073	175.956	Miltefosine	[M+H-C16H32]+			Organic nitrogen compounds	Organonitrogen compounds	Quaternary ammonium salts	1.47816e+07	1.52171e+07	1.67323e+07	1.42087e+07	1.69316e+07	1.17829e+07	1.99071e+07	3.20426e+07	1.30201e+07	1.75569e+07	8.32185e+06	1.19638e+07	1.28524e+07	1.26579e+07	1.43223e+07	1.77386e+07	1.47335e+07	1.44492e+07	1.45139e+07	1.43614e+07	1.16133e+07	1.57548e+07	5.13679e+06	1.6598e+07	2.31561e+07	2.02586e+07	1.72724e+07	1.73332e+07	1.09059e+07	2.38984e+07	9.58424e+06	1.96625e+07	4.10608e+06	1.85994e+07	1.77992e+07	2.04995e+07	2.35431e+07	2.26526e+07	2.34988e+07	2.26744e+07
M371T161	371.321	161.315	Myristamidopropyl betaine	[M]+			Organic acids and derivatives	Carboxylic acids and derivatives	Amino acids, peptides, and analogues	6975.21	7260.05	7013.82	7323.77	7061.86	10194.6	3987.24	4342.26	7906.11	5345.07	6076.31	3993.44	5936.19	3905.16	5783.23	5972.21	7554.13	6814.35	9492.54	5211.85	9586.14	3581.72	6490.27	7371.16	5984.53	9874.17	11718	9123.16	7095.71	7098.33	7865.6	6842.8	5452.12	7366.73	6277.25	10032.2	7478.46	9146.95	8185.33	2136.84
M327T82	327.199	81.527	N-(1-amino-3,3-dimethyl-1-oxobutan-2-yl)-1-pentyl-1h-indole-3-carboxamide	[M+H-NH3]+			Organic acids and derivatives	Carboxylic acids and derivatives	Amino acids, peptides, and analogues	30654.6	27373.7	28234.4	27934.2	23494.5	27022.3	33537.2	29080	30097.4	27350.9	28605.3	29678.7	23576.2	33093.8	32575.9	23555.2	31940.4	33330.5	28774.5	33071.4	27384.8	31090.5	50973.7	33203.5	34809	19465.5	26584.8	31112.4	31713.8	18142.2	29727.7	28762.5	38678.6	36009.2	30405.2	31995.2	34832.7	57239.6	46124.7	33277.2
M124T216	124.023	216.407	N-(2-furoyl)glycine	[M+H-CH2O2]+	HMDB0000439		Organic acids and derivatives	Carboxylic acids and derivatives	Amino acids, peptides, and analogues	62944.8	143650	65176.6	61877.5	54937.7	84581.2	66182.4	146259	46106.7	59081.5	56417	53117.7	105507	139944	56846	68780	57694.3	55931.5	46817.9	55830	58057.9	63600.2	47634.2	58051	49861.9	73020.6	59067.1	60433.2	53403.3	170069	124564	68318.3	43949.5	71330	64940.8	65090.4	69848.5	62715.4	61851.6	67608.2
M188T454	188.139	453.798	N6-(1-iminoethyl)-l-lysine	[M+H]+			Organic acids and derivatives	Carboxylic acids and derivatives	Amino acids, peptides, and analogues	275567	798665	238522	1.82591e+06	499501	2.11123e+06	2.9238e+06	719731	983257	558422	364590	351837	1.67465e+06	260446	3.88017e+06	2.51588e+06	560335	345114	289835	553421	453206	744397	532921	785703	953632	2.10132e+06	779454	228865	327564	1.97651e+06	2.01713e+06	556097	501944	820532	442131	549734	651572	1.02897e+06	639934	664717
M143T419	143.117	418.962	N6-Methyl-L-lysine	(M+H-H2O)+	HMDB0002038	C02728	Organic acids and derivatives	Carboxylic acids and derivatives	"Amino acids, peptides, and analogues"	22419.7	24194.7	27265.8	35393.6	25352.1	35509.8	29851.7	36106.3	29472.1	22969.2	28216.3	40063.1	27252	90556.8	26814.6	44011.1	28694.2	38545.2	27530.7	41219.4	27445.2	75151.4	36524.2	46418.8	29160.1	38182.5	36972.4	43992.6	29777.8	34639.7	35725.4	26813.4	42476.4	34055.7	36040.7	38393.5	29631.2	30741.3	31044.2	30911.2
M211T31_1	211.145	31.3725	N6,N6,N6-Trimethyl-L-lysine	(M+Na)+						6786.2	104.588	8494.89	4392.06	4831	5582.57	6775.51	4658.14	4560.65	5715.85	2211.96	3268.25	1859.7	15956.1	3945.71	8394.88	7851.3	5776.43	3588.23	197773	1642.94	7609.2	8980.12	6872.06	6559.67	5935.65	5518.67	5505.45	4600.09	6260.16	5900.66	1985.99	161966	4325.6	3177.3	4410.2	6983.27	7735.86	7659.46	7672.88
M211T234	211.083	234.127	N-Acetylcadaverine	(M-2H+3Na)+	HMDB0002284		Organic acids and derivatives	Carboxylic acids and derivatives	Carboxylic acid derivatives	9910.28	6661.42	8247.29	12235.6	5224.62	9278.66	7703.36	11431.7	6567.64	9806.68	6073.84	9942.41	7578.12	6884.95	10608.7	7774.23	11062.4	10762.8	7744.02	12626.3	9200.19	4738.57	5320.67	10689.3	6734.63	9615.89	17310.3	7510.41	8419.58	12428.8	13574	7915.09	6249.06	5849.78	9066.96	9296.61	8678.95	7934.18	10787.9	11711.5
M308T53	308.293	53.257	N-acetyldihydrosphingosine	[M+H-2H2O]+			Lipids and lipid-like molecules	Sphingolipids	Ceramides	2477.02	2272.46	3939.72	2768.64	3286.55	3353.98	1779.9	3557.29	2804.4	3537.95	2851.36	2825.15	1261.1	2332.71	3550.06	2436.01	3984.11	4418.07	1908	1999.48	2325.93	5298.6	3380.57	3487.25	5036.41	1197.14	3189.58	4770.31	2070.61	5860.22	1953.81	9100.27	1311.47	3028.06	2958.06	4022.6	5349.19	5848.45	3031.02	5402.38
M160T197	160.076	197.389	N-acetyl-dl-valine	[M+H]+	HMDB0011757		Organic acids and derivatives	Carboxylic acids and derivatives	Amino acids, peptides, and analogues	17580.9	17365.5	21431.2	15573.6	12288	24701.9	18776.6	17471.5	18691.8	25493.7	21115.1	9409.67	19172.4	20099.5	25511.4	17055.3	17476.9	29399.9	27763.2	16631.4	17890.5	19864.5	26769.6	13867.4	18047.9	22483.5	20470.2	20282.2	16870.7	11068.9	21419.2	12272.9	30340.4	17621.1	11651.7	12712.4	19727.9	19430.5	19702.9	18358.1
M154T150	154.095	150.331	N-acetylhistamine	[M+H]+	HMDB0013253	C05135	Organic acids and derivatives	Carboxylic acids and derivatives	Carboxylic acid derivatives	1927.72	43235.7	2712.34	2024.1	1742.81	5134.63	5708.33	2370.08	15231.8	6300.18	2786.87	6269.75	2441.45	2047.11	3782.84	2162.38	2325.93	2710.37	2677.95	3354.76	30925.9	5448.74	1043.27	1859.4	2073.95	2878.9	2708.42	2556.13	1564.86	5597.82	4675.84	2358.24	3913.68	1974.88	1861.38	1740.43	4387.47	2459.06	4101.04	3870.35
M198T310	198.087	310.447	N-acetylhistidine	[M+H]+	HMDB0014748	C02997	Organic acids and derivatives	Carboxylic acids and derivatives	Amino acids, peptides, and analogues	41740.3	76632.7	53325.2	153062	69112.5	62458.4	90620.4	116384	112779	119913	53994	116327	132084	126420	36473.7	98637	77344.9	46761.6	133580	176635	122047	50508.7	74536.4	137291	97666.5	54069.9	43404.1	125374	69531.8	126477	140233	35838	22079.1	56905.5	60560.8	50218.1	72357.2	74274.8	74294.8	75394
M132T200_2	132.065	199.692	N-Acetyl-L-alanine	(M+H)+	HMDB0000766		Organic acids and derivatives	Carboxylic acids and derivatives	"Amino acids, peptides, and analogues"	865.852	3215.78	6729.01	3754.57	5463.66	2286.89	3152.76	5121.81	2304.69	5756.19	7603.91	2461.47	5108.03	8381.66	879.638	1829.53	4677.04	6730.84	2665.11	1920.01	2106.88	5473.27	10941	812.801	3795.4	1792.29	4396.59	3039.82	3014.48	1642.08	8820.18	3197.84	17838.1	3025.54	4676.39	3472.93	2970.53	2810.88	2965.04	2809.63
M417T414	417.142	413.786	N-Acetyl-L-Histidine	(2M+Na)+						12516.5	4412.78	28154.2	6533.04	16801.4	11695.9	16741.8	19006.7	4160.24	13870.1	29145.4	3556.9	7729.5	9089.19	28694.2	7085.79	5688.04	10176.9	3699.37	4248.41	8316.07	24681.1	23756.2	12500.7	5944.78	19801.8	21399	7112.84	21878.3	11410.2	11931.6	11602.6	70807.1	5350.22	13013	5588.69	10158.2	10628.7	10561.5	10715.6
M208T197_3	208.096	196.674	N-acetyl-l-phenylalanine	[M+H]+	HMDB0000512	C03519	Organic acids and derivatives	Carboxylic acids and derivatives	Amino acids, peptides, and analogues	2957.88	3187.04	3929.87	2573.5	3507.23	5330.32	4317.32	2771.53	2939.58	3709.98	6059.66	2483.92	3074.26	4355.54	3238.5	2092.85	2595.67	3047.69	3192.52	2726.06	3064.44	3136.01	3586.77	1732.27	1835.9	2565.26	2124.85	2873.01	2826.29	1690.75	3714.79	2578.13	17246.9	868.952	1372.01	2030.72	1740.75	2066.42	2369.74	1091.23
M171T256	171.113	256.161	N-alpha-acetyl-l-lysine	[M+H-H2O]+		C12989	Organic acids and derivatives	Carboxylic acids and derivatives	Amino acids, peptides, and analogues	1.0507e+06	971685	1.08852e+06	1.00665e+06	1.55547e+06	1.82295e+06	1.36659e+06	984660	1.07938e+06	1.33389e+06	1.96838e+06	847557	1.33665e+06	1.19753e+06	2.11589e+06	1.36204e+06	1.27923e+06	2.11788e+06	1.436e+06	1.25577e+06	1.31813e+06	1.35029e+06	2.45322e+06	1.40903e+06	1.34447e+06	1.22094e+06	1.52118e+06	1.44797e+06	1.62329e+06	1.27454e+06	2.47929e+06	1.09504e+06	2.74351e+06	1.24201e+06	1.29318e+06	2.16988e+06	1.23776e+06	1.3287e+06	1.32305e+06	1.32293e+06
M157T315	157.097	314.7	N-.alpha.-acetyl-l-ornithine	[M+H-H2O]+	HMDB0003357	C00437	Organic acids and derivatives	Carboxylic acids and derivatives	Amino acids, peptides, and analogues	384119	163281	466646	180359	236704	718268	183206	217782	170969	177642	974307	220054	252844	455635	1.19043e+06	251864	569602	811007	223798	450357	248695	720294	558533	653238	305790	754035	1.27355e+06	551773	606784	389909	340078	745531	108346	684996	839784	626448	561811	593741	624689	614918
M144T211	144.079	211.278	N.alpha.-methyl-l-lysine	[M+H-NH3]+			Organic acids and derivatives	Carboxylic acids and derivatives	Amino acids, peptides, and analogues	4994.33	6593.72	5413.04	15171	3494.95	8262.43	6464.41	2723.22	8433.54	9495.55	8440.67	5542.04	5906.88	696.766	7524.88	8023.88	5949.81	7598.19	6924.69	10672.3	6053.28	8792.61	107836	7474.67	5484.89	7021.28	6974.59	4929.85	18338.3	2262.91	9066.86	6494.85	235246	5688.54	7340.61	5496.89	6112.96	6524.08	7036.36	6265.46
M110T470	110.071	470.18	N-.alpha.-(tert-butoxycarbonyl)-l-histidine	[M+H-C6H10O4]+			Organic acids and derivatives	Carboxylic acids and derivatives	Amino acids, peptides, and analogues	523063	913424	1.48401e+06	356397	417859	573526	545977	1.23194e+06	362547	310774	1.28875e+06	337905	375595	394218	1.91661e+06	511300	610332	576806	470239	422947	502531	1.30175e+06	2.32067e+06	355658	328184	594927	666190	481459	748502	420057	1.14471e+06	309996	7.81122e+06	1.42845e+06	428737	131310	470910	428655	424372	421826
M191T427	191.103	427.168	N-.alpha.-(tert-butoxycarbonyl)-l-lysine	[M+H-C4H8]+			Organic acids and derivatives	Carboxylic acids and derivatives	Amino acids, peptides, and analogues	2465.84	2101.89	1542.26	6212.91	1703.77	1510.44	2545.12	1925.47	4432.03	2018.63	1942.82	2581.1	3106.83	3001.64	3758.02	1486.33	1978.72	4951.36	4238.92	5204.28	3227.91	2201.04	2759.18	4081.58	2653.52	5327.19	1862.78	2127.17	2470.52	2816.74	3664.94	2094.79	1854.65	2433.37	3308.36	2373.66	2211	2125.69	1870.94	2227.75
M227T288	227.078	288.252	N-(aminothioxomethyl)-5-oxo-1-propyl-2-pyrrolidineacetamide	[M+H-NH3]+			Organic acids and derivatives	Carboxylic acids and derivatives	Amino acids, peptides, and analogues	9539.36	12814.2	12794.2	25123.4	25352.9	18914	17045.2	12656.9	11036.1	11216	25297.5	16015.6	19341.8	11357.8	9170.13	27483.9	19536.6	24637.1	17914.5	21931.3	14471.1	26445	12610.6	22846.1	29465.8	30909.8	14690.6	10969.1	17322.5	20715.8	16161.2	10454.7	26304.5	14303	45609.8	28423	18474.1	17980.1	17931.7	18125.5
M254T427	254.079	426.886	N-Carbamylglutamate	(M+CH3CN+Na)+						3387.75	1974.78	5553.18	2610.24	2463.8	3256.46	3140.52	3828.59	2132.41	3486.93	2922.35	2795.69	3468.93	2609.74	3683.75	2357.49	3639.18	2462	2191.83	2638.91	1797.56	4111.44	1888.58	2720.96	2217.29	3341.53	4007.08	2254.24	3444.83	3370.78	3215.92	2544.48	3236.21	2819.75	2745.73	3782.52	3097.13	3217.34	2997.88	2994.23
M242T323	242.036	322.734	N-Carboxyethyl-.gamma.-aminobutyric acid	(M-2H+3Na)+						20849	8892.2	25269.9	7841.94	13524.9	25702.6	11311	10933.3	10102.5	11057.9	44937.5	10383.2	9153.51	9456.26	32576.2	11286.7	14484.2	26872.6	8318.36	7424.01	11925.9	26044.7	56775.4	10030.8	8923.99	25093.1	23218.6	7556.96	13931.4	4368.72	12953	17981.7	104255	14699.7	16275.1	7828.1	13453.3	13896.6	13456.3	15480.1
M787T173	786.647	172.858	N-Docosanoyl-4-sphingenyl-1-O-phosphorylcholine	M+						202377	224776	230942	204767	344982	185189	177596	207810	17340.8	25711.7	186172	205098	218006	220724	205803	16434.1	277149	255053	201133	193144	181258	187553	9300.11	188199	238657	209529	230324	130110	225640	234602	141844	9975.66	4123.1	249772	282732	58956.3	152956	160890	148127	148452
M544T23	544.411	23.383	N-(dodecanoyl)sphing-4-enine-1-phosphate	[M+H-H2O]+	HMDB0010699		Lipids and lipid-like molecules	Sphingolipids	Phosphosphingolipids	6736.03	6610.49	5951.38	5223.85	5014.85	11388.8	8972.69	2539.93	4010.18	4152.57	1463.7	10334.3	1713.98	11600.3	10138.7	1935.06	4460.59	12253.4	1260.95	4443.14	2296.51	13865.6	2669.28	5858.86	6708.57	19515.6	18602.1	5625.56	2526.6	3906.28	3220.37	7826.3	1522.87	6194.23	18434.4	6838.91	8995.17	8674.95	8550.97	9002.33
M186T111	186.22	110.612	N-dodecylamine	[M+H]+			Organic nitrogen compounds	Organonitrogen compounds	Amines	54369.5	20589.4	16880.9	38380.4	13638.2	34010.2	3917.75	13562	16684.4	28301.8	16638	15976.6	12089.2	10897.8	16648.4	12609.9	20468.1	22097	25490.3	1.61925e+06	17950.5	28053	6557.12	14021.7	12082.7	19471.7	20519.1	16517.8	3869.18	17423.5	22338.9	17403.1	42279.4	19415.9	16516.5	9832.5	26590.3	27736.3	28207.6	31825.5
M384T353	384.106	353.149	Necrostatin-5	[M+H]+						2952.25	34227.3	1998.79	36770.9	13178.1	15841.4	15658.7	4937.54	27241.5	11736.2	6792.72	28808.4	23488.7	9321.65	8734.56	2333.16	4434.41	8189.94	10442.3	21082.1	25826.8	5424.65	9928.94	16695.9	8335.03	7108.95	4152.09	11728.3	6115.6	2525.02	21016	6798.2	25441.1	8834.16	7081.5	8992.58	5813.53	6247.84	5175.08	6755.91
M122T32	122.095	31.669	N-ethylaniline	[M+H]+		C14455	Organic nitrogen compounds	Organonitrogen compounds	Amines	23551.6	31065.3	23862.7	29107.2	33137.4	36018.4	54146.9	16268.8	80297.2	24782.1	26095.1	24411.7	33413.2	27070.9	22841.6	39913.3	21154.2	45785.6	23319.5	28176.3	27158.5	30367.5	41401.2	24567.2	12114.6	19078.4	20203.5	18511.6	22688.2	28915.3	25273.4	23368	63198.7	17845.6	22709.8	14933.5	20632.5	19923.8	17776.9	19930.6
M190T314	190.106	314.471	Ng-amino-l-arginine	[M+H]+			Organic acids and derivatives	Carboxylic acids and derivatives	Amino acids, peptides, and analogues	7520.51	1503.61	4838.8	1850.73	2617.84	4644.8	2733.26	1849.41	1631.55	2827.02	1709.87	2577.6	2725.48	4135.36	1124.71	2785.56	4337.38	1826.42	4259.47	3010.78	841.629	2860.7	3452.69	1906.69	2613.68	5284.44	4832.31	3409.03	2195.24	3959.18	3099.22	1916.43	1321.46	4058.2	7695.43	3272.14	2866.28	2649.86	3321.8	2643.04
M290T268	290.084	267.89	N-Glycolylneuraminic acid	(M+H-2H2O)+	HMDB0000833/HMDB0062502	C03410	Organic oxygen compounds/Organooxygen compounds	Organooxygen compounds/Carbohydrates and carbohydrate conjugates	Carbohydrates and carbohydrate conjugates/Sugar acids and derivatives	981.585	1503.4	1593.86	1848.98	941.861	1397.9	2315.8	3101.95	2998.5	1215.68	495.192	1353.84	1982.88	1187.61	3111.91	1593.77	2970.62	1068.95	1034.09	3590.24	1871.18	2244.87	838.833	2593.1	4114.29	2904.13	2416.05	4117.28	528.711	3474.59	529.217	1713.61	102.012	2526.1	3333.49	2909.57	4474.08	4483.36	3324.11	4683.15
M172T314	172.132	314.191	Ng,ng-dimethyl-l-arginine	[M+H-CH5N]+	HMDB0001539	C03626	Organic acids and derivatives	Carboxylic acids and derivatives	Amino acids, peptides, and analogues	3864.01	3415.61	2945.79	2977.77	5177.01	6250.93	8408.98	10888.9	11262.6	14085.8	6686.5	4560.71	4906.68	4983.7	6592.9	6630.18	5678.24	6771.44	5514.59	6596.31	3099.84	5569.42	5359.74	4547.43	10897.9	6459.93	4690.6	6269.93	3775.15	7677.72	9908.62	6151.31	5475.61	5159.33	5509.76	7058.36	5697.48	5907.32	5685.85	6889.27
M203T579	203.149	579.175	NG,NG-dimethyl-L-arginine(ADMA)	(M+H)+						613746	754377	321579	736951	712371	634653	783325	760877	475162	534490	602330	817848	669666	705808	386104	361828	625365	662385	451281	658450	661624	632308	799272	626925	569864	717072	718066	712914	731126	359456	583018	660672	1.18864e+06	690623	569835	540548	330974	677330	620694	623534
M123T62	123.055	62.3215	Niacinamide	[M+H]+	HMDB0001406	C00153	Organoheterocyclic compounds	Pyridines and derivatives	Pyridinecarboxylic acids and derivatives	1.17615e+06	1.36418e+06	503308	329498	357066	851693	180058	236454	393498	309845	459910	177574	597455	323974	487905	231643	424604	535173	145629	251157	439680	370503	834706	283062	67633.7	607684	588706	260322	356957	242203	432333	489704	1.39568e+06	486492	661960	197720	284885	280948	283617	280085
M155T241	155.009	240.63	Niclosamide	[M+H-C6H5ClO2N2]+	HMDB0015679		Benzenoids	Benzene and substituted derivatives	Anilides	4372.13	2154.12	4200.54	2538.64	2601.09	5525.86	2244.76	1867.42	2078.42	1887.95	3841.68	2174.19	2743.85	3464.88	4200.77	2685.81	5112.39	4145.37	1943.46	2808.59	2444.75	3946.68	2745.31	3175.49	2616.3	4710.39	3273.94	1898.91	3738.43	2629.09	1232.13	4513.68	1198.54	3972.84	4224.7	4450.01	3066.67	3120.72	3236.19	2809.19
M338T219	338.046	219.308	Nicotinate d-ribonucleotide	[M+H]+	HMDB0001132	C01185	Nucleosides, nucleotides, and analogues	Pyridine nucleotides	Nicotinic acid nucleotides	1056.17	1445.49	2561.76	1748.78	2486.63	1658.89	1957.26	1430.67	2435.69	2312.26	2823.75	1588.51	2177.77	2207.21	2684.49	2832.8	2929.59	2634.49	2537.24	2233.11	2509.2	2072.58	2539.21	2742.36	1030.3	1927.65	515.755	1577.82	1970.82	1097.29	3361.24	2525.13	5230.28	1886.74	1290.27	1800.67	1523.76	2226.69	2207.25	2141.24
M163T32	163.147	31.604	Nicotine	[M+H]+	HMDB0001934	C16150	Organoheterocyclic compounds	Pyridines and derivatives	Pyrrolidinylpyridines	86291.6	115716	69850.1	51934.7	131188	62044.1	71574.2	70364.3	88050.7	58046.9	47466.5	61985.5	54060.2	59793.2	51590.8	49511.4	64720.9	119080	67492.5	82993.5	38975.5	105813	30051.2	47338.2	107790	137101	78082	61648.2	58443.7	46854.6	56896.4	51551.1	17846.3	59125.2	63988.3	74205.7	38947.7	37333.2	36304.2	38885.3
M648T180	647.507	179.624	N-lauroyl-d-erythro-sphingosylphosphorylcholine	[M+H]+	HMDB0012096		Lipids and lipid-like molecules	Sphingolipids	Phosphosphingolipids	11755.9	7766.54	11218.3	7323.52	7413.72	11307.7	7674.94	8720.44	12786.2	8653.63	5235.39	6207.87	14454.5	10344.8	10051	12163.6	10097.8	20391.9	6082.54	8360.33	6720.71	12985.8	1671.5	10110.4	9578.34	10745.4	9239.71	12305.2	10351.2	6249.15	6386.12	8281.7	1451.46	9812.58	11864.2	12974.1	9410.9	6327.68	9463.24	9043.25
M108T46	108.08	46.2305	N-methylaniline	[M+H]+		C02299	Organic nitrogen compounds	Organonitrogen compounds	Amines	18770.7	18297.2	18130.4	17336.4	19443.8	18130.1	12133.4	20517.1	17081.9	19752.8	22245.8	18932.8	18962	14315.3	17292.9	14677.1	16657.1	18879.9	19394.3	16713.9	18990.7	17062.1	8362.77	15386.2	17436.8	17272.8	21475.7	16911.1	14787.2	16728.5	18797.9	19604.1	13915.3	18087.4	20259.3	19236.8	14062.5	8979.14	17820.9	16873.4
M513T31	512.501	31.1005	N-myristoylsphinganine	[M+H]+	HMDB0011759		Lipids and lipid-like molecules	Sphingolipids	Ceramides	35842.5	53663.9	49993.5	76907.5	64183.2	56665	121909	126610	74696.2	72528.1	22510.9	75266	83896.1	86723.2	130431	142282	68455.8	101822	84705	113442	78305.9	114924	21381	101737	228282	205311	201765	151526	40833.7	231504	43084.9	153779	15203.8	190616	114251	139861	268755	261536	268954	250464
M407T302	407.163	302.453	N,N'-Diacetylchitobiose	(M+H-H2O)+						1102.81	2571.25	1167.27	2428.96	2603.55	1843.33	2645.24	3366.58	2677.66	2443.79	936.491	1840.76	2228.66	1850.76	2415.48	2469.45	1665.66	1887.36	2368.71	3232.39	2184.88	2669.62	929.367	2670.34	4507.78	2973.49	2851.3	4136.03	1611.77	4386.2	1290.03	3012.51	613.899	2864.41	2509.58	3581.37	4595.4	5138.51	4657.64	4655.34
M229T192	229.096	192.366	N,n'-diallyl-2,3-dihydroxysuccinamide	[M+H]+			Lipids and lipid-like molecules	Fatty Acyls	Fatty amides	9413.62	23045.6	18311.8	21201	8922.07	29915.5	14586.1	7727.52	13168	27588.3	32983.1	13354	21214.6	24559.4	18010.9	10345.9	23641.7	17402.9	22583.2	15869.9	19349.1	22699.9	37381.7	17911.8	6755.87	21937.3	8846.63	7095.46	2162.75	4437.71	25565.1	2978.72	43444.6	5829.3	9834.31	1819.25	5818.58	6342.22	7419.19	5826.76
M74T47	74.0594	46.779	N,n-dimethylformamide	[M+H]+	HMDB0001888	C03134	Organic acids and derivatives	Carboxylic acids and derivatives	Carboxylic acid derivatives	71709.1	83860.3	37138.3	94249.9	104507	89036.4	45165.8	56219.4	66526.3	71019.7	97228.4	87065.3	77452.8	72772.4	87032.9	78473.3	78438.1	87177.8	89351.7	101251	86186.1	71350.2	64801	92743.9	88822.7	80313.1	104958	100168	77927.3	80991.7	100219	89023.1	141048	89625.6	87746.9	94157.6	80355.8	74205.1	78766.7	78760
M312T185	312.126	185.126	N,n-dimethylguanosine	[M+H]+	HMDB0004824					3842.74	13423.8	6774.38	9216.46	4012.9	4372.7	5402.94	3528.82	7650.61	3748.82	6013.55	8118.63	4903.04	5907	6415.89	5265.01	6740.26	5068.66	5948.15	5582.43	10336.7	6042.88	9788.14	5700.03	2073.91	3312.27	3194.24	4420.2	5077.13	2679.32	14514.2	2197.43	65979.4	2695.39	1199.66	2503.47	3683.83	3732.61	3680.55	2941.67
M814T194	813.679	193.54	N-nervonoyl-d-erythro-sphingosylphosphorylcholine	[M+H]+	HMDB0012107		Lipids and lipid-like molecules	Sphingolipids	Phosphosphingolipids	29147.9	114070	64711.5	97655.5	105029	122735	184880	225314	125692	133473	49992.2	63318.3	126965	92312.7	156876	94292.6	115482	107393	97763.4	217727	83244.3	138993	178332	155030	235046	200383	148449	301088	39169.3	276202	41939.4	156073	178646	157811	91622.3	178906	256310	257794	259785	260434
M102T236	102.054	235.769	N-nitroso-n-methyl-3-aminopropionic acid	[M+H-HNO]+			Organic nitrogen compounds	Organonitrogen compounds	Organic nitroso compounds	28395.1	7360.05	15385.4	17900	30026.6	19868.6	22072.9	17696.9	25960.8	20841.7	34017.5	8529.4	9398.05	33569.1	33308.2	7428.08	37977.4	43476	11343.6	26843.7	7522.17	18350.8	58145.1	11733	33378	38555.3	43720.2	29606.7	64326.3	25749.6	12274.4	41497.2	59485.7	30837.3	27612.3	41756.6	23594.6	23307.9	23782.8	26032.1
M403T250	403.148	250.394	Nobiletin	[M+H]+	HMDB0029540	C10112	Phenylpropanoids and polyketides	Flavonoids	O-methylated flavonoids	10811.5	9087.7	8574.12	6946.92	8087.44	10950	8382.73	7593.96	6430.91	11638.9	14858	7837.13	6835.58	8496.53	8252.31	8023.65	6654.16	9702.7	9068.41	6388.83	6764.32	6462.47	8633.1	8825.94	9452.77	9590.47	10569.6	4659.37	7864.79	5353.76	7150.73	8991.79	8533.55	10772.8	8362.02	7573.73	10456.2	9276.67	7980.6	7976.02
M732T194	731.602	193.547	N-(octadecanoyl)sphing-4-enine-1-phosphocholine	[M+H]+	HMDB0001348	C00550	Lipids and lipid-like molecules	Sphingolipids	Phosphosphingolipids	222810	229305	319285	219780	456481	253707	543359	823551	297507	408908	118847	193921	233344	387961	330334	517159	357166	299444	448429	274620	197106	346846	212299	238035	757385	420688	319764	271186	187875	772818	205325	491618	193228	499816	466914	605918	555766	555389	555787	623227
M270T86	270.314	85.904	N-octadecylamine	[M+H]+	HMDB0029586		Organic nitrogen compounds	Organonitrogen compounds	Amines	1496.92	1186.97	10123.5	8920.11	9789.52	8727.89	10027.8	11956	1534.28	877.435	8994.27	9712.19	10416.8	10485.7	9907.27	10372.9	1012.23	10099.7	9786.23	3829.74	10087.8	5509.28	8826.99	8804.27	12881.3	10509.3	3513.79	9765.53	9942.85	10292.7	1300.56	9047.32	6892.69	9438.65	4197.2	12179.9	3805.53	5679.81	7818.18	7774.82
M730T174	729.588	174.204	N-oleoyl-d-erythro-sphingosylphosphorylcholine	[M+H]+	HMDB0012101		Lipids and lipid-like molecules	Sphingolipids	Phosphosphingolipids	1.30969e+06	553975	1.80639e+06	659693	1.9705e+06	634575	1.92648e+06	1.49729e+06	744518	1.62759e+06	513690	535490	720461	1.35264e+06	1.25969e+06	1.6783e+06	1.78347e+06	1.07921e+06	1.37398e+06	808534	643390	1.35947e+06	265292	650410	2.40438e+06	1.86271e+06	1.02509e+06	825549	979480	1.92397e+06	1.02117e+06	1.4558e+06	151311	1.86445e+06	1.65774e+06	2.86485e+06	1.66256e+06	1.71308e+06	1.66487e+06	1.82816e+06
M220T364	220.087	363.901	N.omega.-nitro-l-arginine	[M+H]+			Organic acids and derivatives	Carboxylic acids and derivatives	Amino acids, peptides, and analogues	17513.1	60503.7	13921.1	8466.76	21362.3	17268	20515.3	19100.6	10255.7	16775.6	24669	52113.3	58700.2	20861.3	20634	25817.9	19299.9	16012.2	30895.7	18833.2	54265.7	15444.4	30325.2	16471.2	23311.7	22007.9	37377.3	22974.8	26122.1	28047.3	31034.4	17610.8	30319.7	22418.5	27901.5	18311.5	20075.8	20047.3	20793.7	20110.6
M276T309	276.143	309.029	Noratropine	[M+H]+						2246.64	1457.25	2209.76	1462.09	1191.87	1832.17	2719.9	1804.67	2285.64	1864.56	984.55	1712.37	1445.71	1592.93	1394.61	1937.1	1688.91	2004.42	1859.36	1527.44	1829.21	1776.1	1246.14	778.253	2180.64	2168.45	2255.63	1919.57	2634.96	824.443	2076.87	1186.58	2772.4	1809.43	2034.45	1740.56	1637.79	1367.46	1244.72	1644.3
M417T29_1	417.034	28.6875	Nordihydroguaiaretic Acid	(M-2H+3K)+						4764.09	3414.24	1881.99	1734.75	2427.48	3292.59	1329.88	2586.22	5824.94	4932.3	4942.9	2547.26	1717.92	2144.81	4984.61	2100.96	2528.18	2313.78	1831.34	4161.64	1415.06	7255.38	2346.98	12854.3	2422.41	3890.14	4317.02	3528.51	3385.32	2706.84	2066.78	2159.97	1614.3	3373.6	4806.5	1824.68	5802.51	4478.04	6235.47	4326.36
M136T290	136.075	289.877	Norphenylephrine	[M+H-H2O]+			Benzenoids	Phenols	1-hydroxy-4-unsubstituted benzenoids	3961.56	4679.69	4820.1	3094.82	4248.61	6367.49	3081.56	2617.29	3126.37	3457.32	14457.7	3322.67	2029.42	2794.85	8455.12	3843.45	3546.9	5018.91	2349.4	3208.74	2882.69	6979.53	38443.2	4058.09	2729.51	4908.55	7153.03	2614.04	6906.44	1867.05	7956.16	3918.21	132854	3904.87	4465.5	2341.46	2751.92	2652.09	2645.92	1914.53
M326T227	326.231	226.838	Norpropoxyphene	[M+H]+						2352.13	1669.91	2058.14	1329.05	2750.72	2093.02	1962.56	2200.56	2083.16	1820.73	2521.12	10654.8	1911.84	3491.82	2968.86	2255.73	2454.37	2744.75	3026.17	2324.65	2500.55	1734.45	1857.31	1934.4	2375.34	2570.34	2147.86	2047.88	2617.45	2430.6	2031.42	2411.55	3996.47	2494.19	2620.87	2013.51	2214.48	2216.43	2107.65	2201.01
M187T50	187.122	49.6065	Notopterol	[M+H-C8H8O4]+		C17499	Lipids and lipid-like molecules	Prenol lipids	Terpene lactones	2150.64	93935.8	9254.66	63400.8	32952.1	8614.84	17846	5770.82	87292.2	27406.6	9647.32	58922.1	43740.7	7347.22	7333.47	26102.8	9642.71	8043.31	27383.5	56235.5	32528.7	8229.88	8732.02	49112.7	29264.5	7526.61	7573.37	1009.98	6465.76	14749.3	20787.6	3388.07	8988.73	6628.63	7447.56	8575.34	14663.7	13970	14365.9	14652.2
M325T278	325.105	278.429	N-oxyclozapine	[M+H-H2O]+	HMDB0060900		Organoheterocyclic compounds	Benzodiazepines	Dibenzodiazepines	1362.13	2200.93	1779.42	2136.75	834.777	1206.71	561.754	1154.82	2211.03	1852.54	3303.6	2041.05	2008.38	642.4	2872.58	1847.78	1262.5	1977.15	1380.15	1502.98	956.294	1454.48	4132.67	1373.09	1628.09	1022.55	2018.74	1360.26	1973.76	1648.08	1716.21	1739.18	5858.81	702.695	1917.27	1398.73	1418.18	1485.14	1525.74	1046.41
M502T33_3	502.494	32.5655	N-Palmitoylsphingosine	(M+H-2H2O)+						31123.9	32128.8	31479	33762.1	26843.9	15715.8	10731.7	66048.1	33150.2	17590.4	6116.83	19370.6	38403.7	27215.3	32020.5	21694	34523.3	20342.5	29150.1	27533.6	16251.5	29673	5304.08	47919.5	63899.5	28187.6	27311.3	41372.8	18173.3	70764.7	9308.69	68903.3	5822.34	81901.7	50191.4	77687.9	27518.3	27418.2	27350.6	28505.4
M569T32_2	568.563	31.68	N-stearoylsphinganine	[M+H]+	HMDB0011761		Lipids and lipid-like molecules	Sphingolipids	Ceramides	10458.6	24107.8	15408.6	19787.2	25579.1	21807.3	27636.8	64413.7	24302.3	28935.2	9347.56	20315.8	21840.9	24259.3	43210.3	25976.5	27741.9	22127.8	19249.9	41844.6	11360.2	26589	14833.6	36567.8	69434.2	42494	46127.9	63544.9	10704.6	83459.1	12676.6	80731.4	12733	83112.1	49652.4	111201	80670.1	80630.3	80591.8	80695.4
M838T222	837.674	221.579	N-Tetracosanoyl-4-sphingenyl-1-O-phosphorylcholine	(M+Na)+						1236.28	3659.41	2317	1976.13	3255.27	7212.2	4547.76	8969.97	3971.27	4710.85	2405.09	2567.21	3041.06	3076.5	4183.45	3367.57	4529.83	4899.28	3470.01	3916.59	1780.91	6321.47	3246.45	4334.95	6655.68	6129.74	6863.27	6236.7	2633.52	7642.46	1863.71	5984.29	5325.9	4940.85	4166.56	5552.21	10815.9	10827.2	11209.7	12362.3
M153T81	153.065	81.407	Nudifloramide	[M+H]+	HMDB0004193	C05842	Organoheterocyclic compounds	Pyridines and derivatives	Pyridinecarboxylic acids and derivatives	47579.2	70264.5	1714.7	93398.8	10866.5	22555.8	14290	5654.57	30147.9	12382.9	42121.3	72216	37507.2	12570.5	1586.97	10777.4	7486.6	11554.4	19009.5	45760.9	65211	42119	9754.74	27529.7	14537	12237	8770.72	26189.7	41395.5	11927.6	55375.5	4736.29	5422.76	3523.56	1089.16	38086.6	11290.8	11357.1	11360.1	11356.5
M288T198	288.216	197.903	Octanoylcarnitine	[M+H]+	HMDB0000791		Lipids and lipid-like molecules	Fatty Acyls	Fatty acid esters	27821.2	43242.3	23654.7	43134	20935.1	9810.81	22613.9	17593.9	36867.9	38076.6	6985.39	61769.7	39815	28649.4	5165.02	24071.8	18610.6	9821.82	26723.6	48478.6	72810.7	11586.2	19040.2	27416.5	32455.5	9948.63	10598.5	28942.4	31889.7	17794.8	34010.4	31466.8	6249.91	23407.3	33697.3	15176.4	20919.3	21509.6	22071.9	21554.5
M426T167	426.355	167.159	Oleoyl-l-carnitine	[M+H]+	HMDB0005065		Lipids and lipid-like molecules	Fatty Acyls	Fatty acid esters	437311	221932	377939	255681	464040	58154.5	362850	372580	206401	431039	63779	337648	288573	273924	87616	462844	481700	101708	525806	249496	371390	105280	82979.5	207338	529018	75770	88532	188988	523236	350371	425022	324030	8914.66	316081	340471	296527	295368	293745	295077	286947
M305T114	305.246	114.237	.omega.-3 arachidonic acid	[M+H]+	HMDB0002177		Lipids and lipid-like molecules	Fatty Acyls	Fatty acids and conjugates	7426.56	9899.37	8762.95	9152.49	11584.2	9288.06	2760.62	10235.5	8142.37	2483.62	1326.02	8196.75	8614.9	6871.04	9323.64	1865.08	10952.8	11614.6	11113.6	10460	9142.7	12364.3	6531.92	4550.68	10590.8	10274.7	7020.76	13188.8	2058.97	11930.3	10907.6	13079.1	7325.06	4428.71	12400.3	10592.5	8801.24	7306.86	10392.8	8801.2
M136T314	136.075	314.341	O-phosphotyrosine	[M+H-CH3O5P]+	HMDB0006049	C06501	Organic acids and derivatives	Carboxylic acids and derivatives	Amino acids, peptides, and analogues	6285.2	6887.21	10228.8	6249.04	9413.07	10677.7	7195.49	7724.51	5995.02	8054.46	15742	3532.82	6984.22	7724.5	9879.2	8470.43	6738.86	8969.56	7181.75	7464.32	4858	14770.4	17650	9006.57	8805.83	8164.55	15810.1	5561.08	9788.87	6352.8	12899	6398.54	33430	9096.38	12149.5	7914.82	7871.41	8886.5	7725.26	7880.48
M251T126	251.076	125.508	Orcinol .beta.-d-glucoside	[M+H-2H2O]+			Organic oxygen compounds	Organooxygen compounds	Carbohydrates and carbohydrate conjugates	6891.87	8344.78	8915.78	7968.9	4520.13	11702	5082.17	2486.47	9977.41	5093.5	11218.8	9026.93	4350.73	6362.03	7173.29	5231.63	7117.85	7429.47	5246.48	6946.33	7200.36	10821.7	14067.7	8055.66	4613.11	5967.49	5737.15	11676.8	7026.15	4523.16	14121.9	5007.43	53568.4	4560.91	5549.79	3599.38	4999.1	5032.39	4853.06	4667.73
M115T427	115.086	427.227	Ornithine	(M+H-H2O)+	HMDB0000214	C01602	Organic acids and derivatives	Carboxylic acids and derivatives	"Amino acids, peptides, and analogues"	110466	41173.1	54448.8	79551.1	25119.9	72379.6	40261.5	33805.4	31418.9	72799.3	78841.9	73238.1	41582.6	32982.1	72500.6	24252.8	90085	69981.3	23954.8	78191.9	27016	53400.2	101409	37445.2	40629.6	30563.6	37474.7	50296	39796.3	41849.5	79551.3	50849.3	93700.2	28827.6	31365.8	37407.8	54269.2	40030.6	54248	49131.8
M134T63	134.08	62.945	O-t-butyl-l-threonine methyl ester	[M+H-C4H8]+			Organic acids and derivatives	Carboxylic acids and derivatives	Amino acids, peptides, and analogues	9102.15	8266.35	10073.3	5916.74	11303.1	6494.48	4567.79	3687.14	7382.29	6942.2	15076.3	7149.44	7199.92	3785.45	11706.1	8522.37	10761.7	10920.2	5477.29	5913.03	8484.56	10270.1	14030.1	9018.35	8434.26	12780.1	9331.38	6149.34	5268.81	1764.86	6324.1	8790.99	26379.4	7376.77	3282.69	7362.58	6056.12	5291.51	6041.12	6521.41
M316T53	316.073	52.9655	Oxfendazole	[M+H]+	HMDB0031812	C21882				1312.27	1938.53	2250.49	2032.96	891.862	174997	1793.06	881.237	2257.96	1454.32	98995.9	2632.33	1743.26	809.484	115063	935.552	2043.39	97394.6	1553.39	2536.11	2960.17	1116.32	48827.9	2125.28	835.764	207804	222380	1743.92	1021.09	432.448	2154.35	1154.27	121009	896.939	18743.7	666.226	19316.9	17187.4	17185.5	17470
M134T48	134.062	48.237	Oxindole	(M+H)+						80179.3	22489.5	5698.87	45152.3	18810.4	43786.6	35911.3	23296.4	21899.9	24066.6	117514	42189.3	18180.4	17403.7	76406.2	16417.9	27464	63600.1	25568.2	101531	34509.8	15628.2	156723	29389.2	19365	27397.6	45483.3	25701.9	30525.1	14812.8	54460.6	2596.7	72284.7	32932.5	14384.5	15892.1	55110.1	53597.9	59380.2	53061.6
M146T198	146.059	197.864	Oxyquinoline	(M+H)+						15186.1	22395.2	27771.2	23908.6	14992.2	41977.5	24189.3	11861.3	17672.2	55469.7	34827.1	14956.8	19586.2	26470.2	32801.5	43088.8	23697.1	43981.3	17002.1	34374.9	19889.9	38146.3	51876.4	18583	19957.8	36044.8	22778.3	18001.6	12083.6	28116.7	25456.7	14158.4	68844.9	24754.9	52051.2	24395.8	26880.4	29954.3	41918.5	26563.4
M704T176	703.573	176.221	Palmitoyl sphingomyelin	[M+H]+	HMDB0061712		Lipids and lipid-like molecules	Sphingolipids	Phosphosphingolipids	1.88758e+07	1.76847e+07	1.92455e+07	1.7868e+07	2.08078e+07	1.38452e+07	2.10945e+07	2.65724e+07	1.65368e+07	2.15479e+07	8.527e+06	1.49838e+07	1.95908e+07	2.03345e+07	1.94849e+07	3.19668e+07	1.87882e+07	2.11805e+07	2.10254e+07	1.91366e+07	1.71405e+07	2.06322e+07	3.27087e+06	2.10267e+07	2.95409e+07	2.30997e+07	1.95492e+07	2.03839e+07	1.46452e+07	2.83246e+07	1.13663e+07	2.65182e+07	3.24283e+06	2.67635e+07	2.64068e+07	2.74084e+07	2.50833e+07	2.55736e+07	2.54471e+07	2.55741e+07
M206T73	206.137	72.542	Pantothenol	[M+H]+	HMDB0004231	C05944	Lipids and lipid-like molecules	Fatty Acyls	Fatty amides	16835	17775.2	11449.8	16029.5	21514.4	18632.9	11657	10048.9	21450.2	13068.2	33454.7	18817	19167.6	16992.1	20331	9395.93	21861.3	21052.4	17440.7	20303.8	32689.1	16081.6	23588.5	15042.3	11423.2	13744.1	15007.2	21511.1	30787.2	18047.4	31800.6	12306.2	33559.8	12996.4	13535.6	10083.9	15754.1	15754.5	15936	17115.7
M656T398	656.255	397.657	Penitrem a	[M+Na]+		C20070				2578.15	3954.56	5108.77	1701.25	2236.44	2172.97	2575.69	2147.63	2210.14	1927.84	1800.03	1670.37	1842.04	1711.68	3504.58	2034.43	534.991	2856.96	2803.73	1437.48	2435.76	2409.24	1667.13	1933.61	2389.67	2337.5	4016.55	1732.42	2395.88	1503.94	2157.16	1543.38	3739.19	1267.85	1717.59	1380.25	2210.56	2103.95	1869.48	1844.34
M484T241	484.36	241.174	Perifosine	[M+Na]+			Organic acids and derivatives	Organic phosphoric acids and derivatives	Phosphate esters	4745.01	11898.2	10083	11745.1	5646.88	8545.36	4249.77	4875.19	10244.5	10179.3	6020.53	14663.3	9385.4	11735.9	7590.86	6156.45	8707.23	5617.85	9026.31	6498.99	14658.4	5531.83	6224.23	8459.07	2887.23	6944.48	6912.88	7437.88	12363.2	3589.81	5971.48	7638.82	11013.1	4863.97	11331.3	6078.6	6474.47	6534.8	6535.13	6459.93
M335T195	335.219	194.699	PGD2	(M+H-H2O)+						46957.1	15304.5	35609.6	4582.04	16842.9	50466.8	14511.8	17863.5	11248.5	20287	11491	15506.3	17665.2	62589.7	3878.08	19123	39336.4	4206.44	21429.5	14522.5	14487.7	14994	11881.1	12357.1	8841.16	3912.71	27035.9	13893.6	84680.7	16938.1	33489.7	28338.7	8451.11	15967.5	27968.7	9200.31	13795.6	14409.3	14238.2	13751.5
M321T30_1	321.04	29.749	Phenthoate	[M+H]+		C14429				12991.4	6453.49	25783.8	76613.8	25267.1	1506.45	11114.8	16595.2	39326	37783.2	774.265	7384.1	57256.3	29396.1	1657.49	58487.2	18804.8	726.263	13060.3	22000.5	54914.9	1445.92	2582.55	102198	21969.7	2196.9	1013.7	67481.6	32191.4	13249.9	32134.9	13067.8	2192	9859.47	20581.5	12901.6	15870.1	17187.9	15868.9	16050.7
M103T267	103.053	266.834	Phenylacetaldehyde	[M+H-H2O]+	HMDB0006236	C00601	Benzenoids	Benzene and substituted derivatives	Phenylacetaldehydes	34411.9	116676	115880	102093	134406	57596	114403	124686	142180	122791	61717.9	117874	50648.6	60061.7	119043	22924.4	89133.1	84376.3	63037.3	85568.4	110942	56567.6	49607.3	64034.1	23387.7	34118.4	155038	33977.7	63074	27747	96980.8	50681.1	106675	65559.2	50591.6	88798.1	79110	42407.6	39360.8	84924.2
M265T219	265.117	218.831	Phenylacetyl-l-glutamine	[M+H]+	HMDB0006344	C04148	Organic acids and derivatives	Carboxylic acids and derivatives	Amino acids, peptides, and analogues	38943	53158	46556.9	28789.3	22770	219379	27015.1	27850.9	38874.3	39677	31201.1	50445.5	33203.5	60305.3	56986.6	23007.5	29848.3	47801.1	30419.7	23686.9	31556.9	145858	78781.8	26405.1	28658.2	44009.2	61316	32761.1	35725.8	25147.2	23783.9	36581.2	76512.9	29128.7	37992.6	39455.7	37922.7	38524.3	36992.3	36984.9
M167T258	167.089	258.256	Phenyllactic acid	[M+H]+	HMDB0000779	C01479	Phenylpropanoids and polyketides	Phenylpropanoic acids		10353.3	35888.2	51231.5	13875.5	35298.6	18308	33394.1	20707.3	20858.4	15591.5	56534.6	58396.9	8548.3	22455.8	31873.1	48042.9	40131.9	64018.1	21753.1	22421	26605.5	34998.1	48735.9	61200.5	22173.9	36616.2	16307.7	15278.9	24647.9	14185.4	23047.9	24710.6	134146	24684	55599.7	9815.19	20226.1	23405.3	18570.2	16764.6
M215T17	215.07	17.248	Phenyl salicylate	[M+H]+	HMDB0032018	C14163				1134.48	775.334	2622.6	879.274	2758.95	898.835	1629.55	698.315	739.2	748.473	1120.5	793.328	755.966	424.461	761.235	1436.91	1013.13	705.689	828.911	781.611	875.391	761.176	750.464	1002.95	589.91	874.496	750.651	856.615	505.605	651.291	898.062	638.365	655.876	651.355	709.939	1029.43	897.307	870.946	1194.33	833.02
M235T223	235.109	223.013	Phe-Phe-Arg	[M+2H]2+			Organic acids and derivatives	Carboxylic acids and derivatives	Amino acids, peptides, and analogues	7020.73	6155.69	7749.12	7202.58	5236.82	7216.56	5574.47	4138.84	12835.8	6532.66	5796.31	5486.95	4043.29	7630.2	5983.81	5586.32	5471.72	4852.13	4461.36	8174.94	7191.4	7650.39	7822.14	6133.94	4620.71	8551.93	7801.45	8862.27	3898.4	3182.92	7820.27	4565.23	8757.86	5365.73	6971.72	3298.02	4074.74	4022.68	4209.96	4021.45
M210T221	210.109	220.962	Phe-Pro-Arg	[M+2H]2+			Organic acids and derivatives	Carboxylic acids and derivatives	Amino acids, peptides, and analogues	16952.5	20217.1	22563.5	15470.3	23043.7	19810.6	16236.5	16905.9	17223.6	15048.5	25048.5	17883.4	20656.9	22750	28401	22383.1	19787.4	23168.2	28128.1	19082.3	19216.7	17052.9	16589.1	17266.8	16681.4	20312.8	17699.9	21926.6	22043.8	18472.8	21304.6	18355.7	17235.6	17529.1	16490.5	18438.4	16709.6	16706.2	16708.2	19985.4
M352T176	352.163	176.434	Phe-trp	[M+H]+			Organic acids and derivatives	Carboxylic acids and derivatives	Amino acids, peptides, and analogues	79916.7	73415.5	58052.8	67526.2	59416.5	93686.9	102596	62361.7	99599.6	86012.5	193191	70091.4	166742	36350	72444.2	106751	41837	100189	41945.4	72435.8	67836.1	87181	141723	145448	42889.8	53739.3	76775.8	100088	51174.3	46481.5	129619	34468.7	465217	44350.1	55188.9	32535.1	47709.5	47100.6	47072	49466.8
M685T212	685.352	211.883	Phosphonic acid, p-[(3r)-3-amino-4-[(3-hexylphenyl)amino]-4-oxobutyl]-	[2M+H]+			Organic acids and derivatives	Carboxylic acids and derivatives	Amino acids, peptides, and analogues	1014.14	82098.2	873.626	1188.41	737.675	976.206	1459.84	946.298	2124.56	930.455	731.61	9676.17	1102.28	997.221	1068.25	927.544	1557.3	831.879	895.009	795.485	1175.63	610.874	1214.6	753.327	1573.41	773.295	794.968	936.632	1321.02	688.03	1378.98	1167.66	1193.67	819.411	1678.56	860.007	1835.64	1670.63	1859.74	1670.25
M184T109	184.073	108.86	Phosphorylcholine	(M+H)+	HMDB0001565	C00588	Organic nitrogen compounds	Organonitrogen compounds	Quaternary ammonium salts	2.9907e+06	2.45479e+06	1.20043e+06	1.84533e+06	2.46545e+06	4.48282e+06	1.57215e+06	1.98593e+06	642001	1.31292e+06	1.06277e+06	1.51768e+06	987753	1.36843e+06	204561	2.63101e+06	2.99294e+06	1.00987e+06	2.15929e+06	2.13032e+06	1.56856e+06	2.10284e+06	687306	2.23007e+06	2.96435e+06	3.30643e+06	4.1426e+06	6.00233e+06	1.5907e+06	5.00141e+06	3.00544e+06	2.74335e+06	873094	2.88319e+06	2.4964e+06	3.16369e+06	3.7068e+06	2.27467e+06	2.39959e+06	1.45658e+06
M166T210	166.033	210.489	Phthalamic acid	[M+H]+			Benzenoids	Benzene and substituted derivatives	Benzoic acids and derivatives	1166.6	1091.41	871.647	1096.5	1062.31	1129.38	1192.27	1072.97	943.705	397.135	1218.19	1120.6	1155.48	1974.84	2516.72	961.693	1904.55	858.299	871.098	670.152	1187.25	1284.8	2302.6	1206.05	1324.06	1345.46	1265.73	1416.82	1258.6	1089.83	1092.8	1087.25	2517.38	745.274	1225.01	1065.88	1304.72	1239.08	1328.31	905.888
M279T249	279.155	249.35	Phthalic acid Mono-2-ethylhexyl Ester	(M+H)+						108788	38418.9	85524	61803.3	29568.2	133967	31030.4	65816.8	27939.4	52702.1	217057	85008.1	29037.8	47143.3	28501.1	43935.9	57381.9	31788	32213.5	48990.6	31486.7	135087	288346	61539.8	19321.5	51583.3	179070	94860.5	211490	26001	90804	202724	25673.7	84368	76756.3	25284	65354.9	50663.5	50647.3	49279.9
M687T240	687.368	240.269	Phytolaccasaponin G	[M+Na]+	HMDB0034636		Lipids and lipid-like molecules	Prenol lipids	Triterpenoids	400.642	25355	428.978	1429.25	427.636	294.866	1364.67	411.782	2517.32	688.244	251.634	3549.35	373.396	342.106	212.568	583.348	427.56	287.859	837.643	466.414	1120.97	300.59	375.832	495.206	408.941	299.278	276.399	653.812	529.198	308.423	1568.28	575.445	303.337	334.309	514.868	309.864	774.464	780.699	774.253	813.183
M286T33	286.142	32.841	Piperine	[M+H]+	HMDB0029377	C03882				1369.03	2024.26	2671.15	5740.41	5174.74	9192.14	9423.42	785.946	569.947	5721.13	7286.62	26661.3	32289.4	31894.9	31682.1	21310.5	44302.9	20172.6	51104.5	19834	11638.1	37720.7	23500.6	6254.58	18236.5	20763.3	31968	26858.2	25935	20222.9	27242.3	19829.8	27498.4	32493.5	3907.87	43101.5	2575.99	12799.7	23112.5	25559.9
M701T306	701.326	306.22	Posaconazole	[M+H]+			Organoheterocyclic compounds	Diazinanes	Piperazines	807.323	102018	782.206	9439.76	772.58	610.209	5065.55	526.341	41692.6	1615.46	529.209	59081.6	4373.94	660.437	499.413	446.573	681.617	489.252	2542.71	10329.2	5298.04	526.318	569.613	4644.64	956.302	547.067	522.272	9010.95	1967.47	814.74	3886.93	889.548	214.369	1203.93	1343.27	585.055	3970.63	3976.28	4097.39	3989.28
M317T31_2	317.246	30.707	Pregnenolone	(M+H)+	HMDB0000253	C01953	Lipids and lipid-like molecules	Steroids and steroid derivatives	Pregnane steroids	51441.3	29719.2	27311.3	26471.1	38473.3	24456.1	27221.8	29587.8	31856	27579.6	25409.1	21249.1	28949.8	30528.5	20260.4	24879.6	39175.6	34668.4	34316.9	23820.8	23768.8	20962.8	42478.4	31724	34006	21166.1	23564.2	27526	63574.3	32134.1	38750.4	21239.5	17081	29554.1	40152.9	19871.1	21734.7	19658.3	22555.7	25517.2
M231T360	231.067	359.51	Pro-Ala	(M-H+2Na)+						12439	13570.1	15042.9	14697.1	15714.3	11662.2	15776.3	14165.7	12578.6	15167.1	11075.6	12907.5	12097.7	11959.1	11611.4	11939.9	14309.3	13961.3	13435.6	12216.6	10701.9	1922.83	4595.48	11307.9	15000.2	4373.04	11533.2	12417.6	6821.91	3630.36	10113.9	11317.2	6152.45	13463.4	13352	13206.1	13122.8	13122	13143.2	3484.95
M194T317	194.116	317.159	Pro-Asp-Arg	[M+2H]2+			Organic acids and derivatives	Carboxylic acids and derivatives	Amino acids, peptides, and analogues	16361.8	13981.2	19338.4	19783.4	20558.6	19416.7	29917.9	21202	26226.8	22665.3	18231	24082	25863.1	31634.6	23689.2	27411.5	23199.8	22919.5	24883.3	22418.7	22319.7	19969.6	11424.4	20332.5	32199.5	27240.4	23487.2	30410.5	25027.4	23037.2	22127.5	30314.1	7004.92	29050.8	34983.2	27932.6	22567.9	28417.4	28320.4	27030
M180T370	180.076	370.131	Pro-Asp-Lys	[M+2H]2+			Organic acids and derivatives	Carboxylic acids and derivatives	Amino acids, peptides, and analogues	54023.5	47650.5	49397.2	60179.5	48360.9	70102.5	64626.6	69266.4	85223	63159.1	95269.8	72672.4	59486	91739.4	79603.9	81632.4	83257.2	66990.3	86731.5	98644.8	58141.5	85223.9	36929	105768	67351.8	70837.3	99689	97280	92635.8	81023.5	57700.2	61670.4	23665.1	96262	82731.3	70447.4	69449.4	76129.3	76107.5	75157.1
M577T32	577.131	31.613	Procyanidin a2	[M+H]+	HMDB0037655	C10237	Phenylpropanoids and polyketides	Flavonoids	Biflavonoids and polyflavonoids	4558.18	6859.77	4860.9	11557.7	8060.46	3796.87	12246.3	3505.01	7429.1	4765.88	9951.33	8926.27	5334.48	12483	11097.3	7097.42	13634.8	3789.88	6343.88	5835.54	4222.09	5382.08	3167.59	3494.25	4185.82	4510.14	5944.47	5132.5	5339.88	3091.29	2998.93	3873.05	3557.97	3226.22	8490.98	4156.25	1991.76	2728.8	2713.72	3176.31
M245T415	245.112	414.968	Pro-Glu	[M+H]+			Organic acids and derivatives	Carboxylic acids and derivatives	Amino acids, peptides, and analogues	36936.2	2518.77	9269.28	5284.63	3697.57	13040.8	4329.97	3263.04	4022.39	4081.77	9497.6	3506.56	4199.61	5126.18	15834.5	4641.29	5844.43	14188.3	3549.12	3459.85	6096.91	9079.75	10015	4406.13	3704.15	11429.2	13875.5	4473.27	4718.47	3829.39	6446.6	5992.35	10599.7	12774.2	22142.3	5210.55	6520	6416.75	6416.19	6416.89
M201T314	201.086	313.749	Pro-Glu-Arg	[M+2H]2+			Organic acids and derivatives	Carboxylic acids and derivatives	Amino acids, peptides, and analogues	2628.88	2287.32	3586.2	3075.84	2535.63	2922.04	3633.19	4388.65	3931.17	3787.81	2810.34	2982.31	3255.71	3968.82	2779.94	3045.71	4395.56	2024.05	3775.49	4918.51	3486.94	3160.51	1843.58	5102.18	3645.05	3196.05	3425.6	3787.25	5026.99	6611.68	3853.06	3111.96	9149.09	3209.24	3900	5353.15	3502.5	3984.89	3848.59	3850.89
M229T293	229.154	292.897	Pro-leu	[M+H]+			Organic acids and derivatives	Carboxylic acids and derivatives	Amino acids, peptides, and analogues	29144.6	50146.1	41926.9	100808	117595	54858.6	110089	106558	75363.6	96941.3	50060.4	81050.3	80051.7	155421	37819.8	144938	43347.5	73842.3	87742.4	149549	99482.5	53552.3	98376.5	83838	118777	59362.4	60615.7	96566.8	85751.6	110455	134242	100277	101419	71983.9	82998.1	108882	101888	101884	102093	106245
M284T313	284.141	312.983	Promethazine	M+	HMDB0015202	C07404	Organoheterocyclic compounds	Benzothiazines	Phenothiazines	1984.4	1828.86	353.334	1265.51	772.302	454.169	1733.74	687.411	837.978	2060.07	1919.41	1004.27	1820.73	1517.48	1807.5	1017.1	1977.66	1107.16	625.757	2293.76	1072.35	2741.32	2921.21	1365.94	1411.81	1725.85	1516.69	2317.28	1746.88	1503.73	759.162	1038.15	3658.95	1082.95	1452.62	2112.48	2067.6	1011.47	1169.67	1424.7
M304T545_2	304.161	544.622	Pro-Phe	(M+CH3CN+H)+						3721.89	4372.28	2707.4	2846.8	3061.41	2359.76	3127.71	4444.01	2829.73	2982.75	4394.78	2135.87	9436.21	2387.96	4221.06	2464.08	2449.76	2373.63	3276.43	2890.13	2600.83	2733.14	3076.22	3191.48	3454.77	3258.25	1388.04	3570.08	4055.53	9141.37	3459.2	2792.79	3675.36	3538.93	2978.05	3527.9	3442.53	4008.04	3433.69	8047.76
M203T396	203.102	395.869	Pro-ser	[M+H]+			Organic acids and derivatives	Carboxylic acids and derivatives	Amino acids, peptides, and analogues	5953.34	1449.98	4592.42	6388.09	3379.77	4249.1	46525.5	4241.61	4495.14	50351.8	4209.07	4159.5	3822.46	62028	7460.79	5718.51	7439.09	4419.22	7721.34	7183.32	4790.71	4275.55	5596.44	4788.1	4551.02	5844.26	4186.14	4302.27	6723.36	6151.97	5094.93	7550.95	5455.9	7173.24	4389.02	4923.82	5135.96	3572.19	4955.74	4964.59
M180T290	180.085	289.709	Pro-Ser-Arg	[M+2H]2+			Organic acids and derivatives	Carboxylic acids and derivatives	Amino acids, peptides, and analogues	23784.9	17975.7	19661.8	13311.7	9733.79	23799	32135.4	25237.1	21308.8	27820.3	17838.4	29853.4	34779.8	21660.2	14718.7	38148.5	33138	20664.7	32229.5	25371.1	23647.9	19631.5	19357.1	17134.4	19378.6	14488.2	24208.9	23145.7	30230	31598.4	38849.7	14936.9	42391.5	24955	28521.5	17269.9	22504.4	22553.3	23142	23492.3
M333T195_1	333.203	194.714	Prostaglandin e3	[M+H-H2O]+	HMDB0002664	C06439	Lipids and lipid-like molecules	Fatty Acyls	Eicosanoids	28143	10169.5	25429.2	14395.8	9408.33	7701.31	11207.8	11712.8	13893.9	10426.1	11654.5	15530.3	11225.9	35497.7	6647.8	11853.9	23546.5	6969.65	13138.8	14091.9	12485.3	5291.3	13910.5	14811.5	6361.36	6649.14	9077.55	10577.5	49677.9	11058.8	15258.5	15263.8	9394.72	11323.6	18785.6	18073.3	10569.9	10926	9290.66	9860.01
M337T194	337.272	193.512	Prostaglandin f2.alpha. alcohol methyl ether	[M+H-H2O]+			Lipids and lipid-like molecules	Fatty Acyls	Fatty alcohols	151608	161316	181076	154736	83580.3	105809	72266.1	81905.2	144578	82934.3	99275.4	148988	109929	122595	93653.6	83768.2	280667	135440	84683.9	126692	132322	67891	50111.7	135767	87649.1	121097	103312	116718	96100.7	58350.4	88703.2	141026	17298.4	117581	102150	102963	101035	98421.4	98438.8	96581.5
M217T284	217.116	283.869	Pro-thr	[M+H]+			Organic acids and derivatives	Carboxylic acids and derivatives	Amino acids, peptides, and analogues	2297.88	2085.04	2044.73	5017.74	2643.11	2253.31	2551.53	2478.66	3426.62	1909.34	1922.04	5084.09	4411.18	1305.03	2285.38	1843.63	2493.98	1930.52	2098.76	7493.79	8442.72	2888.5	1164.69	3982.48	2844.44	1775.15	2249.07	1827.7	2011.26	2110.65	2500.41	2254.95	988.969	2455.45	2018.3	2359.88	2566.32	2632.36	2499.99	2504.44
M373T234	373.195	234.127	Pro-Thr-Arg	[M+H]+			Organic acids and derivatives	Carboxylic acids and derivatives	Amino acids, peptides, and analogues	5136.73	1361.98	4590.61	1992.46	1157.81	2524.18	1459.21	2196.11	2788.48	1235.03	1978.46	2495.67	1376.71	3520.54	1704.53	1610.04	1919.73	6452.12	1224.05	1547.97	1449.32	2194.58	2623.67	1536.31	1980.77	5563.61	3661.21	1643.62	3901.45	1687.65	1307.39	4006.57	2621.83	3237.84	11564.7	1160.58	2053	2051.73	2118.62	2699.97
M302T57	302.304	56.9005	Pro-Trp	[M+H]+	HMDB0000269	C00836	Organic nitrogen compounds	Organonitrogen compounds	Amines	237125	241056	256967	272573	264412	347736	275543	212394	234158	257718	301981	295814	262647	272065	279589	241845	281434	353923	329345	286101	313971	266157	176221	231155	254388	282567	288938	284856	255506	298958	243294	243974	22967.8	255008	258746	221558	369930	369798	369762	371236
M215T314	215.138	313.866	Pro-val	[M+H]+			Organic acids and derivatives	Carboxylic acids and derivatives	Amino acids, peptides, and analogues	3806.07	6702.15	4626.12	6421.32	6971.72	4264.55	4172.96	3818.97	4062.49	6233.25	6111.18	5104.04	5363.11	5396	6839.9	5214.31	5067.19	4128.24	5374.65	8161.45	4736.42	4686.72	3362.98	5956.81	4281.86	5979.52	6461.18	3941.96	5871.29	6502.34	7481.42	5693.02	2538.92	6243.1	5406.15	8829.83	5648.19	5642.2	4004.49	6126.81
M313T198	313.134	197.827	Prunasin	(M+NH4)+	HMDB0034934	C00844	Organic oxygen compounds	Organooxygen compounds	Carbohydrates and carbohydrate conjugates	3672.23	4630.14	4995.25	6691.53	4708.1	4671.12	4732.52	2894.07	1643.2	4726.64	4218.13	1974.83	3311.7	4412.12	1669.64	4085.09	3620	3535.25	591.073	1046.1	1030.16	4017.28	5948.41	3704.8	4266.66	1163.93	888.518	527.141	3042.09	3567.56	6707.56	2421.98	11830.7	3303.48	2896.04	925.059	3183.51	437.635	3375.99	3180.84
M115T33	115.053	32.9145	Psoralen	[M+H-C2O3]+	HMDB0034272	C09305	Phenylpropanoids and polyketides	Coumarins and derivatives	Furanocoumarins	49157.5	56859.7	74209.3	69453.6	4201.78	55845.6	27779.5	27559.4	59232.4	77891.7	48673.7	33693.3	26547.2	44076.8	26933.9	50782	31564.8	40048	30387.9	55003.3	43628.3	46709.8	43038.1	64125.6	40215.1	59845.2	28981.9	31394.4	25760.9	28787.5	60287.7	38297.7	49162.1	48027.6	79686.1	52619.5	49013.4	56175.4	52390.7	50241.7
M133T227	133.061	226.942	Pterostilbene	[M+H-C7H8O2]+	HMDB0130987	C10287	Phenylpropanoids and polyketides	Stilbenes		7027.87	1496.51	1106.33	6339.25	5832.86	3185.11	6487.31	6109.77	5798.8	5616.39	7662.97	1057.52	7431.75	3058.45	6408.35	5856.97	6152.39	873.747	6533.78	7413.44	6860.81	2658.2	2064.25	6658.73	5933.05	829.06	1097.33	7023.54	7816.66	6910.79	5457.16	7710.75	5660.26	6114.56	5528.75	6828.97	6210.73	5831.99	6225.05	6326.36
M331T219	331.151	218.75	Pyributicarb	[M+H]+		C18422	Benzenoids	Benzene and substituted derivatives	Phenylpropanes	3175.19	5112.76	10771.1	4875.28	4066.58	5454.67	3238.65	7051.43	4403.42	5354.42	6141.86	9582.71	5822.46	21979.6	4146.99	6725.32	10418.5	2683.23	3923.07	6495.46	5839.56	4753.84	6637.61	5412.77	3787.79	964.994	5353.26	8532.5	4012.93	6063.69	6216.56	1613.24	3514.43	2363.36	10957.1	1018.57	6885.93	1475.62	4870.75	6031.15
M80T62	80.0488	62.44	Pyridine	[M+H]+	HMDB0000926	C00747				46002.7	46166.7	48802.4	18732.5	19852.1	57170.4	13891.5	15643.8	19614.3	28782.1	38675.5	32020.3	29316.8	31443.1	42564.8	15297.6	21749.7	43117.2	9184.92	16118.1	15247.8	21412.3	26525.4	18082.6	11099.5	28125.4	30213.3	20007.9	24124.8	19199.4	53904.9	35877.2	70392.8	24707.4	31138.5	10727	16000.6	16279.9	30947	16600.7
M141T308_2	141.065	308.05	(-)-quebrachitol	[M+H-3H2O]+	HMDB0034221	C08257	Organic oxygen compounds	Organooxygen compounds	Alcohols and polyols	49773	148670	56135.1	152084	92264.3	63315.2	124651	84120.8	134840	148028	23293.7	200111	86785.6	67320.8	54127	91573.3	48487	43817.7	121693	109492	165951	57724.4	28352.7	69961.2	130395	76298.2	56781.8	78562.5	52823	113169	126567	39242.7	24144.1	39022.2	52530.9	56517	78740.2	78149.4	78152.7	80488.3
M174T201	174.054	200.646	Quinaldic acid	[M+H]+	HMDB0000842	C06325	Organoheterocyclic compounds	Quinolines and derivatives	Quinoline carboxylic acids	97394	44166.1	220727	63432.9	17782.3	45017.1	41261.1	77026.7	48740.1	276000	176836	20409.6	34798	111634	61832.4	133002	19611.2	28621.9	9169.09	91055.4	33730.1	176071	171545	173341	65940.5	77656	31357.3	82397.8	32095.5	12495.3	114995	270874	89099.8	83094	237852	136213	142228	142073	149537	140089
M461T243	461.199	243.214	Quinapril	[M+Na]+	HMDB0015019	C07398	Organic acids and derivatives	Carboxylic acids and derivatives	Amino acids, peptides, and analogues	3936.85	3173.62	4418.44	1997.3	2760.3	3621.37	3138.92	3166.43	2920.88	2946.82	3999.92	3744.72	5367.42	4474.63	3510.53	2719.36	3070.83	3424.63	3321.77	3013.75	3203.52	2636.51	3987.9	1995.12	2894.64	3040.5	4601.47	2881.66	3747.57	2910.2	2414.03	2272.86	3057.77	3459.87	3188.54	2631.47	3308.88	3087.69	3288.11	538.955
M144T193	144.043	192.922	Quinoline-2,4-diol	[M+H-H2O]+		C16716	Organoheterocyclic compounds	Quinolines and derivatives	Quinolones and derivatives	59571	59027.6	261037	289605	200932	83550.2	80999.9	99592.7	133516	143706	187882	51332.3	51783.1	381624	35802.3	153105	55982.6	60361.9	49039.5	125148	61209.2	81047.6	153653	135937	38634.1	151858	29140.3	56295.2	99558.8	52897.1	367541	92260.9	111822	58467.8	114364	31335	61245.9	61426	64583.5	53392.6
M373T116	373.271	116.111	(r)-4-((3r,5r,8s,9s,10r,13r,14s,17r)-3-hydroxy-10,13-dimethyl-6-oxohexadecahydro-1h-cyclopenta[a]phenanthren-17-yl)pentanoic acid	[M-H2O+H]+			Lipids and lipid-like molecules	Steroids and steroid derivatives	Bile acids, alcohols and derivatives	10035.4	2790.3	1014.7	1509.14	1448.5	10257.8	1653.53	1355.49	1519.67	1353.87	958.577	2077.27	1655.28	2435.32	3783.19	2921.51	3063.85	1377.41	2938.78	1644.25	1744.21	5481.69	3326.52	1173.81	1127.7	964.513	7455.11	956.503	4040.36	1469.01	2595.98	420.484	1798.56	1331.23	7299.29	741.076	1824.98	1820.76	2463.99	3157.51
M371T195	371.256	194.731	(r)-4-((3r,5s,8r,9s,10s,13r,14s,17r)-3-hydroxy-10,13-dimethyl-7-oxohexadecahydro-1h-cyclopenta[a]phenanthren-17-yl)pent-2-enoic acid	[M-H2O+H]+			Lipids and lipid-like molecules	Steroids and steroid derivatives	Oxosteroids	31099.5	38900	8218.72	4421.32	4777.99	147198	2109.94	4827.17	3805.47	5662.14	3387.53	13638	2194.89	8113.65	5569.62	4029.92	9562.17	3737.07	4083.04	5286	2562.85	53592.1	22590.2	4574.71	5988.85	5752.03	107716	1695.36	17475.8	4775.82	4906.28	6220.35	9250.32	6041.19	26431.7	3734.75	5556.09	5312.08	6029.99	5549.11
M389T195	389.265	194.731	(r)-4-((5s,8r,9s,10s,13r,14s,17r)-10,13-dimethyl-3,7-dioxohexadecahydro-1h-cyclopenta[a]phenanthren-17-yl)pentanoic acid	[M+H]+			Lipids and lipid-like molecules	Steroids and steroid derivatives	Bile acids, alcohols and derivatives	13240.3	13991.7	4206.4	4243.43	1221.69	52927.7	1828.92	3280.44	3579.1	4628.59	2153.28	6628.17	1654.36	5041.3	2783.25	5122.47	6790.73	1471.58	3337.1	3210.59	2157.05	15313.5	8804.2	3288.31	3483.23	2183.76	26157.8	4060.6	10117.8	2803.6	4991.13	2841.49	2191.26	2423.38	10653.2	729.276	2675.54	2674.76	2531.21	2695.5
M463T198	463.082	198.31	Rimonabant	[M+H]+	HMDB0015623	C14319	Organoheterocyclic compounds	Azoles	Pyrazoles	2115.66	2243.35	5262.18	6997.19	4507.74	5856.36	11196	2727.52	4244.19	7493.16	15510.4	560.469	3049.21	7164.56	5119.89	4137.52	5177.18	7436.55	9520.86	1517.48	3475.05	7419	32235.4	2791.04	3356.89	7794.66	923.154	1598.27	1955.96	3214.96	9918.99	1218.12	32876.8	2810.24	1965.06	2627.53	2177.57	2221.03	2220.71	2023.9
M232T272	232.082	271.608	S-(2,3,4-trihydroxybutyl)mercapturic acid	[M+H-2H2O]+			Organic acids and derivatives	Carboxylic acids and derivatives	Amino acids, peptides, and analogues	1713.17	2069.7	3153.54	2817.75	1434.6	1532.21	1782.49	2324.12	2507.99	3739.56	2046.11	3997.3	2602.95	2006.09	3879.66	450.513	2910.91	2385.17	811.866	1007.26	2188.45	2784.72	2774.63	2559.15	2775.18	901.121	954.172	2605.98	2031.53	2740.86	3833.18	2941.18	3646.02	3423.38	2842.28	3067.48	3085.34	2682.86	3091.12	2606.07
M145T278	145.096	278.357	(S)-2-aminobutyric acid	(M+CH3CN+H)+	HMDB0000452	C02356	Organic acids and derivatives	Carboxylic acids and derivatives	"Amino acids, peptides, and analogues"	37168	101816	41651.4	83047.6	41425.9	23362.8	45529.7	47794.5	42567.6	39443	34904.1	38570.2	38226.1	24602.2	38866.4	33875.8	64472.2	47266.7	44612.1	102087	46312.6	17673.7	23314.4	61332.8	47406.6	29139.4	27661.4	76885.3	82164.7	68060.6	39088.7	59496.5	8025.95	68788.8	66884.9	73228.2	46267.3	49299.9	49771	49311.5
M131T413	131.081	413.142	Sarcosine	(M+CH3CN+H)+	HMDB0000271	C00213	Organic acids and derivatives	Carboxylic acids and derivatives	"Amino acids, peptides, and analogues"	1156	8978.06	9965.45	14642.2	10354.8	8960.43	266948	7357.61	9719.32	9529.71	10795.8	13167.6	6040.33	17065.2	5673.37	10353	5904.35	6630.24	6870.18	14117.4	14336.2	8247.4	9222.42	13966.2	5486.55	3220.5	9706.84	13156.9	12309	200724	17376.8	5393.52	12500.4	8173.95	3614.63	8870.68	9003.16	8732.64	10368	8828.9
M132T34	132.08	33.852	S(-)-cathinone	[M+H-H2O]+		C08301	Organic oxygen compounds	Organooxygen compounds	Carbonyl compounds	377773	577427	1.59602e+06	2.49683e+06	363186	962057	399171	139603	1.30855e+06	1.76738e+06	952367	297183	339352	342433	321269	716643	196177	355574	88111.3	1.28291e+06	252835	914046	495109	1.35706e+06	310680	628790	270460	543599	78225.7	152847	1.40913e+06	536372	276331	592791	1.38587e+06	1.13909e+06	469188	516933	516793	521965
M495T228	495.293	228.386	Schweinfurthin e	[M+H]+			Organoheterocyclic compounds	Benzopyrans	1-benzopyrans	645.166	20234.1	1036.16	8930.52	849.927	7797.35	1138.33	724.126	1072.3	815.147	1404.4	6987.16	1063.61	865.191	2136.53	983.183	901.562	1581.5	728.254	3483.67	2078.8	1606.81	1309.76	1048.37	2222.57	924.272	3962.2	984.017	1189.72	689.809	1971	607.992	884.469	881.969	1375.86	726.03	918.659	1318.43	1350.48	1319.69
M265T277_1	265.14	277.125	(s)-dibutyl 3-hydroxybutyl phosphate	[M+H-H2O]+			Organic acids and derivatives	Organic phosphoric acids and derivatives	Phosphate esters	2300.46	5511.65	2305.28	4052.14	5010.37	1444.64	897.748	8701.47	5074.05	4667	2257.08	2151.09	5557	665.44	456.566	5015.69	1159.92	5460.97	1309.97	707.808	5144.04	3448.2	4480.36	1360.16	6307.15	1476.07	4321.17	2876.94	2671.79	1118.03	1307.41	3859.64	1132.66	4387.82	3918.43	5276.1	3307.27	2592.07	2576.16	1931.49
M244T150	244.152	149.885	Sebacic acid	(M+CH3CN+H)+	HMDB0000792	C08277	Lipids and lipid-like molecules	Fatty Acyls	Fatty acids and conjugates	1921.51	1015.91	1371.49	1375.41	732.474	3466.62	1179.04	1758.29	1187.79	933.579	4663.22	1659.34	1187.07	735.48	3799.73	445.938	1036.92	1945.9	1747.02	1732.28	1769.38	2529.18	3142.35	1111.03	1095.01	2767.85	3987.35	1152.64	1247.23	1138.97	1384.23	1546.08	20267.4	725.169	2550.16	1395.27	1382.16	1515.2	900.716	1569.43
M366T31	366.202	31.1845	Senkirkine	[M+H]+		C10396				3979.8	9615.65	2582.14	6688.57	17995.9	3232.44	21056.9	45221.6	4783.23	26758.1	2041.4	3909.24	9950.08	1122.6	1616.42	44301.9	2808.5	1597.89	22864.6	3974.67	12558.4	2292.34	4283.91	3147.89	38944.2	2336.21	2112.26	9037.87	3348.25	36072.3	28326.1	1270.43	3551.12	4654.01	4965.79	1347.19	11591.6	9188.82	11666.7	8579
M291T474	291.154	473.989	Ser-Gly-Lys	[M+H]+			Organic acids and derivatives	Carboxylic acids and derivatives	Amino acids, peptides, and analogues	19778.2	18134.2	18975.2	9890.71	12814.1	15928.2	17688.2	11156.9	10260	18867.5	14597.2	9272.01	13635.5	7570.28	19531.8	20112.3	12575.1	28706.5	9213.57	5510.82	11501.2	10124.3	480.412	9056.77	8693.87	6446.88	16665.7	11792.2	15370.3	10721.3	19968.3	12161.9	33492.6	13937.2	24767.7	20701.1	11978.6	13081	12030.6	12599
M207T224	207.113	224.434	Ser-Thr	[M+H]+			Organic acids and derivatives	Carboxylic acids and derivatives	Amino acids, peptides, and analogues	586961	785351	628331	913722	917388	697382	758143	799846	917501	740615	896653	986452	824964	1.05604e+06	722176	744835	688979	843109	889904	998147	839565	638230	854128	1.23682e+06	785547	549731	1.0568e+06	980313	1.15361e+06	735627	954050	687892	904312	738168	918750	722399	712506	770214	770837	770272
M137T385	137.07	384.712	Siduron	[M+H-C7H12]+		C18435	Benzenoids	Benzene and substituted derivatives	N-phenylureas	96045.2	704714	90567.5	75904.4	138928	91710.1	85171.5	116794	390712	160562	85017.5	458214	344059	196581	77397.3	125077	77862.8	87400.2	91538.3	242485	425775	73962.8	82180.7	265846	7998.4	79918.3	71623.4	248419	70842.1	113084	183979	85326.6	81705.5	73140	64810.2	66841.1	121992	123136	123990	123139
M382T33	382.199	33.225	Sinefungin	[M+H]+						482.769	447356	2928.06	234716	92513.8	1256.48	16829.9	162386	137330	221930	1808.1	98091	255069	4635.4	2107.73	129571	2848.8	1556.26	92545.6	172038	213761	1485.46	1299.48	14003.8	175363	1394.52	1643.29	342184	3620.57	173325	30160.9	5357.48	2625.78	3705.93	330.863	3597.7	64828.6	63589.3	64826	64813.9
M298T98	298.095	98.0105	S-Methyl-5'-thioadenosine	(M+H)+	HMDB0001173	C00170	"Nucleosides, nucleotides, and analogues"	5'-deoxyribonucleosides	5'-deoxy-5'-thionucleosides	28232.8	49425.3	53184.2	90357.3	71935.6	104035	45285.8	39133.9	88666.9	25232.9	109365	90883.3	52225.5	46988.6	65717.9	56576.4	75493.4	68532.2	42490.8	26134.9	102842	64108.5	104087	20359.6	50378.2	83658.8	19642.5	42151.5	27209.7	22667	34412.8	95351.9	201545	45810.3	66042.9	38623.6	49837.8	49754.1	47917.7	49091.8
M136T158	136.061	158.192	S-methyl-l-cysteine	[M+H]+	HMDB0002108	C22040	Organic acids and derivatives	Carboxylic acids and derivatives	Amino acids, peptides, and analogues	3226.34	4785.79	3433.81	6988.49	3325.03	8173.52	3584.32	3247.39	4081.79	3682.21	3454.45	3329.82	3525.18	4328.9	13027.5	4922.72	3092.73	10180.4	11525.1	3783.53	6501.54	6984.39	6352.81	3815.95	3335.11	5314.61	6168.65	2389.48	2059.44	2259.3	6039.52	8500.75	18547.6	4844.26	3236.91	3418	4222	4226.3	4010.53	5429.75
M732T88	731.601	88.002	Sphingomyelin (d18:1/18:0)	(M+H)+	HMDB0001348/HMDB0010168/HMDB0010169/HMDB0011698/HMDB0011699/HMDB0012084/HMDB0012085/HMDB0012087/HMDB0012088/HMDB0012089/HMDB0012090/HMDB0012091/HMDB0012092/HMDB0012093/HMDB0012094/HMDB0012095/HMDB0012096/HMDB0012100/HMDB0012101/HMDB0012102/HMDB0012103/HMDB0012104/HMDB0012105/HMDB0012107/HMDB0013461/HMDB0013462/HMDB0013463/HMDB0013464/HMDB0013465/HMDB0013466/HMDB0013467/HMDB0013468/HMDB0013469	C00550	Lipids and lipid-like molecules	Sphingolipids	Phosphosphingolipids	11434.2	6322.28	35702.5	14516	40011.3	16198.2	33749.9	34566.7	16069	16989.4	12400.1	4239.62	47265.5	20842.5	20258.3	30404.4	18256.7	20929.4	24215	19780.9	26308.5	22958.1	10068.8	11123.5	18740.6	24723.4	33337.6	20481.1	17502.1	30182.5	25659.9	42891.6	16024.4	69961.3	35781	29754.2	46494.3	43534.1	39069.7	57151.3
M282T33	282.277	32.97	Sphingosine	[M+H-H2O]+	HMDB0000252	C00319	Organic nitrogen compounds	Organonitrogen compounds	Amines	104954	53202.2	133734	80201.7	97030.7	317302	520936	521203	113719	178041	125863	117733	112691	240741	356163	144230	401842	173723	328528	109903	65245.4	174187	449226	140081	191624	130299	157577	227083	138175	270717	132526	240276	133077	139307	92608.8	209854	142339	151737	142866	154188
M144T267_2	144.101	267.256	Stachydrine	[M+H]+	HMDB0004827	C10172	Organic acids and derivatives	Carboxylic acids and derivatives	Amino acids, peptides, and analogues	35254.5	1.24799e+06	84422.4	1.19288e+06	574678	191888	507262	252314	642911	382395	23762	522336	634064	93876.5	56355.8	405561	79041.1	46775.3	648393	376638	495047	45186	23278.3	423682	637918	112065	29554.2	319667	15353.8	331826	540891	31131.2	94857.5	43673.7	55204.8	62031.3	242984	242983	251360	246498
M284T125	284.293	125.212	Stearamide	(M+H)+	HMDB0034146	C13846	Lipids and lipid-like molecules	Fatty Acyls	Fatty amides	18527.8	34122.9	34241	34262.8	6021.19	18463.9	6265.92	4818.28	33624.9	45193.2	13370.4	34799.3	42007.1	6912.38	34657	26387.5	46038.5	45703.3	42937.5	53941.9	28829.8	7348.36	10981.1	4633.89	35077.1	6963.02	14101.2	49364.3	6535.23	9536.48	32272.9	42679.9	6960.39	7609.59	10799.2	36264.7	47905.3	47872.4	47859.3	53910.8
M428T31	428.386	30.871	Stearoylcarnitine	[M+H]+	HMDB0000848		Lipids and lipid-like molecules	Fatty Acyls	Fatty acid esters	118025	130254	144365	166308	205765	81106.5	188498	196698	191537	131599	51059	110155	139641	241116	206471	202321	223656	144757	163956	180433	93757	196983	48533.7	182538	220592	297229	136990	222605	115071	194886	68260.3	206054	34033.5	243081	233847	267483	216081	190146	213762	225071
M301T31_2	301.214	31.2905	Steviol	[M+H-H2O]+	HMDB0036706	C20212	Lipids and lipid-like molecules	Prenol lipids	Diterpenoids	14641.5	9942.5	13998.1	14952.7	16623.5	14198.1	16125.1	14573.3	13626.6	18274.3	17043.3	15817.7	13054.3	18860.7	14931.6	15267.2	17340.6	11912.2	18275.4	13672	8357.75	16825.4	44502	13587.4	12439.9	12706.6	10514.4	9642.43	22595.5	14476.4	25881.3	11574	46722.2	10062.8	11042.1	9579.71	9960.08	8676.93	9892.6	9941.4
M116T25	116.052	24.59	Sulfallate	[M+H-C3H5ClS]+		C19096	Organic acids and derivatives	Dithiocarbamic acids and derivatives	Dithiocarbamic acid esters	112187	17176.7	27200	57084.7	28708.1	39969.7	23758.8	55339.5	16391.9	27875.6	67266.4	16334.3	13676.8	22554.3	63252.4	6878.1	25805.3	24090.6	21064.7	26213.3	10440.4	101709	76941.9	7516.3	21696.4	37642.9	44127	20007.3	23742.8	16334.9	13071.8	24334.2	37258.3	26894.2	21176.8	22881.3	42162.1	28664.6	41528.6	36082.8
M464T162	464.279	161.785	Tauroursodeoxycholic acid	[M+H-2H2O]+	HMDB0000874	C16868	Lipids and lipid-like molecules	Steroids and steroid derivatives	Bile acids, alcohols and derivatives	204281	71498.9	56741.8	6718.79	11317.1	98437.8	7305.4	7994.21	40799.9	16870.9	146394	4239.97	7049.87	12873.3	107224	2471.31	50292.2	47844.2	16619.8	13023.9	13670.9	30284.6	24124.2	8726.32	68305	21577.4	41384.5	12760.8	41718.2	10713.5	20405.9	318434	230384	34368.7	429423	26505.9	47160.2	47173.3	49982.1	49596.6
M669T32	669.272	32.1605	Taxinine m	[M+H-H2O]+			Organic acids and derivatives	Carboxylic acids and derivatives	Pentacarboxylic acids and derivatives	6972.13	6183.77	6479.86	11342.7	6679.45	7399.99	32507.9	7671	7203.31	5957.69	25612.1	11940.4	7018.7	16263.4	43763.3	7122.8	15542.8	7290.19	12460.5	8457.84	6969.18	9937.1	6672.7	7310.43	7065.66	6878.45	7855.66	26453.7	7050.88	7026.74	6833.88	8172.13	6944.21	6763.31	8744.29	6241.73	8401.23	8044.11	8158.26	8136.22
M173T49_1	173.07	48.502	Tegaserod	[M+H-C6H15N3]+			Organoheterocyclic compounds	Indoles and derivatives	Indoles	18992.3	81355.7	22980.1	35010.5	20929	80228.9	18890.8	15548.2	45458.1	20469.5	18741.6	72719.8	18870.9	3899.15	21864.6	17345.3	37782.6	13654.3	23319	37831.6	19093.7	50899.9	20700.3	29513.8	17487.9	30600.8	31509.6	14248.1	5986.41	5081.74	26066.5	20640.1	34165.8	49758.6	55722	59457.5	18336.2	18504.1	18598.3	20871.3
M415T214	415.242	213.875	Tentoxin	[M+H]+		C08441	Organic acids and derivatives	Carboxylic acids and derivatives	Amino acids, peptides, and analogues	3791.2	2109.15	3159.65	2030.96	3371.13	2171.03	2426.21	3711.39	1922.31	4054.19	1819.61	2361.56	1870.2	4361.25	1821.15	5268.87	3944.25	1828.51	3243.14	3482.95	1934.84	2019.32	2170.01	1812.29	2943.68	1781.23	2110.93	2049.06	4095.61	3719.05	5259.61	9678.89	2566.55	4071.17	3234.88	2674.28	2401.21	4563.31	3399.25	3221.71
M195T62	195.122	62.189	Tetraethylene glycol	[M+H]+	HMDB0094708		Organic oxygen compounds	Organooxygen compounds	Ethers	21670.6	21926.8	55011.7	25839.9	11449.1	20637.8	18170.2	17773.5	45091	13374.8	21141.4	33149.4	19181.6	16890	17308.8	19961.5	22850.8	22470.2	24524.7	27963.4	23115.5	21886	34038.9	21076.5	17160.6	16618.5	51840.9	24344.6	19314	11268.6	21590.4	17696.2	27316.9	14321.5	21780.4	19160.2	20739.7	21534.6	20164.6	20171.4
M759T73	758.569	73.238	Thioetheramide-PC	(M+Na)+						4.34642e+06	3.36198e+06	5.08912e+06	2.07492e+06	3.829e+06	1.54368e+06	1.11756e+07	3.45994e+06	2.761e+06	1.85432e+06	923654	2.47132e+06	2.90899e+06	9.74181e+06	3.13894e+06	2.47698e+06	3.79893e+06	3.41726e+06	2.0204e+06	1.89715e+06	1.696e+06	4.74556e+06	545343	2.68596e+06	2.8533e+06	3.84155e+06	3.89732e+06	2.44582e+06	4.81242e+06	1.86002e+06	1.9414e+06	5.25783e+06	2.63779e+06	4.72527e+06	3.65915e+06	3.41375e+06	2.88529e+06	2.98831e+06	2.89487e+06	2.89288e+06
M135T324	135.002	323.661	Thio-p-toluamide	[M+H-NH3]+			Benzenoids	Benzene and substituted derivatives	Toluenes	47417.3	34336.4	44520.5	45649	70880.4	49183.2	42839.4	45154.5	42376	41530.2	68818.1	59728.7	38178.4	53895.2	58991.8	48830.5	65040.1	57745.4	36089.3	34570.6	52831.7	59026.5	69406.1	44679	49027.6	59131.2	60737.6	79119	74766.5	50228	43731.4	69348	61453	56418.6	50613.3	51320.6	50146.6	53950.4	53958.1	59256.9
M191T247	191.085	246.655	Thr-Ala	[M+H]+			Organic acids and derivatives	Carboxylic acids and derivatives	Amino acids, peptides, and analogues	817607	608448	838028	625367	729490	1.54365e+06	615781	827690	585862	499982	1.63493e+06	849600	544306	813036	1.53437e+06	625884	850375	1.40347e+06	626546	890196	737686	1.0433e+06	2.04837e+06	832442	769265	1.49989e+06	1.7991e+06	822027	798466	684499	576886	1.20058e+06	2.79255e+06	956647	1.39218e+06	729723	814900	835724	857786	854869
M319T32_1	319.189	31.5725	Thr-Ala-Lys	[M+H]+			Organic acids and derivatives	Carboxylic acids and derivatives	Amino acids, peptides, and analogues	29527.9	29094.3	26389.6	28325.9	29620.9	32897.1	138326	30711.4	25529.7	38086.5	33942.3	38822	26058.8	33411.5	27077.4	228164	76976.9	86065.9	85097.7	25590.5	101064	76339.1	24200.5	14184	135896	62751.9	77364.5	50530.5	36363.3	86967.6	28139.2	40867	12341.6	90971.3	41902.3	31438.9	362049	362086	381640	354086
M248T492	248.123	491.843	Thr-Gln	[M+H]+			Organic acids and derivatives	Carboxylic acids and derivatives	Amino acids, peptides, and analogues	13780.9	9707.32	16681.8	10295.9	10279.9	7599.19	8829.35	10211.8	7983.67	12161.8	11794.2	8378.73	8219.24	7678.94	8298.37	9587.78	16047.9	11806.5	9573.89	11212.4	6832.36	6432.05	12390.5	9564.89	9106.99	7103.68	8452.09	8686	11896.2	13110.9	13361.5	8727.48	13536.8	12223.6	9837.93	9683.23	9598.41	11595.9	9611.62	9984.44
M129T427	129.065	427.099	Thr-His	[M+2H]2+			Organic acids and derivatives	Carboxylic acids and derivatives	Amino acids, peptides, and analogues	14926.4	13604.1	10964.6	18044	14091.7	10219.8	18762.5	10543.9	16712.9	18922	12987.4	14263.1	18318.7	8548.76	12851.3	14642.9	10896.9	11328	37274.3	14650.3	34866.9	10188.5	12820.1	19083.8	18107.3	35879.2	8949.08	16213.8	9403.57	11556.1	22360.7	7218.52	24009.8	12599.4	9698.17	9542.39	11537.1	12156.9	11530.5	13076.4
M248T583	248.125	583.014	Thr-Ser	(M+CH3CN+H)+						2343.15	2178.17	1576.39	1933.37	568.843	1987.97	2229.8	2193.06	2032.3	907.839	3733.14	2537.28	2688.29	570.491	1807.03	674.354	1481.12	279.751	381.375	2079.14	1915.98	1866.57	909.716	1796.42	2245.37	1972.22	1808.9	1820.38	2138.59	1987.04	2680.28	1981.76	1258.65	3514.28	1200.1	1740.31	2086.86	2083.44	1993.22	2290.66
M335T253	335.206	253.379	Thr-Ser-Lys	[M+H]+			Organic acids and derivatives	Carboxylic acids and derivatives	Amino acids, peptides, and analogues	1810.17	1319.67	1854.99	1841.15	2119.22	1099.72	1565.4	1534.64	1693.4	1476.81	1727.32	1438.19	1585.74	2180.57	1820.8	1803.2	1843.85	1099.02	2288.57	1894.92	2298.59	1684.08	6404.46	1675.11	1358.41	1310.48	1326.82	1921.95	4220.43	1905.38	3620.86	1660.5	13889.8	1439.43	1733.42	1780.07	1248.61	1250.91	1301.25	1251.43
M346T419	346.17	419.18	Thyrotropin-releasing hormone	[M+H-NH3]+	HMDB0060080	C03958	Organic acids and derivatives	Carboxylic acids and derivatives	Amino acids, peptides, and analogues	3044.15	2975.55	2866.84	2843.24	3292.74	3688.55	3750.23	3314.85	2916.81	2658.11	4259.41	3368.28	3805.03	2567.03	3783.27	3550.05	2938.36	3505.13	3415.94	4820.21	3252.78	3179.61	4194.69	4217.31	3754.31	3378.1	4087.8	3494.14	3123.49	4282.14	3685.92	2375.73	4468.25	3194.93	3260.91	3185.03	2873.26	3066.09	2723.13	3060.04
M147T48	147.055	47.527	Trans-2-hydroxycinnamic acid	[M+H-H2O]+	HMDB0002641	C01772	Phenylpropanoids and polyketides	Cinnamic acids and derivatives	Hydroxycinnamic acids and derivatives	11503.4	21860.4	8402.65	7303.13	8312.41	31774	8232.3	6014.12	11211	7062.05	10089.7	18135.4	6081.36	8946.52	10642.6	3696.98	23793	11475	7092.62	9393.95	8013.3	17017.3	9389.13	5822.87	7161.08	10324.8	17161.7	6770.22	5766.24	4354.51	25304.5	3355.65	13993.8	5075.58	10155.1	5298.77	11871.4	9002.21	9004.5	9895.07
M117T33_1	117.069	32.5655	Trans-2-phenylcyclopropylamine	[M+H-NH3]+		C07155	Organic nitrogen compounds	Organonitrogen compounds	Amines	36646.8	39924.5	25203.4	99975.8	19015.1	10083.9	34067.7	15181.4	57959	6988.61	11371.9	20200.5	20427.2	30024.3	19203	36560.5	26100.7	17631.1	25929.4	27695.1	40721.1	22270.3	25381.9	9214.22	29125.6	44670.6	22433.9	26374.5	18322.2	24492.6	7252.5	28831.9	37783.1	27040.1	41976.8	13787.6	47928.2	46374.1	48225.7	44133.4
M149T258_1	149.059	258.123	trans-cinnamate	(M+H)+		C00423				9061.28	6711.96	18653.3	6899.61	7846.18	9259.01	8631.77	12088.2	14720.7	12456.6	41489.8	6538.25	13644.9	13236.3	14015.2	14372.7	25532.6	14995.8	1208.44	3842.88	28623.4	6615.38	34640.6	13603.8	7315.21	5475.22	16454.8	25906.9	17853.9	7905.48	14608.5	7754.08	70291.2	11517.2	15421.1	8750.16	9117.76	8207.13	5511.85	7596.09
M195T45	195.086	44.864	Trans-ferulic acid	[M+H]+	HMDB0000954	C01494	Phenylpropanoids and polyketides	Cinnamic acids and derivatives	Hydroxycinnamic acids and derivatives	13463.6	12218.5	11974.8	14875.2	3993.54	15297.5	10703	12361.8	13734.8	23413.1	15529.2	12427.7	13021.1	9687.87	11476	44832.8	11659.3	11949.6	5457.75	13148.9	12823.9	11731.9	26501.6	14229.9	11458	11519.8	11238.1	12523.4	12355.5	3397.58	2442.54	9207.05	30068.3	11217.5	10501.6	9652.36	6178.61	5708.03	5688.04	5674.42
M283T30_2	283.261	29.662	Trans-vaccenic acid	[M+H]+	HMDB0003231	C08367	Lipids and lipid-like molecules	Fatty Acyls	Fatty acids and conjugates	7222.3	7715.57	32175	5707.29	8676.27	10468.6	11338.8	5702.81	7257.89	60219.4	11371.3	7684.41	9517.74	11877.4	8874.56	10600.2	8034.88	10416.9	9746.87	6467.89	9354.65	13433.3	10312.2	38431.3	10827.4	7601.72	14504	8140.41	10414.1	10020.3	8329.1	7440.36	4861.26	52323	11440.5	9016.56	12228.1	23726	12481.7	12488.7
M193T31	193.121	31.362	Traumatic Acid	(M+H-2H2O)+	HMDB0000933	C16308	Lipids and lipid-like molecules	Fatty Acyls	Fatty acids and conjugates	4177.61	7494.26	9336.09	6840.98	8089.63	8429.68	5508.28	7744.43	7488.51	4357.1	7379.92	7529.8	8630.99	8343.96	7108.48	4691.64	7985.43	8643.48	8791.32	7344.77	4982.38	8311.43	14782.6	9398.76	8297.92	4922.69	4191.41	8477.88	9435.61	7003.66	11722	6795.32	16944.2	6668.74	9499.59	5594.04	3611.81	6058.56	6410.28	6765.72
M343T194_1	343.122	193.537	Trehalose	[M+H]+	HMDB0000975	C01083	Organic oxygen compounds	Organooxygen compounds	Carbohydrates and carbohydrate conjugates	2186.62	1191.52	2313.84	1082.61	63015.1	1080.03	27866.7	14787.5	1136.07	34065	1589.99	1290.99	1282.41	2088.94	921.546	32391.6	1342.96	1328.13	14762.3	1200.64	1253.56	1541.63	2011.76	1117.66	13467.9	1319.46	832.073	1023.17	1798.89	14770.8	26281.8	661.93	3793.84	722.692	644.265	520.977	5853.95	5216.99	5693.14	5591.42
M298T126	298.309	126.182	Tridemorph	[M+H]+	HMDB0031810	C11285	Organoheterocyclic compounds	Oxazinanes	Morpholines	989.977	688.789	924.428	885.9	575.857	1013.53	641.046	734.286	668.611	888.624	1143.8	897.901	749.137	612.883	522.226	895.333	571.29	1218.72	881.938	904.92	907.948	619.334	1686.3	742.475	745.071	1116.47	1144.17	940.959	753.444	529.271	1095.84	484.991	1229.2	933.873	1148.31	632.508	897.97	1163.2	1124.48	928.434
M150T157	150.111	157.251	Triethanolamine	[M+H]+	HMDB0032538	C06771	Organic nitrogen compounds	Organonitrogen compounds	Amines	6224.41	6961.39	2280.49	9948.52	6194.67	7195.64	3458.28	8819.38	18280.4	9036.8	3878.66	7931.49	15241.9	6751	10035.4	3156.63	8918.93	6170.32	13812.8	54524.9	18920.7	10252.1	7097.81	12896.8	13198.5	9278.04	14140.3	17933	7057.79	8005.17	3919.17	5797.49	31792.2	6919.09	6670.44	7734.17	34075.3	36255.9	27057.9	33904.2
M207T58	207.173	57.578	Triethylene glycol monobutyl ether	[M+H]+			Organic oxygen compounds	Organooxygen compounds	Ethers	7369.78	6386.22	6261.96	2594.41	2694.59	6832.19	5978.22	2403.01	7277.1	6406.94	7668.37	3181.13	2776	7690.69	7225.08	7029.97	7277.24	6130.57	8048.76	7582.9	4481.7	7063.07	7716.68	7094.61	3968.25	6511.34	5512.89	7382.55	6661.14	7275.1	8622.2	6124.92	7365.58	7972.29	7757.72	5892.85	6678.83	6412.77	6309.03	6301.34
M183T46	183.077	46.24	Triethyl phosphate	[M+H]+			Organic acids and derivatives	Organic phosphoric acids and derivatives	Phosphate esters	55029.7	27481.6	47533.4	25571	25185.5	29863.1	23439.7	27261.2	29526.6	29771.5	32448.4	26107.7	30734.6	27873.1	29024.8	17503.8	25440.3	21635.5	25060.2	25647.4	47126.9	34227.1	45786.2	27656	27692.9	69443.2	26930.2	28901.7	25010	24544	28546.8	26203.9	75647	26260.8	44501.6	25317.5	26154.9	24142.8	26369.8	27315.9
M138T283_2	138.054	283.118	Trigonelline	[M+H]+	HMDB0000875	C01004	Alkaloids and derivatives			16095.4	2.25489e+06	22756.7	1.7627e+06	126958	20175.3	168558	111117	620919	150219	5904.75	673514	806369	84505.3	12705.3	199430	42437.4	5580.92	316920	643022	652964	8571.33	3245.33	401192	371833	16259.7	10577.7	365934	9724.38	179158	221965	44532.5	7536.13	26957.4	25646.5	30141.6	205910	201763	206054	232598
M76T323	76.0751	322.621	Trimethylamine n-oxide	[M+H]+	HMDB0000925	C01104	Organic nitrogen compounds	Organonitrogen compounds	Aminoxides	12733.1	12987.1	1790.27	5959.14	2824.64	8372.46	7013.62	3996.02	7890.32	14153.8	2187.23	12704	5125.13	5507.61	12403.3	3716	3179.03	2358.82	4198.63	9175.48	9760.27	6740.62	1467.95	10326.1	17177.3	7272.58	31055.4	9981.57	26108.2	13894.7	2709.56	17320.4	299.65	11549.9	11957.8	14587.7	14173.9	14059.8	14195.7	14850
M457T401	457.158	401.445	Trioxsalen	[2M+H]+	HMDB0015575	C09314	Phenylpropanoids and polyketides	Coumarins and derivatives	Furanocoumarins	117494	121204	74302.7	81306.1	31673.7	77310.9	78760.3	83879.8	3855.05	97906.6	66037.4	23802	70053	77857.7	83893.5	63749.2	71557.2	24997.8	80116	84528.7	68631.9	85047.1	65036.7	67209.9	81682.4	67919.9	51014.9	85020.1	77627.7	61956.6	71753.7	77249.3	59447.6	55145.6	74628.7	39613.7	72246.7	70724.4	71458.8	88940.8
M181T429	181.107	429.421	Trp-Arg	[M+2H]2+			Organic acids and derivatives	Carboxylic acids and derivatives	Amino acids, peptides, and analogues	28540.6	26709.1	60463	57425	69329.6	37453	21209	56347.8	63395.9	53034.3	18993.9	66903	62981	41848.2	37020.9	67142.8	43319.5	36727.8	43157.8	40173.2	30064.5	51219.9	60925.1	22384.1	49690.2	20170.9	47042.2	54065.1	66083.8	44741.2	66298.3	46561.7	28056.5	43450.4	30818.2	55523.5	44192.6	27648.5	32912.7	42033.5
M352T429	352.185	428.943	Tryprostatin b	[M+H]+		C20512	Organic acids and derivatives	Carboxylic acids and derivatives	Amino acids, peptides, and analogues	7482.37	3279.64	4568.37	4990.7	7257.61	7202.4	3526.43	4279.27	1921.68	4883.8	10052.3	3243.78	3515.33	3019.04	7259.69	5757.04	3779.13	8922.38	4100.27	3017.89	3608.34	7083.11	8690.4	4299.33	3346.05	5866.39	7386.43	6166.06	9123.21	3650.52	7768.21	3077.68	17291	4852.04	5393.25	5542.01	4911	6433.91	4477.89	4984.22
M376T32	376.258	32.438	Tuberostemonine	[M+H]+			Alkaloids and derivatives	Stemona alkaloids	Stemoamide-type alkaloids	890005	781060	921148	1.03977e+06	1.13034e+06	976351	1.27964e+06	823829	908537	1.46086e+06	1.47926e+06	1.32596e+06	821782	1.30263e+06	887262	970695	1.46173e+06	1.1633e+06	1.27442e+06	1.26239e+06	731948	927144	2.24072e+06	1.05117e+06	869187	756220	910403	1.28414e+06	1.03045e+06	910090	1.16293e+06	1.03346e+06	1.59561e+06	725008	795002	941927	897155	979369	952643	912777
M120T276	120.08	276.423	Tyramine	(M+H-H2O)+	HMDB0000306	C00483	Benzenoids	Benzene and substituted derivatives	Phenethylamines	391127	152724	414319	394341	595672	278620	497854	491750	548087	674548	339489	471643	468368	506702	435193	514153	382898	458335	440589	421128	480277	350101	627328	524196	449923	310119	538199	454965	400440	267803	610128	329562	999148	324079	484476	322966	389616	428146	389279	387800
M467T25	467.202	24.594	Tyr-Glu-Arg	[M+H]+			Organic acids and derivatives	Carboxylic acids and derivatives	Amino acids, peptides, and analogues	1958.18	975.942	961.167	777.03	5865.03	1300.28	1668.75	1982.75	970.171	2820.92	1367.63	604.65	809.669	2220.95	1122.27	1494.79	1084.74	1032.84	1174.31	417.29	807.105	1161.68	3304.14	843.362	1202.81	1520.42	1062.9	1121.27	1334.25	1234.84	18031.9	637.424	980.842	730.655	931.142	1482.43	1308.15	1264.77	1261.73	1264.16
M407T211	407.237	211.228	Tyr-Pro-Lys	[M+H]+			Organic acids and derivatives	Carboxylic acids and derivatives	Amino acids, peptides, and analogues	6677.35	6694.39	7672.99	5454.27	1579.95	2719.73	1127.59	1267.97	4817.46	3098.3	2826.31	11062.5	4941.05	9675.94	2968.85	3458.36	7151.28	2710.19	2801.92	3594.2	5563.2	1871.53	3737.85	5100.06	1830.96	1983.34	3037.76	5823.89	15560.6	1800.18	3687.19	12427	2189.27	5220.2	6339.09	4141.55	3907.97	4098.04	4015.06	4016.84
M357T195	357.063	194.774	Tyr-Val	(M-H+2K)+						1254.83	7422.32	1733.42	1611.52	2738.01	2354.28	4475.06	1213.93	2990.37	1759.8	2996.16	2701.9	2616.11	3268.57	2773.8	1843.65	1868.68	2091.34	1578.15	1478.72	3013.66	2655.87	3548.84	2485.58	1334.05	1297.99	1634.07	1623.02	3376.27	983.44	4429.21	1259.32	3119.6	1281.09	1272.48	1452.56	1564.44	1666.29	1525.83	1473.88
M61T100_2	61.0398	100.247	Urea	[M+H]+	HMDB0000294	C00086	Organic acids and derivatives	Organic carbonic acids and derivatives	Ureas	984162	974172	1.14064e+06	1.36553e+06	787553	1.34421e+06	623810	710225	1.29114e+06	937245	1.4805e+06	1.6047e+06	1.14115e+06	815551	984689	735099	910176	1.02799e+06	385952	1.16316e+06	1.23003e+06	1.003e+06	1.36643e+06	1.03038e+06	733945	1.13005e+06	1.35421e+06	764560	703240	646387	1.26801e+06	807283	1.29923e+06	794573	932363	688524	711575	711917	730185	712192
M325T52	325.246	51.5965	Uridine 5'-monophosphate	[M+H]+	HMDB0000288	C00105	Nucleosides, nucleotides, and analogues	Pyrimidine nucleotides	Pyrimidine ribonucleotides	1451.3	1912.09	895.12	1754.8	3910.55	5027.61	2068.27	2829.4	2608.12	1792.93	4661.8	2401.93	2242.78	1649.82	2232.01	795.641	2481.31	2510.53	3845.73	1330.94	2084.05	2851.08	4437.74	1610.19	1223.41	1826.25	2539.46	2655.84	1548.34	2205.42	2594.66	1114.98	16370.4	1658.92	1575.92	826.634	1489.06	1537.19	1378.96	1832.32
M591T217	591.31	217.319	Urobilin	[M+H]+		C05794	Organoheterocyclic compounds	Tetrapyrroles and derivatives	Bilirubins	5381.81	3590.66	1186.36	743.768	871.55	8691.09	927.922	696.194	915.928	791.914	1279.68	1355.61	731.156	983.666	757.951	811.439	1211.5	1140.79	753.973	806.513	806.707	4889.81	3512.89	1248.5	754.832	811.104	11591.8	787.501	4202.72	732.106	4717.88	1389.3	1592.42	736.522	4101.57	747.039	1472.59	1525.43	1638.59	2038.01
M139T282	139.049	282.298	Urocanate	[M+H]+	HMDB0000301	C00785	Organoheterocyclic compounds	Azoles	Imidazoles	19225.6	163636	23192.2	124862	40276.7	13997	26031.2	41532.4	26171.5	46193.3	26995.3	43479.1	64384.7	25918.5	28008.5	50293.1	42594.9	41691.3	44372.5	43108.9	39848.1	32650.9	3252.55	32040.6	41895.6	35842.4	54522.8	37648.5	85614.6	38857.1	30819.2	44383.4	30488	47236.7	46316.7	59593.6	43185.1	39931.2	44418.9	44467.2
M355T220	355.262	220.242	Ursocholic acid	[M+H-3H2O]+	HMDB0000917	C17644	Lipids and lipid-like molecules	Steroids and steroid derivatives	Bile acids, alcohols and derivatives	330006	148911	123452	1846.47	1054.23	2.13435e+06	3469.4	1837.76	29265.2	5410.96	56474.5	28048.7	30847.2	42850.1	21100.8	14968.7	96644	174691	22122.3	4701.28	18153.1	334485	168109	5904.25	3231.25	5237.37	3.53509e+06	7379.19	60279.7	4330.29	6436.92	62320.6	8194.4	8793.71	632322	13403	78874.3	78577.9	79661.5	79984.6
M415T160	415.278	159.934	Ursodeoxycholic acid	[M+Na]+	HMDB0000946	C07880	Lipids and lipid-like molecules	Steroids and steroid derivatives	Bile acids, alcohols and derivatives	20209.7	1869.9	843.605	896.583	367.045	12122	1359	717.765	1406.51	650.17	1686.07	161.987	1140.18	555.811	1571.42	1233.61	956.333	458.862	570.702	454.765	612.673	3356.55	272.124	284.519	651.796	1064.55	20847.1	589.021	1009.2	998.118	1182.16	1480.41	1529.84	1403.41	9695.81	887.9	2346.65	2173	2328.64	2466.99
M159T258_2	159.112	257.568	Val-Ala-Lys	[M+2H]2+			Organic acids and derivatives	Carboxylic acids and derivatives	Amino acids, peptides, and analogues	210559	252079	291381	260860	257003	376447	313833	263678	297183	226227	314253	279569	281624	328097	362743	190168	334573	415895	283441	409696	286760	287833	529462	339318	278677	303013	396851	310942	341471	273409	282357	294409	452885	282694	296313	318858	278060	289906	290067	299063
M389T33	389.221	32.8155	Val-Asp-Arg	[M+H]+			Organic acids and derivatives	Carboxylic acids and derivatives	Amino acids, peptides, and analogues	38849.3	108179	9441.24	71835.3	56444.4	21261.2	25406.5	49305.9	39339.5	79987.5	29030.2	152673	47044.2	3915.65	5221.45	45945.1	6304.52	5477.2	51407.3	50450.8	75313.2	4871.08	2795.78	35207.4	50816.6	2263.49	24565.1	82941.7	34281.6	65289.2	31307.6	22885.4	2025.08	19800.3	4761.19	20033.6	16747.7	17481.7	17386	29611.6
M181T258	181.094	257.994	Val-Asp-Lys	[M+2H]2+			Organic acids and derivatives	Carboxylic acids and derivatives	Amino acids, peptides, and analogues	6747.76	4972.92	6394.49	9044.31	6365.94	11062	7255.15	7993.94	7277.27	7060.14	7408.63	8601.78	8788.8	8223.26	9568.19	5896.7	9583.37	10946.2	7313.3	12075.7	6231.58	7435.86	8924.38	7707.77	7461.43	11441.7	10643.2	8260.98	6466.95	6891.58	7702.03	7151.28	6909.05	7074	8910.27	7527.48	6656.42	8320.25	8139.83	7420.48
M304T194	304.163	194.152	Val-Trp	(M+H)+						46176.6	1045.92	25326	7535.27	12255.3	13729.9	1690.15	2643.37	4701.53	4313.59	43671.6	5219.73	3672.25	20720	25862.7	2457.05	23067.2	30386.9	4178.65	3795.84	10392.5	34677.1	51156	4384.59	7579.23	13804.4	15806.2	4087.7	29110.7	4068.46	14825.9	12639.2	68947.7	12730.9	18193.9	5342.7	9601.78	9690.61	10752	9311.22
M216T519	216.144	518.918	Val-Val	M+						65671.6	37131.5	8052.59	61330.9	45332.5	8636.43	39787.5	78372.7	43901.1	12493	78705.3	41302.8	48021.9	41186.5	43822.9	2128.62	40675.6	38981.1	21608.6	80744	80509.3	48795	47936.8	95214.7	44951.6	1765.63	46623.1	68945.2	23067	68506.1	15357.7	43809.3	120636	48635.5	44622.8	48313.7	44774.4	44574.7	42000	41951.9
M461T420	461.108	419.7	Wogonoside	[M+H]+			Phenylpropanoids and polyketides	Flavonoids	Flavonoid glycosides	2776.09	3581.07	3127.03	6096.27	4392.21	3063.59	7229.34	1953.25	3892.14	3319.98	3364.73	4419.38	6000.08	5154.51	3073.08	3793.65	2163.02	1616.35	4346.79	3257.22	4309.61	2977.42	4872.32	3214.51	2616.76	2358.84	2709.19	2882.64	3454.36	3069.92	5090.03	3264.42	6926.16	3159.76	1794.37	3794.98	3242.06	2818.03	2822.95	2881.04
M221T51	221.111	50.933	Xylazine	[M+H]+			Benzenoids	Benzene and substituted derivatives	Xylenes	5.35851e+06	330687	1.21994e+06	3877.36	1816.99	460024	3934.37	16270	3816.11	46691.9	66571.9	12092.3	582230	594422	442677	3253.66	116636	86426.9	22314.1	71992.1	2.35626e+06	505836	168511	3590.14	3712.7	5.1664e+06	356140	25315.5	341937	29949.8	5455.93	303045	1.48304e+06	226443	3.55468e+06	54516.1	382808	369381	387220	382903
M119T34	119.085	34.036	Zerumbone	[M+H-C6H12O]+		C20262	Lipids and lipid-like molecules	Prenol lipids	Sesquiterpenoids	292397	399028	478371	430671	522483	369337	264780	586296	583462	453449	438975	419369	462979	369461	340569	351521	442961	351366	463183	379798	390604	388564	353959	325399	494580	250215	347391	539470	284735	494294	566315	446286	417333	502674	332661	450318	303253	303114	309582	307412
M811T37	810.6	37.0425								1.94354e+07	1.70537e+07	1.43123e+07	1.99006e+07	2.58047e+07	1.0007e+07	2.84846e+07	3.16495e+07	1.95042e+07	2.90529e+07	9.54454e+06	1.92534e+07	2.17357e+07	1.22263e+07	1.39122e+07	3.10865e+07	1.31648e+07	1.25781e+07	2.22514e+07	2.47064e+07	1.69487e+07	2.01328e+07	1.00696e+07	2.48575e+07	2.94931e+07	2.25433e+07	1.56046e+07	2.79156e+07	1.79159e+07	3.71466e+07	1.78476e+07	1.32571e+07	1.24596e+07	1.90464e+07	2.15587e+07	1.8139e+07	2.3355e+07	2.36847e+07	2.39049e+07	2.39064e+07
M522T187	522.354	186.946								2.95241e+07	2.14443e+07	3.20126e+07	1.82281e+07	2.37706e+07	3.93004e+07	2.15412e+07	1.78603e+07	1.84934e+07	2.1631e+07	3.32749e+07	2.14168e+07	2.50178e+07	3.47482e+07	3.08608e+07	2.57609e+07	3.58972e+07	3.39831e+07	2.38375e+07	1.89323e+07	1.96105e+07	2.89963e+07	3.15139e+07	1.74181e+07	2.49576e+07	2.97179e+07	3.22898e+07	2.00489e+07	4.2513e+07	1.9733e+07	2.09926e+07	3.78939e+07	7.95276e+06	3.17256e+07	3.40693e+07	3.0765e+07	2.61593e+07	2.616e+07	2.65648e+07	2.616e+07
M485T32	485.288	32.4245								149746	243699	199315	140630	169856	179899	2.40497e+06	153790	122695	327010	185296	515540	121366	247917	155239	4.78329e+06	935443	940626	1.35996e+06	133305	1.73202e+06	1.029e+06	127025	154668	2.24858e+06	809387	1.00948e+06	617081	204447	1.2958e+06	186906	437940	26179.1	1.53563e+06	515547	169881	8.60432e+06	9.27622e+06	8.81275e+06	8.60025e+06
M269T332	268.998	332.286								7.72826e+07	8.41125e+07	8.17795e+07	8.22551e+07	7.70503e+07	8.55211e+07	8.19662e+07	7.42277e+07	8.32993e+07	7.84643e+07	9.10367e+07	8.37855e+07	7.9195e+07	8.49153e+07	7.36147e+07	7.42045e+07	7.94208e+07	7.95784e+07	8.25652e+07	7.77984e+07	8.64107e+07	8.07355e+07	1.3595e+08	8.06559e+07	6.99182e+07	7.26524e+07	7.46225e+07	7.57526e+07	8.15863e+07	6.85691e+07	9.07274e+07	6.84694e+07	1.67628e+08	6.86265e+07	7.08349e+07	6.57096e+07	6.74947e+07	6.7765e+07	6.77643e+07	6.74129e+07
M759T37	758.569	37.112								1.31491e+07	1.12822e+07	1.46897e+07	1.15756e+07	9.89484e+06	1.06902e+07	8.4597e+06	9.82803e+06	1.02567e+07	7.30399e+06	8.91717e+06	1.09052e+07	1.01759e+07	1.86942e+07	1.13852e+07	1.05976e+07	1.81156e+07	1.23542e+07	1.02168e+07	7.32206e+06	1.05764e+07	9.85125e+06	5.64241e+06	7.31805e+06	8.86843e+06	1.04365e+07	9.43709e+06	5.46462e+06	1.51628e+07	5.94319e+06	8.72812e+06	1.66331e+07	4.35463e+06	1.38703e+07	1.24719e+07	1.57704e+07	9.98251e+06	9.90534e+06	1.02288e+07	1.00925e+07
M202T194	202.086	194.112								6.21872e+06	1.402e+06	9.25934e+06	6.67415e+06	1.5779e+06	4.33376e+06	3.98362e+06	1.10126e+06	2.2661e+06	1.66572e+07	8.12613e+06	593759	1.10101e+06	5.90823e+06	1.93292e+06	3.6929e+06	1.83885e+06	1.41205e+06	378118	4.85312e+06	565952	6.73337e+06	5.43173e+06	4.57958e+06	2.15845e+06	5.48089e+06	3.17505e+06	1.69928e+06	4.78407e+06	869756	1.1928e+07	3.80216e+06	661009	8.08333e+06	1.80287e+07	5.57034e+06	4.04597e+06	4.0453e+06	4.12117e+06	3.99413e+06
M496T167	496.339	167.392								5.31519e+07	4.07141e+07	5.06656e+07	3.96143e+07	4.75779e+07	5.50391e+07	3.50977e+07	4.61183e+07	3.83265e+07	2.76165e+07	7.493e+07	2.99299e+07	4.16401e+07	4.03631e+07	4.75116e+07	4.23699e+07	5.19448e+07	5.46476e+07	2.11986e+07	3.06411e+07	4.49235e+07	4.70172e+07	8.53628e+07	4.0832e+07	3.2221e+07	4.09289e+07	4.61139e+07	3.35503e+07	5.0635e+07	3.16128e+07	3.71061e+07	3.63211e+07	3.58346e+07	3.39582e+07	4.10066e+07	3.34909e+07	2.93125e+07	3.05219e+07	3.15987e+07	2.98667e+07
M151T34_2	151.057	33.815								5.61436e+06	873000	2.43245e+06	27627.4	33289.8	1.05287e+06	32974.5	27796.2	35702.8	138265	827648	39368.2	1.05875e+06	2.29436e+06	558250	32213.7	354121	272955	82995.3	262082	3.44711e+06	1.14472e+06	1.01345e+06	27005.4	35749.1	5.15883e+06	526673	43691.6	859451	32076.8	28017.8	538155	4.66326e+06	653206	4.66617e+06	155678	659751	665392	689159	676498
M515T332	515.007	332.228								3.7109e+07	4.21786e+07	3.80681e+07	4.13325e+07	3.82379e+07	4.2224e+07	4.0425e+07	3.31589e+07	4.03676e+07	3.7011e+07	4.5159e+07	4.10283e+07	3.77175e+07	3.91565e+07	3.55526e+07	3.65044e+07	3.86385e+07	3.87063e+07	3.85655e+07	3.33944e+07	4.4578e+07	3.88985e+07	6.76149e+07	3.91962e+07	3.12766e+07	3.28979e+07	3.42424e+07	3.16822e+07	3.93333e+07	3.1297e+07	4.6395e+07	3.2041e+07	7.43553e+07	3.12046e+07	3.04094e+07	2.89466e+07	3.00977e+07	3.04995e+07	3.0498e+07	3.04997e+07
M187T332	186.996	332.261								7.28764e+07	7.56691e+07	7.43532e+07	7.53337e+07	7.4973e+07	5.03844e+07	7.40417e+07	6.80461e+07	7.53221e+07	7.34033e+07	7.88462e+07	7.79752e+07	7.2595e+07	7.47387e+07	6.62193e+07	6.71187e+07	7.11146e+07	7.10908e+07	7.19e+07	6.82343e+07	7.44499e+07	7.16343e+07	3.93614e+07	7.01496e+07	6.34026e+07	7.01937e+07	6.72295e+07	6.91116e+07	7.48796e+07	6.20692e+07	8.49351e+07	6.30328e+07	1.33352e+08	6.38937e+07	6.42591e+07	6.20433e+07	6.31072e+07	6.27522e+07	6.31042e+07	6.19496e+07
M783T139	782.569	139.464								1.60476e+07	9.89409e+06	1.37949e+07	8.87445e+06	1.65581e+07	9.54228e+06	1.4539e+07	1.46315e+07	1.0193e+07	1.38359e+07	9.56536e+06	9.45942e+06	9.96985e+06	1.28893e+07	8.84579e+06	1.56878e+07	1.38721e+07	1.12981e+07	1.42507e+07	8.31925e+06	9.17951e+06	1.40968e+07	3.47134e+06	9.63988e+06	1.2792e+07	1.08538e+07	9.19887e+06	8.54761e+06	1.4745e+07	1.32488e+07	1.64001e+07	1.03634e+07	2.26948e+06	1.18966e+07	1.23724e+07	1.29273e+07	1.1357e+07	1.13569e+07	1.1357e+07	1.13006e+07
M524T163_2	524.37	162.985								4.67319e+07	3.52173e+07	4.08801e+07	1.9194e+07	4.61269e+07	2.88963e+07	3.39989e+07	5.99605e+07	3.26507e+07	5.78841e+07	3.37653e+07	4.6379e+07	3.80881e+07	2.21335e+07	3.03426e+07	4.77301e+07	4.29315e+07	3.71878e+07	5.16599e+07	3.25858e+07	3.10528e+07	3.37854e+07	1.24058e+07	4.01624e+07	3.90339e+07	3.14488e+07	3.43997e+07	3.64453e+07	2.71505e+07	4.43993e+07	5.6629e+07	3.4171e+07	1.95882e+07	3.73997e+07	4.6007e+07	3.42249e+07	3.34219e+07	3.15922e+07	3.44084e+07	3.39927e+07
M524T40	524.369	39.975								743448	484024	713029	583873	689066	2.43028e+06	153879	292347	529651	645689	7.10346e+06	770788	593057	168526	426392	368905	493938	833254	792250	676559	1.1677e+06	436969	5.86851e+06	695945	154538	249826	344225	409089	490417	253006	1.40946e+06	126042	131939	159529	387817	113311	157821	137357	156987	161852
M520T164	520.339	164.431								2.94977e+07	2.74579e+07	1.67728e+07	2.43164e+07	1.93105e+07	3.29336e+07	1.23777e+07	1.4845e+07	2.23767e+07	1.51856e+07	3.78155e+07	2.7348e+07	2.27892e+07	2.7367e+07	2.12851e+07	1.77886e+07	4.74087e+07	3.11588e+07	1.94982e+07	1.77447e+07	2.39365e+07	2.16811e+07	4.87346e+07	2.51293e+07	1.09059e+07	1.94156e+07	1.05267e+07	1.6344e+07	3.60084e+07	8.88183e+06	2.3559e+07	2.87359e+07	2.02093e+07	2.79047e+07	2.66549e+07	2.71392e+07	1.54026e+07	1.52369e+07	1.64632e+07	1.64525e+07
M415T34	415.211	34.281								1.2669e+06	1.86543e+06	2.22592e+06	2.08228e+06	2.33591e+06	1.43467e+06	1.672e+06	2.20304e+06	2.56842e+06	2.11058e+06	1.99801e+06	1.94456e+06	2.13776e+06	2.62277e+06	1.50168e+06	1.63224e+06	2.08727e+06	1.57141e+06	2.28596e+06	1.55855e+06	1.5933e+06	1.67996e+06	2.38938e+06	1.51181e+06	1.96399e+06	1.05701e+06	1.51754e+06	1.98012e+06	2.20471e+06	1.96124e+06	2.09125e+06	2.06316e+06	1.72116e+06	2.01176e+06	1.30002e+06	1.8786e+06	1.35696e+06	1.37658e+06	1.36443e+06	1.40936e+06
M179T34_2	179.052	33.868								3.09337e+06	354270	1.15565e+06	6976.53	8798.97	204422	7819.82	18579.8	10853.9	77700	368275	26825.7	496884	1.22388e+06	279341	5979.06	987.871	137735	29507.5	142300	2.10691e+06	525166	568840	7145.79	9462.18	2.54136e+06	253668	26636.9	540071	6150.15	5505.28	288133	2.42906e+06	279322	2.29606e+06	85351.7	333976	339251	339124	327689
M433T332_2	433.004	331.789								2.11738e+07	2.41147e+07	2.18688e+07	2.28283e+07	2.2006e+07	2.33091e+07	2.29881e+07	1.93843e+07	2.32373e+07	2.11916e+07	2.53235e+07	2.29307e+07	2.32489e+07	2.10523e+07	2.07559e+07	2.1036e+07	2.16455e+07	2.20963e+07	2.36421e+07	2.16989e+07	2.52292e+07	2.22525e+07	3.86286e+07	2.16208e+07	1.79235e+07	1.88563e+07	2.01602e+07	2.04375e+07	2.27357e+07	1.85495e+07	2.66528e+07	1.83389e+07	5.47914e+07	1.8192e+07	1.96961e+07	1.73206e+07	1.75693e+07	1.78824e+07	1.79509e+07	1.78911e+07
M788T37	787.604	37.2755								3.63874e+06	3.70734e+06	4.9041e+06	3.82008e+06	3.63097e+06	2.7096e+06	3.34051e+06	4.87277e+06	3.46967e+06	3.63439e+06	2.2045e+06	3.6411e+06	3.65369e+06	5.60237e+06	5.25945e+06	4.78525e+06	5.77515e+06	4.43731e+06	3.52751e+06	3.98363e+06	3.02327e+06	3.85314e+06	2.62033e+06	4.1606e+06	6.41566e+06	5.57275e+06	4.83168e+06	3.77691e+06	3.43429e+06	3.72639e+06	2.00182e+06	9.39548e+06	2.26648e+06	8.64117e+06	7.05967e+06	9.6804e+06	6.14592e+06	6.14652e+06	6.19413e+06	6.32211e+06
M494T191_2	494.322	191.143								2.22018e+06	2.78195e+06	3.08462e+06	3.45432e+06	2.57439e+06	5.91984e+06	2.46772e+06	2.00504e+06	3.36045e+06	2.899e+06	6.01883e+06	3.76122e+06	6.50397e+06	3.2589e+06	4.04994e+06	3.31024e+06	3.05767e+06	5.7009e+06	2.07331e+06	4.51112e+06	3.21695e+06	5.07567e+06	5.27085e+06	4.23827e+06	2.666e+06	4.26197e+06	4.71891e+06	4.97338e+06	3.86629e+06	1.86156e+06	3.39897e+06	3.54801e+06	4.58897e+06	2.5768e+06	2.88473e+06	2.05482e+06	3.23261e+06	3.23264e+06	3.27136e+06	3.201e+06
M809T37	808.584	37.0265								3.58751e+06	5.0564e+06	3.25346e+06	4.42509e+06	3.17626e+06	4.40618e+06	3.66371e+06	2.86513e+06	4.36134e+06	3.12373e+06	3.46345e+06	5.12994e+06	4.76013e+06	3.37246e+06	3.12796e+06	2.82158e+06	3.0812e+06	4.18178e+06	3.37201e+06	3.3341e+06	4.72745e+06	4.11202e+06	1.95639e+06	3.79757e+06	2.73087e+06	3.39992e+06	3.41918e+06	4.13148e+06	6.72562e+06	2.96597e+06	3.69212e+06	2.45853e+06	2.35187e+06	2.62035e+06	3.03056e+06	2.28297e+06	2.61893e+06	2.72328e+06	2.72316e+06	2.69251e+06
M387T35	387.179	34.5995								447343	763793	866586	928270	748010	482326	562679	581009	844883	678568	960382	803158	714319	1.00233e+06	415852	407635	687498	417686	921768	424467	790950	725578	1.49184e+06	402540	532093	362914	441224	676623	956812	706191	1.20987e+06	734724	1.94262e+06	657794	442594	519654	397544	415252	397472	434729
M312T287	312.06	286.896								7.59435e+06	6.64644e+06	7.72572e+06	7.60057e+06	8.79921e+06	1.0409e+07	1.07673e+07	7.73492e+06	6.17407e+06	2.43487e+06	8.18254e+06	7.17235e+06	7.06191e+06	1.12428e+07	6.98089e+06	9.04534e+06	7.34526e+06	7.98521e+06	9.47398e+06	5.51457e+06	6.83035e+06	7.03692e+06	2.19212e+06	3.80036e+06	5.58133e+06	7.76911e+06	7.14317e+06	576541	9.0973e+06	6.38193e+06	8.86426e+06	4.46283e+06	1.40588e+07	5.70398e+06	1.01347e+06	5.74239e+06	5.73904e+06	5.75663e+06	5.75657e+06	5.7153e+06
M258T383	258.11	383.283								1.04155e+07	7.02423e+06	9.80979e+06	6.83383e+06	8.40248e+06	1.13242e+07	6.23144e+06	8.68224e+06	5.55784e+06	8.69077e+06	1.69712e+07	8.7638e+06	8.2173e+06	8.57052e+06	8.69944e+06	8.31839e+06	1.25921e+07	1.18204e+07	9.28207e+06	8.47573e+06	9.11895e+06	9.47497e+06	1.9682e+07	1.15919e+07	9.3751e+06	9.48488e+06	9.04279e+06	9.24915e+06	1.74212e+07	8.23121e+06	1.32536e+07	9.99747e+06	1.99759e+07	1.10454e+07	1.50366e+07	1.12223e+07	9.31911e+06	8.59922e+06	9.07203e+06	8.94135e+06
M429T30_2	429.373	30.15								1.80023e+06	1.73828e+06	2.26404e+06	2.49587e+06	3.5422e+06	1.32515e+06	2.02614e+06	3.26994e+06	2.24377e+06	1.987e+06	737085	1.63478e+06	2.2172e+06	3.27134e+06	2.0704e+06	1.97071e+06	2.44749e+06	2.06855e+06	2.29732e+06	2.63493e+06	1.51737e+06	2.20373e+06	493656	2.62657e+06	2.86726e+06	3.02757e+06	1.91972e+06	2.37502e+06	1.86463e+06	2.4723e+06	1.16094e+06	2.36247e+06	353462	2.81495e+06	3.22342e+06	3.32038e+06	2.04558e+06	2.04271e+06	1.95083e+06	2.08315e+06
M104T260_2	104.107	259.803								1.47198e+07	9.24436e+06	1.06311e+07	7.16557e+06	7.62465e+06	1.11724e+07	5.56979e+06	6.88243e+06	5.86402e+06	6.19437e+06	1.015e+07	8.86442e+06	6.19397e+06	8.66733e+06	9.2369e+06	5.58841e+06	1.01459e+07	1.0029e+07	6.25841e+06	5.67798e+06	7.82793e+06	9.42658e+06	1.23533e+07	7.72321e+06	7.61358e+06	1.1188e+07	1.27103e+07	6.65482e+06	9.36272e+06	6.81337e+06	6.77885e+06	1.02869e+07	1.33445e+07	1.00659e+07	1.12931e+07	6.99694e+06	7.80893e+06	7.76918e+06	7.82485e+06	7.7061e+06
M544T160	544.339	160.027								1.99402e+07	1.16828e+07	1.18845e+07	1.21903e+07	1.9224e+07	8.5989e+06	1.62783e+07	1.20327e+07	1.19423e+07	1.92634e+07	1.21701e+07	1.30632e+07	1.50161e+07	9.16719e+06	8.20809e+06	1.61877e+07	1.43744e+07	8.93093e+06	1.92214e+07	1.32375e+07	1.41796e+07	1.4973e+07	4.82669e+06	1.58814e+07	1.16757e+07	1.18753e+07	9.10125e+06	1.4617e+07	1.96673e+07	1.43086e+07	2.5288e+07	7.17341e+06	1.64684e+07	1.11162e+07	1.26801e+07	1.21959e+07	1.00445e+07	1.06856e+07	1.05179e+07	1.0504e+07
M787T56	786.6	56.381								7.56644e+06	7.85293e+06	1.04934e+07	6.20556e+06	9.47024e+06	3.61718e+06	6.6485e+06	1.40872e+07	6.58736e+06	8.33565e+06	2.63733e+06	6.72413e+06	7.45322e+06	1.23941e+07	9.42585e+06	1.26864e+07	1.42597e+07	8.68999e+06	6.28383e+06	6.17169e+06	4.56219e+06	1.27678e+07	2.12945e+06	1.02514e+07	1.48207e+07	1.27438e+07	1.4684e+07	9.77704e+06	8.71759e+06	1.09276e+07	3.47649e+06	2.48141e+07	2.54231e+06	2.29417e+07	1.58097e+07	2.3695e+07	1.34037e+07	1.40015e+07	1.47503e+07	1.40007e+07
M544T40	544.337	39.975								341038	188521	283899	235335	347108	1.02391e+06	65829.2	133303	215781	325998	2.0089e+06	277011	312519	74932.9	181376	198350	241858	361201	397876	374104	436724	272593	1.39652e+06	424035	73451.4	134672	149866	254840	272744	187276	563009	62109.4	121940	67322.6	237306	85005.2	77759.8	82944.5	86823.1	86780.2
M572T183_2	572.368	182.844								2.2059e+06	4.49772e+06	2.05394e+06	3.06592e+06	1.79822e+06	3.64637e+06	2.53466e+06	1.23896e+06	4.11385e+06	1.50729e+06	2.92444e+06	5.06374e+06	4.06089e+06	1.43259e+06	2.75641e+06	1.40911e+06	1.7131e+06	3.54098e+06	2.23996e+06	3.90627e+06	4.68665e+06	4.14179e+06	2.28156e+06	4.11986e+06	2.56512e+06	4.55214e+06	2.72327e+06	5.26885e+06	2.35221e+06	2.64858e+06	1.49091e+06	950088	595624	1.58207e+06	1.57489e+06	1.5835e+06	2.18636e+06	2.21681e+06	2.17191e+06	2.21772e+06
M811T55	810.6	54.953								1.0502e+07	6.47193e+06	6.91415e+06	6.27984e+06	1.44262e+07	2.92654e+06	1.70894e+07	1.6468e+07	7.01689e+06	1.56175e+07	2.24686e+06	6.42392e+06	9.72501e+06	5.47722e+06	5.11447e+06	1.86257e+07	6.95942e+06	5.75345e+06	9.4362e+06	9.60488e+06	5.10379e+06	1.11381e+07	2.50175e+06	1.32427e+07	1.55144e+07	1.20834e+07	7.48365e+06	1.5614e+07	6.73581e+06	2.04684e+07	6.01563e+06	5.69265e+06	2.31954e+06	1.03591e+07	1.0391e+07	8.56839e+06	1.24649e+07	1.24609e+07	1.2125e+07	1.24526e+07
M453T33	453.172	32.545								75536.9	43793.8	47030.5	101928	46662.8	58316.1	316546	61009.4	40162	49643.8	254048	78837.8	47974.5	153442	412140	56486.6	144418	63106.8	130500	54989.2	46738.2	95652.1	68161.9	50104.5	50009.1	74532.8	82910.6	256810	68067.2	88919	71094.2	66765.5	62414.2	65171.2	85632.5	76532.1	43982.1	43745.6	49741.2	45214.6
M290T39	290.267	38.9105								296849	869026	328983	479069	390644	586548	335198	246160	334905	641251	1.11681e+06	435957	351257	362782	454343	357365	343731	534089	317166	412276	383334	491315	1.81523e+06	349983	258978	319337	275608	583592	275547	183023	727972	176830	7.10377e+06	247447	401032	314951	246179	240422	246169	244427
M663T29	663.453	29.4435								923939	851109	735986	833939	803306	1.35533e+06	1.31318e+06	936324	1.00644e+06	808586	862142	1.205e+06	924039	1.02587e+06	1.56465e+06	1.34762e+06	1.22805e+06	1.55031e+06	1.434e+06	841672	1.15284e+06	1.62063e+06	479871	1.25041e+06	1.23048e+06	1.62618e+06	1.31126e+06	1.02746e+06	928307	1.20517e+06	1.14158e+06	1.03922e+06	321513	1.07195e+06	960472	928323	1.49499e+06	1.63427e+06	1.60629e+06	1.65039e+06
M228T32	228.231	32.2835								569290	458228	7555.31	407748	691972	8011.59	8992.62	529164	735367	5405.5	666174	4266.98	8008.84	4844.4	7267.07	6856.82	6213.8	4822.15	520945	6694.05	3933.16	5494.5	8829.54	3780.25	3410.15	1.57524e+06	927659	6134.99	4298.73	4697.54	3694.18	327835	3515.37	477622	5256.95	446226	300738	291500	300820	304283
M809T138_1	808.584	138.19								5.11746e+06	5.50101e+06	4.43811e+06	4.58484e+06	4.22018e+06	5.52016e+06	4.15511e+06	3.91654e+06	5.1422e+06	4.06183e+06	4.05578e+06	5.55856e+06	5.92296e+06	4.30685e+06	4.35281e+06	3.95667e+06	4.26894e+06	6.46143e+06	3.94944e+06	4.51355e+06	5.29515e+06	5.40605e+06	2.06637e+06	5.5066e+06	4.10363e+06	5.03854e+06	5.08409e+06	5.1457e+06	6.55447e+06	4.03434e+06	3.62025e+06	4.23304e+06	1.13061e+06	4.30915e+06	5.00903e+06	4.05579e+06	4.11749e+06	4.2116e+06	4.18423e+06	4.1444e+06
M296T282	296.085	281.549								2.81047e+06	1.30268e+06	2.95409e+06	2.66642e+06	2.65608e+06	2.86765e+06	3.08865e+06	2.98476e+06	1.77086e+06	518044	1.49341e+06	2.31449e+06	2.50233e+06	3.75128e+06	2.72444e+06	3.52464e+06	3.09378e+06	3.59619e+06	3.04357e+06	2.52082e+06	1.9783e+06	3.00187e+06	279002	1.35684e+06	3.50249e+06	3.95608e+06	3.40619e+06	246720	3.55177e+06	3.87894e+06	1.86642e+06	2.95988e+06	1.41455e+06	3.59763e+06	672994	4.71826e+06	3.05871e+06	3.24409e+06	3.28913e+06	3.34224e+06
M190T26_2	190.122	25.901								55788.1	3.63685e+06	122540	1.28866e+06	658686	3974.25	239623	69095.6	1.91302e+06	459879	6109.13	1.75376e+06	836349	73358.8	3105.99	569766	127460	4545.24	542508	668164	641355	2972.76	2103.36	788883	568011	3420.49	750.447	546741	23494.5	154026	521091	63321.1	7531.76	81951.4	155949	134152	300020	304951	313071	298319
M787T111	786.6	110.927								5.37186e+06	1.11459e+07	6.88928e+06	5.21631e+06	5.20886e+06	3.98948e+06	8.78038e+06	8.69774e+06	8.34192e+06	1.14141e+07	4.61356e+06	6.11914e+06	6.62658e+06	9.68951e+06	6.13605e+06	1.37973e+07	1.1124e+07	6.06956e+06	9.3279e+06	9.31641e+06	4.25715e+06	7.84695e+06	2.12118e+06	1.12466e+07	1.17303e+07	1.50631e+07	6.51127e+06	9.52236e+06	4.17287e+06	1.0106e+07	3.45586e+06	1.73607e+07	2.01153e+06	6.00869e+06	1.33917e+07	2.37349e+07	7.37455e+06	1.22373e+07	4.83179e+06	8.0717e+06
M570T184_2	570.353	183.845								3.08313e+06	3.68073e+06	2.25146e+06	3.26138e+06	2.64675e+06	3.61083e+06	2.43607e+06	2.13778e+06	3.5284e+06	2.26828e+06	3.89037e+06	3.83616e+06	4.31572e+06	1.10864e+06	2.80526e+06	2.19285e+06	1.783e+06	2.65562e+06	2.34654e+06	4.05481e+06	4.49677e+06	3.49859e+06	3.0612e+06	5.12413e+06	2.29149e+06	3.53109e+06	3.04961e+06	5.68406e+06	3.28801e+06	3.03119e+06	2.51504e+06	1.25629e+06	1.33836e+06	1.81601e+06	2.22548e+06	1.93878e+06	2.51923e+06	2.55945e+06	2.5711e+06	2.61392e+06
M787T87	786.6	87.46								8.59746e+06	7.66916e+06	5.26843e+06	9.93993e+06	8.38726e+06	5.28672e+06	4.95158e+06	1.18609e+07	4.12555e+06	4.82319e+06	5.64637e+06	7.16418e+06	8.1345e+06	8.36622e+06	1.07427e+07	1.17651e+07	1.51441e+07	1.02624e+07	4.17756e+06	3.9716e+06	5.65581e+06	7.44412e+06	2.60873e+06	7.62485e+06	1.33793e+07	1.24489e+07	8.68976e+06	8.83577e+06	5.96355e+06	6.78436e+06	4.12386e+06	2.43726e+07	1.97039e+06	2.23949e+07	1.89182e+07	2.88675e+07	1.73407e+07	9.45399e+06	1.39219e+07	1.21319e+07
M430T30_3	430.378	30.15								975722	837349	1.16022e+06	1.25571e+06	1.60001e+06	661262	1.31507e+06	1.72922e+06	1.11043e+06	960987	371930	833855	1.07932e+06	1.71721e+06	1.17612e+06	1.16036e+06	1.2508e+06	1.08556e+06	1.10306e+06	1.51277e+06	752994	1.29864e+06	265052	1.29396e+06	1.62531e+06	1.77077e+06	1.06264e+06	1.25958e+06	815075	1.26153e+06	518469	1.5952e+06	143524	1.60773e+06	1.6371e+06	1.9699e+06	1.32061e+06	1.30191e+06	1.31089e+06	1.32074e+06
M270T26	270.079	25.7325								78350.5	3.06796e+06	206649	1.67927e+06	1.32727e+06	4676.4	630539	169917	1.8555e+06	680192	1394.82	1.2242e+06	999569	207151	885.368	979697	187010	2534.6	1.02918e+06	964090	797687	3274.22	2803.93	1.03434e+06	847926	1351.23	1587.79	646931	33701	308897	702488	114594	9550.35	148814	223515	237682	405669	477348	394821	394010
M104T239	104.107	239.215								378662	444430	316616	201114	205286	192531	186280	95677.7	203638	152746	372093	235115	145376	173723	81208.8	85847.9	116034	119682	112604	74778.7	214989	130885	2.44402e+06	102993	31714.4	69521.8	70815.6	45735.7	90828.2	28614.4	203909	33102.2	4.41452e+06	23925.6	31095.2	22349.7	50012	42682.9	42034.4	39085.9
M226T32_2	226.179	32.472								304471	275404	365316	259574	336086	261656	353939	268368	475495	197369	310294	336506	254874	235646	169650	156319	304107	754344	322637	479928	163981	671796	139604	167836	450132	908530	439548	324891	286236	175368	301958	168809	103106	301752	278427	314916	153258	164332	153293	179482
M218T193	218.08	192.936								1.20615e+06	170511	847142	255122	273637	346711	955272	140136	314525	1.84697e+06	473274	74848.6	49240.9	1.02555e+06	87718.9	721392	308085	214184	84982.6	312150	31614.5	1.50709e+06	625498	110884	220309	965887	193741	108565	350360	157346	557966	703801	301001	572826	906407	947234	535201	535012	534815	515558
M290T96	290.269	96.2085								2.35189e+06	7.67294e+06	2.75952e+06	4.68981e+06	3.51109e+06	3.61996e+06	3.90857e+06	2.97484e+06	2.7356e+06	7.22601e+06	4.69069e+06	4.60734e+06	2.74229e+06	4.89539e+06	4.48183e+06	4.41313e+06	2.84167e+06	5.81199e+06	2.47396e+06	4.34718e+06	2.93978e+06	4.45243e+06	2.0782e+06	3.74284e+06	4.01178e+06	3.9954e+06	2.6364e+06	6.81919e+06	3.09058e+06	2.83987e+06	4.2019e+06	3.03921e+06	2.90532e+06	3.77466e+06	5.95747e+06	6.90812e+06	4.60012e+06	3.58762e+06	3.48622e+06	3.68169e+06
M789T38	788.61	37.5955								1.30021e+06	1.06348e+06	1.71276e+06	1.17112e+06	1.54493e+06	1.22306e+06	1.62805e+06	2.45663e+06	1.11215e+06	1.74145e+06	812918	1.09233e+06	1.24278e+06	2.10087e+06	2.67408e+06	2.33242e+06	1.97734e+06	1.61084e+06	1.64731e+06	1.54745e+06	845942	1.72824e+06	1.09067e+06	1.39973e+06	3.68453e+06	2.60339e+06	2.5498e+06	1.6848e+06	1.18947e+06	2.8037e+06	758363	4.24865e+06	1.13956e+06	3.8639e+06	3.10668e+06	4.3471e+06	3.1744e+06	3.12077e+06	3.17465e+06	3.25949e+06
M240T31	240.032	30.9175								676293	1.21728e+06	1.42146e+06	1.07445e+06	252608	1.20223e+06	119144	381068	715504	1.85268e+06	1.00064e+06	136457	141468	461366	246017	679376	58412.6	516354	37766	656407	96748.2	710711	443297	1.07087e+06	462682	814964	331094	217252	108072	244220	1.19876e+06	471945	496184	995438	1.02253e+06	752832	427770	442070	441830	427363
M184T138_2	184.073	138.355								5.3349e+06	5.77024e+06	1.66893e+07	1.50609e+07	1.83757e+07	9.35479e+06	9.05863e+06	1.17473e+07	1.44745e+07	1.72384e+07	8.21511e+06	1.3338e+07	1.37628e+07	8.61827e+06	1.54918e+07	1.80972e+07	6.34176e+06	1.55134e+07	1.46426e+07	5.3253e+06	1.30487e+07	1.60416e+07	4.01121e+06	5.86768e+06	1.07871e+07	1.18818e+07	6.72106e+06	5.85471e+06	1.16235e+07	6.12582e+06	4.2036e+06	6.55007e+06	4.47174e+06	1.9104e+07	8.73052e+06	5.54574e+06	6.24943e+06	9.26267e+06	6.26064e+06	6.25074e+06
M274T38	274.273	37.792								675990	602975	619530	935122	614112	1.27378e+06	478096	367070	738371	716119	1.50845e+06	675835	768678	421319	635311	379096	768266	883156	977698	1.96467e+06	936988	855046	1.81741e+06	584074	407840	704655	767441	817206	328538	546667	1.53872e+06	408305	1.61248e+06	454459	472572	428039	453983	408274	466733	467031
M524T128	524.37	128.18								7.54733e+06	5.41542e+06	7.04256e+06	5.2299e+06	7.33919e+06	5.48613e+06	3.07647e+06	4.76215e+06	3.88766e+06	6.68345e+06	4.28692e+06	6.82994e+06	5.01014e+06	2.93831e+06	3.46175e+06	4.82174e+06	2.8848e+06	5.71393e+06	2.81758e+06	3.29344e+06	3.70186e+06	3.91743e+06	707528	5.69698e+06	2.52705e+06	3.0147e+06	3.61664e+06	3.94769e+06	6.5954e+06	3.34568e+06	2.5646e+06	1.8296e+06	4.01754e+06	2.42139e+06	3.9091e+06	1.76856e+06	2.39321e+06	2.34931e+06	2.28975e+06	2.39109e+06
M759T57	758.569	56.964								2.04074e+06	9.61068e+06	1.06504e+07	8.05008e+06	5.74982e+06	6.33231e+06	6.39051e+06	8.95777e+06	8.79172e+06	4.79044e+06	2.96332e+06	7.2554e+06	7.99465e+06	1.35003e+07	1.50781e+06	9.10509e+06	1.21097e+07	7.80576e+06	8.0515e+06	238249	6.51326e+06	1.35251e+07	1.20234e+06	6.85259e+06	7.68351e+06	2.05009e+06	9.76943e+06	3.64015e+06	1.83612e+07	3.87598e+06	8.38771e+06	1.20746e+07	2.58666e+06	1.03309e+07	7.84592e+06	1.17354e+07	6.72331e+06	7.45458e+06	1.74913e+06	6.85357e+06
M212T35	212.019	34.8845								34858	346263	41922.7	209852	237582	57956	527251	156773	746414	88002.8	57568.9	82497	148167	52844.4	54897.5	427463	32933.9	51627.8	93315.2	176093	194687	1224.13	156649	137627	84060.3	855.453	23376.9	87375.8	22299.2	227461	84546.3	41869.6	149224	27391.7	23591.8	16815	74168.2	5564.05	79468.1	79056.2
M522T40	522.352	40.07								110837	80898.7	142956	79543.9	93514	867995	18052.9	32564.1	74974.2	60486.5	1.16063e+06	117549	110522	49489.1	123265	57562.2	130459	210957	119728	89003.8	171412	114536	847079	92637	20298.3	60911.8	89899.7	54766.7	128924	29037	128483	35437.8	45672.5	28656.5	100122	24288.5	28747	30833.3	30360.6	37732.2
M257T268	257.147	267.779								5.13081e+06	5.89311e+06	5.52254e+06	6.02362e+06	8.05174e+06	5.94562e+06	6.59569e+06	7.89983e+06	5.65421e+06	8.40737e+06	7.97083e+06	5.1401e+06	7.80301e+06	5.79865e+06	5.88522e+06	7.77097e+06	5.17675e+06	4.5222e+06	7.02041e+06	6.1978e+06	6.44183e+06	6.19953e+06	5.59002e+06	7.84823e+06	5.03531e+06	4.34457e+06	4.63163e+06	6.26731e+06	8.15755e+06	5.0589e+06	9.40644e+06	6.57411e+06	8.20749e+06	5.68809e+06	5.88476e+06	5.50906e+06	6.07374e+06	6.25289e+06	6.07337e+06	6.00959e+06
M694T24	694.135	23.76								66802.7	4374	3215.25	1635.82	9066.14	24504	4853.99	1788.26	4062.25	28915.8	5626.45	2400.37	1585.51	230020	2460.47	2620.6	16833.1	9756.92	23069.2	2.67771e+06	3950.2	2222.02	34420.4	1990.5	2347.01	7763.33	14099	6862.36	10283.9	4954.42	7182.9	24449.3	1.19114e+06	10244.1	1736.4	1996.24	68194	68187.9	69121.9	60657.7
M597T332	597.009	332.272								4.75972e+06	4.73028e+06	4.44951e+06	5.45426e+06	5.20099e+06	5.29357e+06	5.17795e+06	4.37294e+06	5.34458e+06	4.06586e+06	6.16248e+06	4.79431e+06	4.91887e+06	5.21154e+06	4.61954e+06	4.79545e+06	4.90897e+06	4.92579e+06	5.14274e+06	4.57439e+06	4.9465e+06	4.72846e+06	9.98191e+06	5.09951e+06	3.77144e+06	3.79669e+06	3.84835e+06	4.04194e+06	5.12926e+06	4.03021e+06	5.86497e+06	3.98466e+06	1.35732e+07	3.90526e+06	4.21975e+06	3.69021e+06	3.76087e+06	3.83672e+06	3.79245e+06	3.76088e+06
M837T37	836.614	37.0365								895525	1.5428e+06	618331	1.48396e+06	993158	838884	1.22706e+06	1.23882e+06	1.57684e+06	1.04599e+06	710884	1.77266e+06	1.64746e+06	471228	1.24994e+06	1.02482e+06	489348	732665	846155	1.72657e+06	1.63766e+06	1.34998e+06	684175	1.96244e+06	1.32409e+06	1.66479e+06	1.36107e+06	2.81778e+06	803286	1.69936e+06	599529	548738	976940	721487	847722	743746	1.10658e+06	1.17984e+06	1.17986e+06	1.16618e+06
M498T195	498.254	194.776								16474.2	18970.2	22506.9	18148.3	20306.2	11674.9	15453.2	17284.4	20708.3	15483.7	22052	18034.3	22408.8	15304.9	20934.3	23646.2	27893.4	25401.4	9888.98	17113.3	20432.7	18145.4	1.9919e+06	19127	9300.21	22909.8	9363.7	18095	9737	10457.5	10357.2	6011.08	750722	8524.2	8637.68	10565.5	12238.9	12216.7	12209.7	11857.8
M156T289_2	156.042	288.521								526052	613687	555914	537731	663869	671160	414932	595702	538555	810943	735777	489022	657159	478493	868887	770504	490613	371301	608937	800156	593550	534615	1.94688e+06	763432	392997	402825	452128	598855	691024	426979	820407	535619	3.64561e+06	528566	507067	400235	555141	542267	735000	525850
M230T140	230.247	140.045								144837	109308	86347.1	186937	92567.1	148621	131261	56584.3	94821.7	125070	141064	94574.5	88932.7	241504	88953.2	47804.2	102418	95097.3	176446	2.36184e+06	134170	107498	200929	79120.4	58558.2	110190	87689.7	148144	117017	87872.6	191940	55172.1	387704	54517.9	83505.6	34251	102514	121934	125692	109605
M184T194	184.074	194.136								1.78685e+06	1.41324e+06	2.43072e+06	1.98167e+06	1.81605e+06	1.54936e+06	1.84694e+06	1.86521e+06	1.86133e+06	3.03695e+06	1.52228e+06	1.61517e+06	1.7446e+06	1.46054e+06	1.2737e+06	2.06816e+06	1.61036e+06	1.89032e+06	1.1782e+06	1.71193e+06	1.09309e+06	2.25514e+06	1.44397e+06	1.83755e+06	1.98567e+06	2.38666e+06	1.81984e+06	1.77585e+06	1.36395e+06	1.69406e+06	1.94777e+06	1.80527e+06	818589	2.72845e+06	3.42731e+06	1.89933e+06	1.98858e+06	1.95196e+06	1.84053e+06	1.88008e+06
M192T301	191.982	301.022								332186	98992.7	329301	45626.5	102127	575670	64389.5	47270.5	60693.1	52802.6	1.11844e+06	79497.1	57116.1	75167	720916	39318.1	187459	339602	55869.7	36719.8	105983	477445	2.50786e+06	75184.5	52467.4	364097	400683	58883.2	234504	23175.7	173594	239081	5.09528e+06	204049	211630	83684.8	75212.8	80155.6	80168.7	74457.3
M797T37_2	796.608	36.976								514727	1.10624e+06	520964	1.0932e+06	597074	606283	621940	593482	1.15792e+06	662055	518061	1.15344e+06	946503	572175	773854	585272	559328	1.10838e+06	681678	1.48323e+06	1.36843e+06	688849	406432	1.70215e+06	746986	635174	669947	1.31139e+06	762882	701598	457734	617178	552038	683670	664705	648703	693918	696971	709917	699493
M105T332	104.992	332.271								1.32842e+07	1.38898e+07	1.3245e+07	1.33893e+07	1.32496e+07	1.42704e+07	1.3566e+07	1.24497e+07	1.39945e+07	1.34104e+07	1.47346e+07	1.39595e+07	1.32285e+07	1.37352e+07	1.25723e+07	1.27194e+07	1.32927e+07	1.33471e+07	1.36687e+07	1.27491e+07	1.40007e+07	1.34533e+07	1.9156e+07	1.34294e+07	1.19288e+07	1.27917e+07	1.28872e+07	1.27654e+07	1.37979e+07	1.18459e+07	1.54981e+07	1.18765e+07	2.19782e+07	1.20781e+07	1.22536e+07	1.16815e+07	1.17067e+07	1.17063e+07	1.17069e+07	1.13773e+07
M702T176_1	701.557	176.177								1.87268e+06	1.26453e+06	2.13214e+06	1.5754e+06	2.27406e+06	985445	1.99546e+06	1.65928e+06	1.35892e+06	2.13976e+06	1.15945e+06	1.3269e+06	1.56105e+06	1.56432e+06	1.31939e+06	2.17007e+06	2.0161e+06	1.84961e+06	1.94595e+06	1.12314e+06	1.45122e+06	1.64801e+06	311114	1.36971e+06	1.90989e+06	1.8703e+06	1.28373e+06	1.34515e+06	1.82401e+06	1.7287e+06	2.53086e+06	1.44945e+06	178181	1.54018e+06	1.73375e+06	1.9904e+06	1.67992e+06	1.59865e+06	1.64191e+06	1.59879e+06
M295T32_1	295.198	31.918								26082.1	6019.49	9054.01	11229.3	12695.6	14231.3	13049.1	10984.7	11250.9	13776	11859.3	11481.8	7715.13	70607.9	2415.53	6677.65	15454.9	14165.9	17513.2	1.26445e+06	6565.53	8365.76	16634.7	8050.43	5847.22	4307.65	10390.4	7671.69	16156.3	7284.64	10695.6	15932	1.02124e+06	8398.89	11586.9	12569.3	25003.4	24481.7	21757.3	22946.5
M295T32_2	295.226	32.011								46829.7	12129.4	15375.5	27121.9	21817	12052.2	53733.6	23567.3	26844.8	28494.1	20351.7	23472.6	17408.3	8860.65	17409.2	17896.3	36091.9	9283.66	27880.7	2.28075e+06	16447.9	15293.5	50352.9	27267.9	27855.7	17219.5	22914	39526.1	19743.2	18166.6	35198.3	24015.3	38512.9	21233.6	12548.8	23158	28336.2	27344.1	29215.4	23789.5
M537T383_2	537.193	382.957								1.01342e+06	469915	770498	389131	636617	859077	290429	503137	257532	524770	1.95717e+06	519842	558511	507602	626739	535111	902439	1.22256e+06	503712	509905	563368	531138	3.97779e+06	1.23752e+06	462438	542620	727248	701649	1.6959e+06	506090	1.18388e+06	548525	4.97343e+06	826615	1.06143e+06	522922	518171	518465	519555	534030
M783T58	782.569	57.777								5.31325e+06	4.20741e+06	2.78256e+06	1.21029e+06	2.94896e+06	2.09672e+06	6.17466e+06	4.92168e+06	1.85567e+06	1.10222e+06	697621	1.63209e+06	2.87581e+06	2.85286e+06	1.33751e+06	5.84008e+06	914996	728861	2.64155e+06	1.07207e+06	1.15661e+06	3.32984e+06	404782	635915	2.99266e+06	625024	495116	517210	3.50497e+06	1.92362e+06	2.24687e+06	440518	743361	1.5335e+06	1.84084e+06	2.30023e+06	1.25445e+06	1.13687e+06	1.46979e+06	1.12121e+06
M1016T189	1015.67	188.804								730690	363179	895023	404879	685694	461425	320143	510222	356476	441407	782832	535522	475016	747517	518398	695653	1.1102e+06	786223	453366	436446	365573	462979	431765	686939	656374	721354	685355	487409	1.01532e+06	522088	405138	1.19195e+06	30903.8	1.12837e+06	1.09392e+06	1.20932e+06	721741	756909	757096	763900
M992T189	991.669	189.397								857757	316379	797742	403859	923732	412338	464813	973636	315196	676451	936400	519420	445371	631849	628578	866232	749772	735240	618877	405104	381577	513579	410717	663906	938329	796046	674274	530267	788228	827265	511407	912302	23907.3	917723	929810	771134	786965	787114	787251	850475
M244T32	244.19	32.37								225046	173712	233394	146628	286306	138521	230418	215741	293001	142205	226648	163743	151335	180638	120803	106171	202052	404285	185772	249131	95409.6	424782	81000.4	97566.9	277819	493217	294298	193955	190503	110522	176225	118150	49529	198691	161880	180848	98657.9	95789.9	90742.9	100424
M175T581_2	175.119	580.712								9.46966e+06	1.04191e+07	9.02971e+06	1.1387e+07	9.61387e+06	7.32303e+06	6.8914e+06	6.80482e+06	1.14924e+07	1.14198e+07	9.26239e+06	6.25097e+06	6.41716e+06	6.96964e+06	8.69711e+06	1.09422e+07	8.97594e+06	8.76238e+06	9.22999e+06	5.60931e+06	9.62492e+06	8.29116e+06	1.22985e+07	1.2258e+07	1.05878e+07	7.54236e+06	6.83367e+06	6.65352e+06	9.81366e+06	8.39545e+06	1.08518e+07	7.22235e+06	1.47651e+07	1.09133e+07	1.16961e+07	7.58915e+06	9.56143e+06	1.00482e+07	1.00927e+07	7.61701e+06
M704T158	703.573	157.581								3.09622e+06	1.23634e+06	3.87271e+06	3.44606e+06	3.99692e+06	2.45684e+06	4.05126e+06	5.87885e+06	3.07835e+06	4.36197e+06	1.40301e+06	2.77405e+06	3.70289e+06	3.87332e+06	3.65173e+06	4.8366e+06	3.44916e+06	3.83034e+06	4.45368e+06	3.46284e+06	2.86573e+06	4.32516e+06	475701	3.49917e+06	6.38079e+06	4.88641e+06	4.04218e+06	3.72469e+06	2.28778e+06	6.41586e+06	2.19876e+06	5.52018e+06	1.33646e+06	5.55907e+06	5.52414e+06	6.51681e+06	5.43368e+06	5.51801e+06	5.51845e+06	5.70724e+06
M171T32	171.101	32.273								15991.3	34301.6	26531.3	19658.4	24095.7	31550.1	194637	22239.8	21946.4	37633.8	23262	57577.4	20121.2	28923.2	23508.3	483448	91570.1	116762	165420	17908.9	199332	108811	16219.1	20586	220229	86823	112197	73739.7	29853.1	155645	30060.1	53768.7	14847.4	161366	58961.7	19616.1	775098	774725	775046	809067
M171T31	171.116	30.5965								24763.3	4834.57	7619.11	7947.55	29754.3	33746.2	4257.35	6625.86	28548.3	44835.1	27716	6613.9	8908.93	7659.64	29886.3	527974	5819.03	133306	4525.15	6821.48	3803.61	121857	6045.07	7233.35	236775	4277.67	125580	83541.7	31795.1	171570	33313.2	5693.7	9589.46	180919	73238	24779.3	829588	828327	994802	801204
M496T224	496.337	223.665								860018	552271	884089	477018	49431.6	815122	732128	1.0405e+06	595672	473531	1.28534e+06	39347.1	495617	1.03436e+06	661743	490281	1.01657e+06	287476	687664	292573	253360	668471	1.25374e+06	319287	485919	643369	53840.8	326582	1.17668e+06	382152	39144.9	576898	384461	441899	418921	404728	375815	353761	353045	373349
M759T90	758.569	90.139								3.99656e+06	1.72793e+06	2.46995e+06	1.66965e+06	3.38091e+06	1.55308e+06	3.50367e+06	3.05682e+06	2.10523e+06	2.06572e+06	2.54785e+06	1.98741e+06	2.30829e+06	4.7352e+06	2.36649e+06	4.36338e+06	5.64328e+06	3.98539e+06	2.65315e+06	1.59875e+06	1.16599e+06	3.2198e+06	3.35311e+06	2.03965e+06	5.15315e+06	3.0637e+06	2.70709e+06	1.41941e+06	2.9326e+06	1.64013e+06	2.81861e+06	4.23352e+06	758084	4.01411e+06	2.71853e+06	3.0902e+06	3.35046e+06	3.12272e+06	3.04993e+06	2.95656e+06
M759T109	758.569	109.422								4.78174e+06	3.88014e+06	5.62531e+06	5.79522e+06	3.95259e+06	3.83409e+06	3.06506e+06	4.03696e+06	3.73421e+06	2.96853e+06	2.50311e+06	3.55029e+06	3.71331e+06	8.08487e+06	2.87387e+06	4.25852e+06	7.93149e+06	4.86577e+06	3.72931e+06	2.66224e+06	1.80328e+06	2.27196e+06	1.01482e+06	2.73683e+06	3.35298e+06	3.99732e+06	4.1601e+06	2.20819e+06	4.68944e+06	3.95556e+06	2.40702e+06	3.34659e+06	1.18532e+06	2.26041e+06	2.64603e+06	5.76275e+06	3.21799e+06	3.53097e+06	3.4693e+06	3.87932e+06
M1048T186	1047.73	185.871								750834	276111	684745	329450	919087	216872	544284	1.0028e+06	274701	858597	574945	512692	375498	340742	295615	877264	486810	530068	628217	430994	318770	302136	144075	673303	891958	468302	386064	554941	570592	836823	538795	591520	5092.95	693153	803324	603140	588229	622936	627806	635856
M518T190	518.32	189.952								925205	1.23472e+06	1.06589e+06	1.2125e+06	481674	1.05685e+06	382220	517940	1.12477e+06	525973	822800	1.70644e+06	1.13386e+06	1.47074e+06	830089	554393	1.22611e+06	1.64763e+06	476693	1.02843e+06	1.33236e+06	851357	847543	1.00777e+06	667005	925287	988994	994736	882222	382665	575540	1.22645e+06	751744	1.09584e+06	1.07538e+06	1.17547e+06	793793	793982	784872	792475
M325T31_1	325.237	31.397								23629	4823.04	5816.73	5353.31	9306.11	11334.9	9442.99	6024.79	4424.04	5259.75	7207.79	2674.88	8685.08	70082.3	6431.16	8219.69	6394.59	3191.96	11849.3	1.20149e+06	2563.3	4169.04	17599.5	6130.67	3567.4	5750.09	4537.9	4411.53	10142.3	4984.37	5005.78	13498	726857	6124.49	8470.12	7609.45	23310.8	23164.5	23165.2	23311.8
M325T32	325.211	31.918								22048.6	3792.76	8583.17	6425.14	6358.45	11364.3	8396.3	8146.9	991.258	9117.05	4211.63	6965.44	8560.28	61168.8	6390.81	3145.25	11549.3	7168.32	9694.78	1.20525e+06	5207.83	6662.2	16361.2	4307.23	8265.1	4694.34	7153.25	2239.64	7778.73	10382.4	8165.13	10030.6	742630	5561.51	9347.81	9811.98	21299.8	18805.5	21669.4	21665.9
M797T137	796.609	137.291								532197	1.24276e+06	736383	1.36866e+06	986095	835768	922713	874127	1.34557e+06	772166	732414	1.32546e+06	1.19275e+06	815517	1.10114e+06	960891	925120	1.6157e+06	1.0131e+06	1.85171e+06	1.47453e+06	981828	433403	2.21522e+06	1.10144e+06	883210	975924	1.64457e+06	886911	1.03882e+06	482352	760928	338147	1.10069e+06	1.05422e+06	1.21979e+06	960478	937002	989503	960306
M129T351	128.953	351.048								1.49891e+07	1.49164e+07	1.52647e+07	1.58178e+07	1.08605e+07	1.81069e+07	1.1746e+07	1.006e+07	1.5599e+07	1.03128e+07	1.06227e+07	1.56098e+07	1.52615e+07	1.56245e+07	9.57701e+06	1.83064e+07	1.13998e+07	1.5294e+07	1.50746e+07	1.01938e+07	1.56715e+07	1.5646e+07	1.58184e+07	1.55724e+07	1.55241e+07	1.54446e+07	1.00069e+07	1.55845e+07	1.53149e+07	1.47806e+07	1.54103e+07	1.57349e+07	9.54527e+06	1.55588e+07	1.54445e+07	1.53436e+07	1.49709e+07	1.49733e+07	1.53232e+07	1.3511e+07
M520T131	520.337	131.379								1.14406e+06	938050	1.3874e+06	883974	540937	2.93359e+06	317217	354785	2.98851e+06	483895	4.86913e+06	1.37722e+06	844075	944051	806445	572578	1.70897e+06	1.69207e+06	695864	329521	1.07599e+06	767538	8.34643e+06	1.08696e+06	370952	543219	711322	563050	1.56537e+06	209666	1.25732e+06	723749	3.15226e+06	603450	1.23715e+06	627863	463294	438239	458844	357288
M679T332	679.011	332.296								2.64521e+06	2.7543e+06	2.63707e+06	3.0239e+06	2.99151e+06	3.13808e+06	3.01615e+06	2.31835e+06	2.89457e+06	2.77537e+06	3.24879e+06	2.80352e+06	2.90483e+06	2.94069e+06	2.6173e+06	2.7582e+06	2.75282e+06	2.75603e+06	2.94447e+06	2.86828e+06	2.88212e+06	2.67798e+06	4.41442e+06	2.85983e+06	2.11115e+06	2.21608e+06	2.2591e+06	2.24806e+06	2.918e+06	2.3336e+06	2.99778e+06	2.0999e+06	7.81368e+06	2.16675e+06	2.38738e+06	2.11544e+06	2.07432e+06	2.17488e+06	2.19467e+06	2.1719e+06
M288T37	288.288	36.846								65798.6	175593	91856.2	351169	416700	266752	350724	327771	421062	138406	206734	181672	437885	269550	119220	135316	263000	433112	298017	196468	577120	200136	451306	319416	168450	223591	240424	121240	182411	61093.3	343520	112863	229789	203757	116254	91682	282005	282076	282182	272152
M352T33	352.319	32.9035								188608	111831	148256	128629	160120	177417	119225	105242	109364	136772	130223	135183	132952	140776	80423	52242.9	159530	234800	288559	165193	76043.3	229112	192801	99857.8	92980.6	336773	122548	175462	142969	112397	115500	160090	16989.4	134891	141643	145880	66162.6	66841.5	70077.2	71606.3
M175T552	175.119	552.163								663720	883440	1.82284e+06	916420	978699	452419	1.34282e+06	1.41385e+06	1.19872e+06	1.94749e+06	1.04183e+06	989042	1.54566e+06	895917	1.00659e+06	998087	845180	1.26288e+06	781692	994777	947038	2.43835e+06	1.2497e+06	213675	857085	951740	1.26613e+06	925516	1.20834e+06	1.15534e+06	3.39035e+06	991691	1.33817e+06	1.65789e+06	1.2472e+06	2.35524e+06	966189	1.79116e+06	1.09843e+06	1.35298e+06
M104T382_2	104.107	381.716								2.62168e+06	1.98563e+06	2.251e+06	1.98222e+06	2.26739e+06	2.4556e+06	1.62163e+06	2.08025e+06	1.55132e+06	2.14897e+06	3.40595e+06	2.36559e+06	2.09244e+06	2.2935e+06	1.7917e+06	2.22558e+06	2.62102e+06	2.54007e+06	2.18934e+06	2.11346e+06	1.98833e+06	2.16758e+06	4.55162e+06	2.91307e+06	1.91326e+06	1.98928e+06	2.29443e+06	2.38837e+06	3.42278e+06	2.24787e+06	3.21672e+06	2.14266e+06	4.2336e+06	2.38294e+06	2.79993e+06	2.21699e+06	1.94926e+06	2.01772e+06	2.05602e+06	2.01814e+06
M785T110	784.582	109.554								1.5028e+06	1.65858e+06	1.7703e+06	923939	1.21139e+06	2.73956e+06	1.00408e+06	1.31199e+06	1.08332e+06	1.11684e+06	1.22511e+06	1.24458e+06	1.04924e+06	2.12524e+06	1.55387e+06	1.337e+06	405843	2.05165e+06	1.20817e+06	848693	1.01013e+06	1.39927e+06	658868	970643	253619	1.41887e+06	1.68026e+06	980161	2.19574e+06	391727	1.16118e+06	2.18901e+06	718131	403514	1.34037e+06	1.6148e+06	1.1512e+06	1.10851e+06	1.2002e+06	1.20044e+06
M186T145	186.22	144.854								23498.4	13640.1	9565.54	25461.7	6568.88	13408.3	5333.3	6198.62	11435.5	14452.6	9155.89	12311.2	7875.04	45459.7	10001.7	5995.87	12153.2	9328.82	21605.3	1.25171e+06	14972.7	12461.1	20150.3	9084.28	7698.45	9064.19	13568.2	9123.56	6454.56	12959.7	17879	12802.3	54515.8	10792.3	9342.68	5253.8	24969.4	24968.3	26157.9	26155.9
M789T171	788.611	170.981								493167	489518	662217	107427	470894	279813	1.04531e+06	1.58065e+06	204970	1.06412e+06	613402	192462	796287	929400	1.14262e+06	256432	1.18883e+06	1.05269e+06	223911	86558.8	365518	246016	379577	81214	1.93921e+06	1.57785e+06	152992	1.08157e+06	603425	1.92605e+06	349100	2.49688e+06	348828	2.40833e+06	1.45819e+06	2.53607e+06	1.31567e+06	1.31456e+06	1.92859e+06	1.33356e+06
M704T194	703.572	193.563								1.07872e+06	1.17345e+06	1.21368e+06	1.28816e+06	1.64373e+06	1.08264e+06	1.8247e+06	2.04583e+06	1.26316e+06	1.34241e+06	719331	1.1136e+06	1.20652e+06	1.215e+06	1.23843e+06	1.20032e+06	1.27209e+06	1.44137e+06	1.40843e+06	1.0786e+06	1.26782e+06	1.32748e+06	848637	952521	1.2879e+06	1.28918e+06	1.19071e+06	1.13175e+06	955187	1.52415e+06	957158	1.34517e+06	109808	1.17407e+06	1.42874e+06	1.33306e+06	1.25151e+06	1.28737e+06	1.25219e+06	1.21855e+06
M470T32	470.199	32.451								15725.8	7877.79	11279.1	23339.4	9075.08	8946.63	65640.1	11859.7	9112.53	16656.9	52406.6	22716.2	10407.6	30233.9	67725.4	8733.22	33529.7	11802	21901.7	9731.52	8065.42	24842.6	13814.3	11929.9	11960.6	16694.5	18935.9	51360.9	11889.2	10075.8	16594.1	13365.2	14007.2	15743	18202.6	13932.9	8023.65	9339.12	10114.6	8502.32
M1068T185	1067.7	185.292								744569	278193	591954	301620	897080	275863	558184	705301	261245	718888	573706	428541	415345	322661	274144	827805	528712	524485	588233	475807	341611	391402	241973	730470	671434	441998	369096	608656	755217	970952	582385	481138	15623.1	610410	781668	594265	558943	564542	572764	603151
M668T22	668.071	22.0255								59323.1	4470.12	3181.12	1829.87	10417.1	23374	3957.67	1627.87	3874.35	22871.2	8129.64	2576.01	1085.78	138616	2530.32	2163.68	18224	10282.3	20083.4	1.1517e+06	3637.36	2276.71	14111.4	1732.47	2637.74	7710.46	12686.5	7494.04	8592.37	5187.53	6718.41	21367.9	53247.1	9437.8	1658.02	2386.5	54196.4	54159	53862.7	52870
M147T427_2	147.076	426.519								1.00343e+06	1.31902e+06	1.39884e+06	3.40747e+06	1.0591e+06	3.70892e+06	984790	1.27947e+06	3.23503e+06	1.85869e+06	1.52378e+06	1.22054e+06	1.37059e+06	1.94695e+06	4.20658e+06	2.75958e+06	1.56629e+06	1.17996e+06	2.23619e+06	1.9187e+06	3.22744e+06	898019	1.51701e+06	4.0176e+06	1.08477e+06	2.86541e+06	2.96825e+06	940933	1.20217e+06	1.67865e+06	3.45425e+06	1.0173e+06	3.57626e+06	1.1398e+06	2.83157e+06	2.79862e+06	1.49075e+06	1.84688e+06	1.35321e+06	1.4927e+06
M184T84	184.073	84.1815								5.20365e+06	3.46973e+06	2.74824e+06	1.67364e+06	2.67741e+06	1.6493e+06	3.36982e+06	3.92192e+06	2.13912e+06	2.50614e+06	4.3728e+06	1.64335e+06	1.57105e+06	3.27173e+06	3.5832e+06	5.52251e+06	3.55864e+06	3.16538e+06	2.15793e+06	2.54242e+06	1.56548e+06	2.39488e+06	2.25756e+06	3.1832e+06	7.68618e+06	2.82285e+06	6.97059e+06	2.76485e+06	3.13886e+06	9.75437e+06	1.93557e+06	4.35595e+06	3.24966e+06	2.452e+06	4.58688e+06	5.31572e+06	3.59403e+06	5.70718e+06	3.43303e+06	3.50448e+06
M520T40	520.336	40.131								53034.6	51814	72963.4	55960.2	37310.9	364412	10098.4	18740.5	48033.4	34784.9	569845	80513.6	56844.7	21789.2	45583.8	31580.1	76854	95605	52505.5	60588.5	119820	49182.4	232158	63463.5	14192.1	23908.9	32468.6	36223.3	51209.8	13322.3	59620.7	15302.5	56518.1	13953.2	66060.6	14942.9	13019.7	14830.6	14654.8	15591.4
M433T33	433.204	32.537								23541	18454.6	20691.3	30186.8	29239.8	28158.8	112941	28820.6	26126.2	25671	82311.2	23115	24759.9	50027.6	139466	28643.1	62345.7	24587.4	57909.8	25976.4	25086.7	47032.9	31304.6	38698.4	23829	20955.9	27888.6	101883	18857.6	27869.8	24958.7	23969.2	19215.2	23056.4	27711	27603.2	21400.5	21957.1	25588.2	26448.3
M478T194	478.291	194.152								566655	405505	519805	423814	252034	335417	198428	224049	392919	203884	329190	462043	314833	369296	222294	251578	1.17885e+06	397633	280968	309649	377565	140388	196449	326104	167351	320595	238676	253102	330915	109668	255639	430330	60668.5	242566	247573	213091	190271	196829	192360	198760
M785T56	784.583	55.595								2.57823e+06	3.50271e+06	3.62992e+06	1.87859e+06	2.15172e+06	2.32084e+06	1.89867e+06	2.43069e+06	1.87396e+06	594636	1.12487e+06	2.35901e+06	2.22529e+06	4.341e+06	2.73457e+06	2.29889e+06	1.36444e+06	3.76043e+06	2.29983e+06	1.32966e+06	1.70381e+06	3.15559e+06	580183	1.94677e+06	1.94992e+06	2.78798e+06	3.38662e+06	1.45803e+06	5.6411e+06	1.26828e+06	1.80293e+06	1.40353e+06	516949	3.08343e+06	2.88479e+06	2.85853e+06	1.93748e+06	1.99725e+06	1.99913e+06	1.93917e+06
M607T29	607.39	29.463								252506	184683	185462	234218	215732	331801	286928	206657	278141	250518	215617	312164	223738	226467	356050	359509	288546	379736	377367	265912	289819	448407	92149.7	329119	334031	410466	320212	248786	212109	289305	287370	255091	77458.8	280912	232153	244811	433384	453355	433173	442792
M230T100_2	230.247	100.418								355860	210006	139704	401134	261396	356491	65368.9	191645	222568	291135	89043.7	265216	252486	70239.5	157588	196899	235760	265043	407728	5.73138e+06	267074	316443	48392.3	189165	216056	238071	221148	321509	51356.3	278439	322447	155556	356697	162769	195720	59215.5	223232	223388	236371	228459
M316T26	316.069	26.4								1956.69	68797.8	44269.5	15339.6	4924.92	361278	7527.94	1728.52	35525.7	9492.37	198512	45233.6	12541	2420.98	190839	5267.32	26568.7	242489	4185.44	12160.1	14276	53758.9	140057	13791.8	8646.68	280457	405901	13532.7	70103.4	2590.09	6913.23	56992.1	888827	1919.17	235507	5099.26	31168.4	32360.4	26164.1	40266.2
M542T187	542.32	186.958								582157	422757	1.01055e+06	458395	605987	874429	473637	594826	498587	553110	695004	481912	527886	1.23137e+06	802501	657963	1.1256e+06	1.91358e+06	725687	459683	484503	590060	689039	484166	603515	615127	769450	448970	702781	471716	715495	940467	622184	1.20973e+06	826388	1.05829e+06	666714	686413	675627	752032
M773T143	772.583	143.05								529707	1.28609e+06	578939	1.09849e+06	335508	809210	318221	450303	971962	433665	582265	1.17695e+06	808671	745441	1.12033e+06	373908	673216	1.59941e+06	331856	1.21962e+06	974888	739440	375765	1.56851e+06	417488	741919	1.0297e+06	1.02287e+06	839034	365748	228633	1.22435e+06	275563	1.06101e+06	961000	811774	835527	842297	811270	842288
M544T128	544.338	128.189								569433	1.80396e+06	2.76913e+06	1.41109e+06	3.38932e+06	1.39968e+06	635947	2.06273e+06	2.12894e+06	3.15132e+06	1.64503e+06	2.34906e+06	1.8732e+06	1.38957e+06	888084	2.57673e+06	2.44681e+06	2.33463e+06	3.37048e+06	2.73711e+06	1.76503e+06	2.2501e+06	9.6497e+06	3.49405e+06	1.12159e+06	1.12572e+06	1.53961e+06	2.39032e+06	3.99337e+06	1.5465e+06	1.21278e+06	1.11626e+06	5.5085e+06	1.42635e+06	2.55327e+06	1.22963e+06	1.29458e+06	1.3295e+06	1.13191e+06	1.32805e+06
M781T37_1	780.552	37.0335								354364	772419	649124	604992	370973	826916	376924	322498	581584	289162	579093	725244	568183	919305	417957	348943	718011	848944	420756	295498	610977	507977	293055	268660	233540	323964	384980	290383	783122	181452	654011	414211	342957	380667	329375	346972	314258	310917	317717	317273
M781T38	780.62	38.371								393541	900787	666472	617392	9951.19	694157	15095.8	87943	520063	137302	214813	460699	504960	882359	59471.4	92036.8	537023	643691	55292.6	224566	406508	413889	18420.2	165336	131086	22643.9	64046.5	163511	925089	157058	583241	245001	20143.4	184514	216734	131480	141481	141388	135329	141311
M494T170	494.321	169.634								1.02678e+06	1.48093e+06	1.46518e+06	888098	1.01396e+06	3.1682e+06	1.07336e+06	771149	1.59096e+06	965045	3.3195e+06	1.81362e+06	2.81281e+06	1.12947e+06	1.93211e+06	1.24099e+06	1.50056e+06	2.94263e+06	1.15197e+06	1.59165e+06	1.50486e+06	2.27522e+06	4.62154e+06	1.6934e+06	864184	1.43772e+06	1.8975e+06	1.71329e+06	1.82247e+06	602274	1.69948e+06	1.05346e+06	4.33104e+06	843682	1.00774e+06	653569	815694	938062	953007	987622
M507T32_1	507.268	32.3435								10375.1	3282.51	14655.6	10032	20497.1	10999.4	209764	19112	7438.81	14482.3	8228.79	21058.8	5872.61	18540.8	5181.96	187289	33767	47447.3	91413.5	8024.1	56278.3	31576	8055.89	7409.08	93648.9	18349.7	44964.5	18676.5	35901.7	95800.6	11140.2	34976.6	1390.8	76814.5	23276.6	8985.33	273461	282232	257232	273811
M144T217	144.137	217.225								2351	3515.72	183915	3129.65	2975.35	211785	2747.4	2780.7	2919.67	3171.59	1986.22	2641.49	2879.93	43488.4	227003	2857.01	186299	2173.29	3039.54	2973.63	1868.01	1455.86	780.813	2933.03	3260.59	127357	280200	2776.51	1734.17	3484.9	3025.4	1544.88	1.86629e+06	146059	2033.68	179660	2169.7	2088.39	2329.16	2090.46
M1040T188	1039.67	187.576								536589	278108	595753	270249	483016	308206	267800	327987	242164	329056	503293	341208	329267	483915	285039	476804	788189	464848	337901	312927	281584	308577	314023	486654	378207	409479	352699	338683	755576	341090	349647	821805	28661.5	711744	692934	815973	432570	442558	434489	449205
M478T190	478.326	189.951								993037	774214	916047	1.04874e+06	1.03597e+06	882783	939232	1.15737e+06	810241	1.02608e+06	949941	929147	829498	862249	1.10126e+06	916818	865062	955655	1.07882e+06	775186	836876	923171	977935	984513	1.20592e+06	977200	960785	844257	926491	939703	938275	945458	362562	949212	946684	811240	949133	960564	1.00165e+06	958769
M224T34	224.109	33.878								442325	54065.8	201078	3502.73	2705.98	65474.7	2737.59	5185.23	2989.78	16468.4	58885.8	496.651	79052.7	199418	52127	2144.51	29288.4	23337.3	8179.14	25505	282374	75269.7	105186	3166.2	3078.75	364987	44859.8	4904.61	114297	3120.17	3479.89	57415.9	372988	35463.4	356017	14580.2	59619.8	58396.8	58382.6	59622.3
M188T558	188.139	558.005								985663	581204	612109	1.12648e+06	653993	810833	1.10679e+06	766564	879933	637883	1.39865e+06	1.26748e+06	1.28489e+06	829554	1.10187e+06	1.63504e+06	141170	970582	895740	689209	968647	1.9669e+06	1.16384e+06	964434	801344	832536	892293	935673	916197	1.03192e+06	3.26302e+06	776241	1.38853e+06	1.09768e+06	1.22719e+06	914808	718432	894538	864426	765822
M795T136	794.604	136.372								1.26658e+06	1.07162e+06	1.25548e+06	892752	1.56442e+06	1.16278e+06	1.52381e+06	1.33545e+06	1.00508e+06	1.2289e+06	629220	802206	1.09636e+06	1.40848e+06	1.33587e+06	1.56628e+06	1.55697e+06	1.75351e+06	1.42156e+06	1.09352e+06	915982	1.34244e+06	366747	484072	1.77214e+06	1.57349e+06	1.08785e+06	562130	839924	1.30984e+06	1.19603e+06	1.64604e+06	254779	1.10035e+06	950274	1.35401e+06	1.16775e+06	980386	1.20386e+06	1.20633e+06
M767T135	766.602	135.131								255355	23642.6	306649	458412	398950	22746.8	345867	532161	237634	872265	92729.3	186261	291816	293185	210360	404201	265716	541473	492393	514394	176013	286007	156157	1.03963e+06	646944	387256	188320	506074	523821	874308	303613	992613	111682	657055	853990	430153	604017	615905	615519	615770
M217T33	217.106	32.9835								67973.6	57536.4	47732.5	75787.2	57083.3	82311.2	139812	63484.9	65369.7	57499	102551	96604.6	58911.7	82983.4	113041	40277.2	89394.3	138394	104978	50076.6	78647.8	64968.9	196599	75840.6	79928.4	85366.2	70323.2	127668	139727	77193.9	49363.1	114007	460151	63790.7	88832.7	52348.1	60092.8	60089.6	58236.6	61659.1
M188T525	188.139	524.794								6.46369e+06	9.87881e+06	6.8347e+06	2.17168e+06	7.64276e+06	793834	3.77879e+06	1.94302e+07	916012	9.40976e+06	1.27168e+07	7.51004e+06	895687	6.71077e+06	1.50784e+06	4.4384e+06	8.96382e+06	1.14488e+07	9.25221e+06	7.74583e+06	6.22663e+06	1.66416e+06	1.47107e+07	4.75353e+06	6.32484e+06	5.22404e+06	9.72509e+06	1.20121e+07	1.07372e+07	4.67805e+06	3.2442e+06	7.93208e+06	1.63461e+07	1.09309e+07	1.05579e+07	9.62525e+06	6.79801e+06	4.4489e+06	8.55511e+06	7.48928e+06
M191T367	190.992	366.846								1675.76	2245.34	1699.82	2081.11	1824.78	287214	2870.97	2794.67	2396.09	1717.76	498213	1780.5	2071.86	3189.24	1347.35	2007.34	1956.64	202191	3083.95	2523.89	3201.76	1386.64	1521.07	1489.45	109221	1165.51	165455	2237.37	2695.43	2360.02	2188.6	2679.87	3.43542e+06	1835.3	1372.47	92262.3	1681.36	1701.8	1795.31	1690.38
M510T165	510.353	164.726								1.19831e+06	2.66102e+06	1.12158e+06	2.35818e+06	639467	2.27563e+06	469354	785823	2.11814e+06	1.01202e+06	3.25048e+06	1.82729e+06	1.87398e+06	858256	2.16162e+06	667566	978537	3.71465e+06	816283	2.82816e+06	2.8439e+06	1.394e+06	3.43062e+06	3.56686e+06	546579	628327	1.92184e+06	2.49372e+06	1.64595e+06	633021	789167	1.26565e+06	1.4348e+06	1.27598e+06	1.4303e+06	745019	994566	1.01314e+06	1.03679e+06	995053
M189T32	189.111	32.4245								12579.8	39229.6	17703.3	25095.5	19809.4	13269.4	139293	14986.8	33780.6	36115.9	14338	48972.3	23586	20869.4	12595.1	282412	70602.7	87596.5	111035	19014	118872	72010.6	11605.3	25099.6	165252	69282.3	78825.4	51578.1	15222.7	97789.3	17526.9	39059.8	10558.6	79262.5	39802.8	17898.3	484972	504522	496878	497592
M812T165	811.601	165.185								147656	933307	629629	987495	2.18758e+06	418268	1.21106e+06	1.69698e+06	1.12736e+06	1.07299e+06	549778	803440	1.05689e+06	279772	678880	1.3407e+06	636385	719045	1.03906e+06	1.24136e+06	803633	1.01745e+06	52692	1.13521e+06	1.06234e+06	886056	794265	1.20022e+06	610173	1.75511e+06	982498	582502	473740	773225	916023	715875	860682	878350	847094	868615
M137T195	137.045	194.728								2.05098e+06	841730	780228	484145	693235	823393	408604	249261	759825	94102	666975	73843	596741	30645.5	504934	354122	831029	230580	244225	299005	341576	1.74535e+06	1.39413e+06	470430	133342	1.01865e+06	589783	236629	110541	210603	315304	61458.7	1.35459e+06	536612	785412	109435	285671	281432	285535	285849
M812T171	811.664	171.256								254641	528484	383248	492040	346139	354820	488189	641067	632562	472158	192327	344493	666610	356055	967021	414708	404464	538981	330484	978653	377128	784574	286645	950099	1.15244e+06	1.54289e+06	840439	1.84478e+06	172998	1.06436e+06	93815.3	886052	208951	921511	668240	1.11484e+06	1.13986e+06	1.15056e+06	1.14633e+06	1.15056e+06
M233T194	233.091	193.538								142223	168781	109083	79499.3	32628	740461	103384	44329.5	78757.3	136019	90438.1	99555.8	87598	188331	110889	95202.4	75027.4	152633	53211.9	69339.7	68997.1	404504	356737	73876.6	84371.3	155086	220385	88110.8	59546.1	55966.9	96831.2	27544	323486	50638.5	82576.4	29825.3	75371.8	86962.8	88830.5	87034.9
M293T337	292.959	337.294								7.72697e+06	7.7834e+06	7.94584e+06	8.13684e+06	8.09708e+06	8.45455e+06	8.51529e+06	7.76091e+06	8.33606e+06	8.15551e+06	8.45467e+06	8.49816e+06	8.23155e+06	8.45519e+06	7.56252e+06	7.61439e+06	8.21764e+06	8.02082e+06	8.1592e+06	8.08399e+06	8.44446e+06	8.13235e+06	533500	8.06304e+06	7.48502e+06	7.57965e+06	7.65981e+06	7.94179e+06	8.29331e+06	7.60846e+06	8.6444e+06	7.52847e+06	4.40686e+06	7.5149e+06	7.6417e+06	7.55268e+06	7.3865e+06	7.339e+06	7.52602e+06	7.52395e+06
M114T194	114.065	194.14								141284	17534.4	406147	727264	473381	376613	116448	55267.1	29932.8	446342	203366	420466	501627	236315	288136	282578	169916	228037	413144	766328	663387	514790	353174	248369	90251.3	490464	230729	252968	206979	86170.1	790430	71220.6	761031	106931	268733	62515.7	104290	94710.8	183434	99048.6
M843T332	843.017	332.265								1.52598e+06	1.60637e+06	1.66411e+06	1.68819e+06	1.70982e+06	1.74811e+06	1.72786e+06	1.22811e+06	1.70291e+06	1.51347e+06	1.91855e+06	1.58699e+06	1.61356e+06	1.68966e+06	1.30245e+06	1.52482e+06	1.56588e+06	1.40067e+06	1.62177e+06	1.50109e+06	1.87884e+06	1.48454e+06	3.27552e+06	1.52637e+06	1.14595e+06	1.19898e+06	1.24626e+06	1.42139e+06	1.632e+06	1.04918e+06	1.73112e+06	1.14025e+06	3.18401e+06	1.13209e+06	1.28669e+06	1.13694e+06	1.06421e+06	1.1536e+06	1.16978e+06	1.09699e+06
M163T35	163.132	35.371								84953.5	119354	5450.77	185523	125459	125079	195837	120954	102708	95977.3	122762	187217	155228	173773	96140.7	169488	133595	178808	151019	104819	145730	132687	183926	118963	203245	185042	145233	114894	167043	131387	126046	91543.5	264143	148283	104132	174062	122076	144385	134844	138001
M761T332	761.013	332.336								1.46219e+06	1.77237e+06	1.43836e+06	1.6552e+06	1.68856e+06	1.62951e+06	1.74774e+06	1.33337e+06	1.70211e+06	1.5466e+06	1.94224e+06	1.55888e+06	1.65292e+06	1.69584e+06	1.35452e+06	1.5719e+06	1.62161e+06	1.58557e+06	1.64093e+06	1.62936e+06	1.64778e+06	1.54739e+06	2.52068e+06	1.54973e+06	1.19507e+06	1.18182e+06	1.28434e+06	1.37341e+06	1.61869e+06	1.24945e+06	1.87809e+06	1.11452e+06	3.05924e+06	1.13684e+06	1.36753e+06	1.18162e+06	1.18838e+06	1.20721e+06	1.20735e+06	1.08682e+06
M757T37_1	756.551	37.039								315837	693430	588259	675557	237211	859702	256363	226486	680910	228452	664149	713210	779053	742532	467540	270226	630972	824084	253491	426972	655893	553657	263919	340444	176112	361489	426246	379529	731709	127693	473036	428110	244855	306750	306135	306264	292199	297367	285168	301991
M690T177	689.556	177.026								685552	733759	635114	628921	636228	531267	592816	767355	609076	675934	483974	808878	818607	606156	584117	787373	573334	1.12403e+06	667020	680402	582256	827806	166151	769827	646529	873948	876735	786078	762017	640542	445773	934666	98840.1	891191	1.11108e+06	786465	784883	955164	801981	822898
M502T33_1	502.316	33.346								6920.67	9572.55	9266.67	6563.11	8501.58	9249.19	22548.5	4811.11	7770.34	8274.85	13524.2	21916.2	5020.93	10810.1	5578.35	21478.8	22105.3	12551.4	14370.7	8284.46	24328.2	17592.7	8072.84	8558.8	22798.9	5336.08	20987.7	6985.11	9317.01	2201.74	8372.55	11865.8	4406.58	12388.8	18330.1	10130.5	71201.8	80655.3	76816.7	84791.9
M798T37_1	797.59	37.0255								232765	548669	195889	609103	311658	293972	309809	297750	535513	341579	278653	583154	460943	175546	359523	292661	261828	504587	339775	693386	613390	325099	192798	787320	352315	306906	331984	694616	438986	372521	227710	297447	276446	329898	334737	317403	307720	316669	298251	319772
M790T38_1	789.614	37.709								387692	265295	482513	283476	498380	351167	531355	783569	309238	564316	232288	283340	358809	590588	834272	715566	544566	476263	485594	445878	224417	525683	329802	402337	1.14621e+06	794396	789904	526884	346671	1.02351e+06	194123	1.25638e+06	373335	1.16839e+06	909543	1.2518e+06	974514	981653	986020	1.004e+06
M156T432	156.076	432.397								290409	272785	250351	300964	270460	273862	326451	213718	253579	299994	518683	369991	249433	352227	296989	292562	321078	201341	232333	343974	308251	218788	1.12534e+06	291685	192836	189252	311329	278307	258096	226092	468683	271545	3.35484e+06	234001	259336	320223	253280	253495	180723	282327
M351T332	351	331.675								2.45653e+06	2.67864e+06	2.57813e+06	2.65387e+06	2.74136e+06	3.12194e+06	2.85269e+06	2.37013e+06	2.8421e+06	2.67028e+06	3.24114e+06	2.90338e+06	2.92779e+06	2.84927e+06	2.64744e+06	2.51061e+06	2.86331e+06	2.77212e+06	2.81679e+06	2.66219e+06	2.70781e+06	2.70526e+06	3.57918e+06	2.66727e+06	2.22387e+06	2.37089e+06	2.33103e+06	2.31593e+06	2.81543e+06	2.27211e+06	3.20086e+06	2.23951e+06	6.00304e+06	2.22455e+06	2.44524e+06	2.17697e+06	2.18567e+06	2.22962e+06	2.18587e+06	2.18563e+06
M781T142	780.55	141.81								1.19549e+06	1.05861e+06	1.26862e+06	907411	808361	1.27248e+06	712060	734946	953344	672443	837527	1.10748e+06	968864	1.28983e+06	816990	811218	1.2831e+06	1.40813e+06	782897	744850	853458	963422	310101	774160	701050	878942	887896	654085	1.0057e+06	621362	884721	881768	185533	885317	833107	961966	838924	811377	785447	821156
M570T40	570.352	39.924								82292.7	76955.1	81180.4	76475.7	72563.8	200802	18294.8	27791.7	75117.7	56006.9	314864	107995	121758	15831.3	63303.6	35403.6	42894	82478.9	73801.2	102443	164480	86185.8	294432	147046	26645.1	59213.6	66679.4	103445	62055.9	40892.1	84171.5	13521.8	65428.1	23471.3	52811.5	23348.1	27876	29565.4	29324.8	26877.5
M524T61	524.368	60.979								792393	772892	800022	786211	732246	770678	205337	438520	627099	823900	2.11654e+06	915598	587959	240637	247386	413036	669155	361922	1.02402e+06	668343	166750	410266	3.47639e+06	637767	164214	296187	434968	449755	384577	393812	622525	186189	171817	181306	603089	136057	192971	196222	202362	193663
M524T89	524.369	88.527								779982	978617	773299	690324	762240	2.07644e+06	281539	361762	575546	654685	4.11083e+06	1.48162e+06	508331	305903	495279	413473	662698	772939	734207	1.56818e+06	758942	393768	2.66785e+06	570973	207602	388424	735528	525620	991173	308146	2.04288e+06	178988	389675	202610	419211	488107	379275	292080	647464	291420
M496T61	496.337	60.832								38680.3	43953.4	64188.6	45539.2	43672.8	1.29211e+06	12260.2	23243.6	44174.3	36136.2	696196	74562.7	46044.1	20104.8	73958.1	23984.9	42430.3	100557	58559.1	33096.3	113511	35549.5	376926	42978	15272.8	19907.4	33078.6	27640.3	46502.4	18995.5	82739.6	13206.1	4.26788e+06	15556.9	37295.9	15676.8	14364.6	14345.6	14768	14313.3
M676T178	675.54	177.944								613211	327857	691056	309857	425198	463652	383827	547866	369578	451882	440277	302723	426389	505413	493577	676284	460987	814939	368171	444715	299836	596885	112178	401116	406463	602562	446332	431047	428255	403072	353762	558666	67114.2	570189	570692	590661	457967	481493	480167	471108
M445T30_3	445.366	30.3285								241642	126712	263035	278622	394455	193471	269157	328195	225232	222550	125090	255019	222614	439596	256975	222750	291875	305891	231038	308706	180989	291917	79303	435203	308372	316209	303312	216668	243864	200414	243332	285922	39176.7	288462	454473	389182	228251	228229	219322	218321
M506T186	506.357	185.792								1.28834e+06	1.02124e+06	1.19571e+06	1.09654e+06	1.40177e+06	899147	1.24046e+06	1.44235e+06	1.00522e+06	1.3623e+06	1.19021e+06	1.19562e+06	1.08098e+06	911478	933854	1.28223e+06	1.05209e+06	1.10916e+06	1.26387e+06	1.11759e+06	1.13216e+06	962389	842418	1.22909e+06	1.28871e+06	1.1113e+06	980602	1.17096e+06	1.02059e+06	1.24518e+06	1.2613e+06	1.00782e+06	192383	1.10518e+06	1.16224e+06	1.054e+06	1.12249e+06	1.12252e+06	1.12254e+06	1.12258e+06
M352T30	352.283	29.749								14918.6	10874.2	14282.1	13373.7	14915	10411.7	7650.92	11635.8	9631.23	9239.01	13400.4	8666.37	11498.4	19787.1	8870.29	14435.4	21415.2	16124.8	11619	11172.3	9432.42	10734.5	2928.97	12285.5	10271	10218.5	8093.26	136915	16202.8	68954.9	8513.76	16924.8	12103	17597.3	13719.6	16008.3	28672.5	14329.2	14448.5	15507.2
M312T305	312.059	305.378								947674	900474	1.00965e+06	1.1954e+06	1.43059e+06	1.22009e+06	1.91697e+06	1.41447e+06	803176	285783	735466	859432	1.08012e+06	1.91604e+06	764263	1.92687e+06	1.03253e+06	1.07692e+06	1.54731e+06	897558	761988	734772	113323	157999	1.08525e+06	1.08501e+06	316910	17175.5	1.13485e+06	1.1048e+06	1.00266e+06	705518	948579	747748	42586.6	895876	1.00328e+06	932990	933384	783202
M235T266	235.164	266.057								757616	953850	817362	1.06136e+06	1.44532e+06	941956	1.11027e+06	1.4508e+06	989991	1.79453e+06	1.5452e+06	788044	1.53456e+06	1.03448e+06	1.10303e+06	1.66677e+06	987437	774237	1.42592e+06	1.10034e+06	1.13694e+06	1.19035e+06	1.51054e+06	1.63516e+06	949242	693209	913656	1.31931e+06	1.67636e+06	960011	2.11095e+06	1.35419e+06	2.13524e+06	1.0503e+06	1.05666e+06	976336	1.09296e+06	1.07294e+06	1.14392e+06	1.11897e+06
M637T30_2	637.302	29.84								26858.7	11205.2	25802.4	14401.6	29554.4	13096.9	10754.1	25798.6	21414.4	24437	231777	11741.6	13050.3	36773.6	164478	22383	22627.9	15213	15027.5	18424.6	16948.5	144052	330437	13856.5	22705.6	145708	152127	25140	30678.7	19128.4	17353.7	25140.9	6997.98	26466.4	15267.1	12785.4	30072.3	30761.2	30146.5	28360.3
M209T32_2	209.152	32.017								85214.9	78780.5	90804.3	68653.2	109213	72411.2	107762	79164.1	129753	60853.7	73973	105502	72234.4	65569.1	51920.2	51672.4	94961.9	222729	100841	143801	53062.8	174179	49541.5	49548.7	126898	239486	135021	88423.1	84139.9	46557.9	78973.9	50017.6	29471.4	70302.7	79887.8	86642.8	49470.2	46021.7	49027.5	49548.8
M704T39	703.572	38.599								467797	405238	545320	456139	571612	642027	484737	430485	398594	522290	595149	427789	546802	414013	432618	427277	422400	490528	529024	473283	558783	501487	315972	444992	339482	396566	457103	385568	420911	436523	568656	292264	346531	349953	404411	290586	347723	356939	352286	359347
M1049T186	1048.73	185.853								436778	155967	350427	178909	505597	111787	296816	539262	132138	416987	314490	274613	228820	179812	158236	461410	254187	283933	320492	240808	184521	167173	76936.9	341719	470753	252447	212618	296837	286041	492157	270349	297546	2335.62	360172	399513	310423	333962	333979	344319	335553
M268T413	268.141	413.223								1.26891e+06	1.33002e+06	1.00932e+06	2.35998e+06	1.35278e+06	1.40846e+06	1.32173e+06	1.14047e+06	1.58485e+06	1.35553e+06	1.12861e+06	2.11205e+06	1.45889e+06	2.08491e+06	1.18085e+06	1.57087e+06	1.39578e+06	779505	1.5421e+06	2.19263e+06	2.22474e+06	1.37135e+06	2.82515e+06	2.41674e+06	1.15404e+06	825267	1.19218e+06	2.30343e+06	2.08753e+06	1.49901e+06	3.30121e+06	1.18482e+06	2.97031e+06	1.10962e+06	1.18382e+06	1.47912e+06	1.35865e+06	1.40788e+06	1.38075e+06	1.43016e+06
M781T135	780.62	134.517								161667	208582	489919	443827	86879.9	542636	256754	269582	286418	440069	40394.1	202556	274412	28107	303781	271709	675496	332848	226935	640501	254016	128858	161385	487455	560238	77970.1	225940	519695	240954	487627	61319.6	1.11376e+06	90395.3	766405	883625	455716	514312	514231	521545	521721
M203T284	203.052	283.978								412487	217982	462037	270781	216794	192524	504690	427728	415895	568783	154701	387194	587165	475934	200226	636346	632399	445200	576979	565977	477877	257467	129873	479255	394245	296084	322746	722184	509008	789158	517130	431495	40048.1	614698	823826	891908	497444	498151	499858	501734
M324T323	324.039	322.893								278218	167825	319266	105132	169308	439671	149324	120991	122368	115292	531160	127713	119873	137334	431068	136240	159808	312568	94887	91989.2	117864	332796	623742	117147	110008	309672	321811	107407	164392	84246.3	158372	232523	1.45557e+06	195775	224125	149758	170801	171960	164881	167986
M446T31_2	446.394	30.87								150508	161542	176287	200173	270477	109949	276966	281044	223478	167301	64100.3	149553	156975	355863	272176	269063	280191	190477	214809	226129	125965	256527	68408.6	230588	298588	391086	170138	283216	154116	244065	94126.4	302378	42192.2	306646	334210	331903	246288	261915	264597	267288
M211T33	211.168	32.97								110927	87099	122119	81987.1	117844	86883	90367.4	91022.7	141713	60854.7	114748	94079.1	76051.1	77050.4	74866.9	54203.5	101541	207659	96878.9	128452	62073.4	196854	83913.9	54143	143019	261411	149085	86250.1	87823.1	56352.3	89991.1	62303.4	56364.8	88963.4	81790.2	85077.9	57255.6	53965.8	55567	54996.7
M337T32_2	337.199	32.393								8590.45	12321.9	12008.3	6643.15	12884.9	8386.6	91097.9	11211.7	6595.5	19073.7	11668.7	28170.3	6125.03	12839.8	9059.92	139615	49754.5	42019.8	55999.6	8639.81	64871.9	52626.6	7730.02	9509.54	106520	50554.1	50089.5	27646.8	12030.6	48690.3	11877.6	19739.7	6200.65	71502.3	26653.1	6101.87	296685	304204	313412	301113
M316T36	316.319	36.2415								82205.7	62980.5	52499.2	130591	162756	129754	135101	138406	178722	85628.8	86810.8	83793	179695	114280	51819	86361.3	117817	182550	116284	78625.3	227343	77601.7	151730	124740	60407.7	103704	80547.3	74018.5	54538.9	24987.1	108790	79768	42048	76992.6	70716.3	71154.1	104132	130594	122373	116955
M327T29_1	327.076	29.381								39009.3	7137.11	6639.79	7622.53	7575.56	23210.6	6892.46	7375.88	9401.48	6742.06	7159.36	6530.46	6814.47	16622	6900.79	10513.3	7660.88	8007.98	7806.96	7585.04	62473.3	6636.4	52097.7	8137.13	7703.64	6127.87	6570.21	5746.89	10305.5	9293.71	7226.88	6480.56	238426	8393.7	8738	7509	7484.16	7441.78	9087.69	8459.57
M235T297	234.917	297.091								236239	134543	116468	89704.8	125414	200306	49733.9	68700.3	77463.9	57759.5	247262	100907	52830.5	97469.7	214682	34274.9	128262	99838.2	67855.4	53840.1	132264	231328	1.0676e+06	97856	90491.3	156352	100075	84402.1	140977	44411.5	106882	122171	377307	105486	68349.3	57141.4	68377.3	68348.5	68879.7	67618.7
M194T296	193.997	296.438								404062	259199	357999	101698	196879	479615	134058	98056.4	176044	116963	519256	164190	103436	151469	394961	56452.7	314306	308990	97861.3	97652	225850	269079	672353	124165	93844.1	245761	280188	108261	283061	40775.4	234388	172910	804739	173051	173039	93149.7	97022.9	98187	102927	97005.2
M208T32_2	208.168	32.3435								80374.3	69213.6	42511.3	62315.8	97593.1	60121.4	95140.6	68861.5	114235	52611.9	74032.2	76517.2	66274.1	62561.9	36941.6	42586.2	78552.3	206770	77335.9	118356	43387.7	157653	31145.7	47052.5	128126	226756	99333	81367.1	63712.4	37788.5	73753	35843.4	22041.1	66781.3	62220.6	75978.9	39948	39911	41172.3	36788.2
M539T334	538.966	333.569								3.99034e+06	4.10467e+06	4.18662e+06	4.22127e+06	4.11958e+06	4.35871e+06	4.2558e+06	3.9591e+06	4.3298e+06	4.12066e+06	4.54015e+06	4.51718e+06	4.16289e+06	4.24159e+06	3.87283e+06	3.91683e+06	4.14769e+06	4.19012e+06	4.19798e+06	4.06305e+06	4.29153e+06	4.07503e+06	5.55752e+06	4.14103e+06	3.77817e+06	3.93196e+06	3.79786e+06	3.96338e+06	4.25587e+06	3.7773e+06	4.73417e+06	3.76846e+06	5.87722e+06	3.72836e+06	3.83172e+06	3.81044e+06	3.7066e+06	3.70654e+06	3.73374e+06	3.7141e+06
M1042T188	1041.68	187.516								345012	182877	454383	169006	310824	272520	168709	228544	163203	222932	397518	240221	220032	366972	254707	309656	617820	432415	232933	199795	179692	238728	225457	296915	284871	329529	308136	205138	600721	217043	200128	599981	18909.9	532677	514403	530548	321365	325875	324571	324496
M450T33	450.231	32.512								6727.06	4629.13	4726.08	9163.65	6994.2	7439.85	32072.7	5942.41	5884.03	7213.12	33225.8	7722.92	6617.13	16620.4	39713.4	8465.09	19885	8275.73	14933.3	7075.75	10257.4	15409.2	12269.9	7591.62	11739.3	8935.48	9198.88	26972.2	7853.84	10493.5	9467.66	8475.53	7781.61	7992.15	8499.82	6112.61	7340.88	9319.67	8251.91	8223.26
M1020T187	1019.7	186.966								636068	249960	592965	299031	696795	259189	406338	682437	249609	550761	551206	434245	342934	376998	346518	611572	468082	503750	459736	344822	291709	323709	225707	493725	654760	463415	384209	398632	524448	595272	446798	539862	10791.7	577404	606411	512814	499153	496848	521381	507602
M365T287	364.903	287.444								1.00075e+06	502375	557101	228445	188491	665998	69725	143177	198311	157534	721687	79287.3	329829	246843	451625	133752	262320	638514	84451.3	284820	475446	385274	1.56329e+06	337601	134609	380722	400485	207572	240174	102339	69958.4	356805	484739	400546	685021	124235	200249	201859	201784	201972
M336T33	336.324	32.6945								270706	158258	211100	201904	248280	223758	231134	142088	160721	192170	144345	284402	160059	210908	116631	113525	240332	290376	267063	213101	114091	237629	139031	129886	160012	259449	169618	240187	176794	160748	144360	224303	20990.3	215720	231691	208109	114104	113055	106723	116962
M599T192	599.499	191.744								211773	286626	232353	340311	268451	198481	279497	466509	262135	283290	113861	199610	330177	310277	366923	336371	241772	192321	245964	416887	213115	296656	113206	361556	478590	450585	303073	460771	158085	483797	74847	414507	67854.4	446604	343254	454910	452173	459246	453374	445584
M137T210	137.045	210.464								575705	226119	215771	158366	245514	241904	113966	137602	319821	54166.2	206131	22592.9	195506	9488.13	132783	183447	247593	79475.2	78827.9	89173.2	165704	447974	1.02184e+06	250354	62110.1	351041	175347	136609	32148.9	107713	115891	28594.8	2.05467e+06	256961	468172	47650.8	107025	116654	120639	111742
M140T269	140.068	268.513								1.99722e+06	2.27455e+06	2.12726e+06	2.17904e+06	2.54197e+06	2.0701e+06	2.48817e+06	2.69378e+06	2.16178e+06	2.86598e+06	2.5146e+06	1.98281e+06	2.75889e+06	2.37753e+06	2.18976e+06	2.80249e+06	2.12312e+06	1.74749e+06	2.55371e+06	2.30262e+06	2.31796e+06	2.19445e+06	1.92483e+06	2.64276e+06	2.03419e+06	1.78744e+06	1.86046e+06	2.0778e+06	2.93919e+06	2.17448e+06	3.03696e+06	2.41835e+06	2.21707e+06	2.16481e+06	2.00113e+06	2.18122e+06	2.28967e+06	2.31168e+06	2.31158e+06	2.28565e+06
M160T322	160.034	321.584								206489	122388	263592	76724.6	143025	345149	132146	101688	98415.4	97687.5	447690	97170	98837.1	103148	360322	107986	143237	264948	81990.5	84023.4	97582	257506	502988	99457.3	89364.7	256061	270254	89698.1	130285	57419.5	125280	176172	1.10209e+06	166222	227808	117928	138082	143872	152632	138038
M110T510	110.071	510.344								3.49586e+06	3.32392e+06	3.1917e+06	4.09556e+06	2.80097e+06	3.74028e+06	3.35187e+06	2.55515e+06	3.72304e+06	2.9517e+06	4.97296e+06	2.83381e+06	4.76357e+06	3.10245e+06	4.3039e+06	2.57852e+06	3.04403e+06	3.2837e+06	3.11666e+06	4.5519e+06	2.91422e+06	2.46736e+06	4.76568e+06	2.68861e+06	2.02012e+06	2.22037e+06	3.58569e+06	3.56903e+06	2.92972e+06	2.61308e+06	2.63518e+06	1.85383e+06	5.44061e+06	2.42679e+06	3.05906e+06	2.24447e+06	2.83637e+06	2.72086e+06	2.79213e+06	2.71475e+06
M520T60	520.336	60.2635								70197.6	82544.6	114868	82643.5	46885.1	518832	11997.8	23027.6	91623.5	41596.2	774853	97109	74278.2	31917.7	68512.5	30311.8	89859.1	130904	69306.2	67233.3	161156	55554.6	2.40086e+06	75868.3	17705	30797.8	49004.2	32881.2	82838.8	18872	113276	29436.8	3.46561e+06	15911.2	72430.9	24783.8	21618.2	22571.1	22509.7	21741.1
M280T242	280.09	242.185								647989	723555	800183	944357	858842	838852	610464	503459	993115	653812	1.07289e+06	563358	1.13547e+06	633891	897002	910636	942361	571534	793927	855762	612582	1.08777e+06	1.36969e+06	1.11794e+06	549850	662103	376805	1.18517e+06	953766	425020	1.16004e+06	806448	2.05682e+06	437390	630128	615192	667691	698459	677575	691168
M191T32	191.142	32.05								79119.5	61293.1	84828	58657.2	84647.5	58692.7	83176.8	72578.6	110440	50358.2	63427.4	81670.7	62673.8	26720.2	34558.5	38749.8	75029.2	190415	71418.5	103410	40828.6	143066	34418.4	44817.5	105546	189988	104832	76146.6	60182.1	39284.6	66680.3	35162.7	20485.3	62155.3	68858.5	68891.6	38031.6	37101.8	38088.1	38081.7
M229T31	229.158	31.105								9806.21	4786.73	8610.88	71012	118380	65062	5029.5	91208.1	2317.88	64320	91752.2	88995.7	75464.7	3953.75	61370.2	12967.5	14734	194988	4713.19	5135.18	47443.8	7154.97	66735.2	57477.6	10632.2	216333	131061	88369.2	6150.43	7587.9	76836.1	8559.96	2153.3	12548.1	9619.2	15580.5	19293.4	15371.9	15760.5	15337.3
M840T138	839.631	137.563								413902	787047	302472	659882	437924	400607	665913	528791	821923	431504	217878	984000	761196	268670	734438	392758	293969	470565	410241	881018	809842	885783	323024	812792	964373	1.09378e+06	712205	1.34636e+06	219830	902356	179578	300819	423353	466805	412565	473427	682844	673632	682839	747623
M345T299	345	299.277								11481.6	2457.43	12234.1	1177.52	2172.19	34735.8	1042.82	1506.41	2165.04	1382.7	102252	1207.34	1619.89	1159.18	41270.9	1332.15	5188.86	11754.2	737.137	1157.52	2133.64	21839.5	355055	1537.61	837.895	12075.9	14590.1	1393.67	6153.58	911.56	4095.09	5681.79	1.20384e+06	4486.22	4644.04	841.714	1600.1	1416.25	1740.98	1554.79
M298T351	298.024	351.222								1.42811e+06	1.2551e+06	1.46572e+06	559068	1.06919e+06	2.22381e+06	796844	772153	705011	854159	1.20631e+06	362954	792155	765707	2.80705e+06	722144	1.10844e+06	1.70839e+06	688620	596146	1.02717e+06	1.38217e+06	2.85483e+06	588555	795267	1.51006e+06	1.89868e+06	797294	1.19209e+06	497488	1.02538e+06	1.4341e+06	955877	1.25512e+06	1.27323e+06	1.36106e+06	941999	980132	999818	938152
M502T189	502.325	188.742								442015	465724	497823	442822	417574	486391	302796	284473	564362	327606	424202	439141	457274	537955	376002	356152	612947	454265	340175	387926	439997	415569	476522	421294	344723	410514	397404	388386	696917	245260	326751	635414	238240	494108	528888	602200	424073	430254	417901	423821
M522T223	522.352	223.33								218529	117614	249767	101938	189873	465433	127600	128482	88428.6	139670	511553	149232	125632	265187	14164.2	142438	280394	329309	151557	8184.01	8118.01	183052	293373	10203.9	98171.8	17240.6	157735	101728	715250	84656	154161	150087	90546.8	134830	146132	124739	97149.3	118973	96115.7	97157.3
M786T172_1	785.649	171.983								108022	162648	145959	165711	225988	159521	275861	341951	191086	263565	82147.6	143553	252870	196227	352844	255931	226144	199893	175858	327904	155108	306708	133291	294801	609980	494478	289645	504538	83575.2	628439	51480.2	384047	96059.7	484901	330325	541462	554410	580426	554403	614447
M359T26	359.019	25.796								112675	824.561	9080.06	7357.67	834.76	28430.5	11506.2	1018.1	2889.22	2231.7	156259	1316.58	6184.74	837.195	35901.3	2919.45	472.199	7465.28	1337.33	1036.29	5237.34	24802	17853.3	6897.36	1682.23	2026.67	26783	4384.41	35267.4	1115.21	971.527	4678.08	7929.49	534.097	6512.72	666.519	1149.56	1150.52	1007.54	1309.8
M784T58	783.572	58.2515								1.69709e+06	1.35776e+06	392495	128036	419883	713463	295715	1.54792e+06	187202	341592	90391.4	171112	1.01796e+06	354525	165499	1.77879e+06	393021	221691	344421	158608	146272	403055	74710.3	207415	981326	236279	201693	185366	377682	206908	262223	158838	482349	190606	224524	983130	232080	243427	216815	220418
M760T173	759.632	173.192								131297	203785	99486	163454	187182	147637	274901	330699	223641	171938	70376.7	178098	202144	152746	209073	204559	136796	184923	180458	313311	156299	194181	97218.5	224500	352903	237042	215828	399421	77022.3	460234	52971.6	307907	118437	340718	286703	362392	454023	453832	430535	453860
M170T419	170.092	418.89								125385	171230	123547	141444	151013	124360	164651	263067	134463	144524	171404	84896.8	161408	96905.7	107504	142750	129412	109523	112989	123695	84885.6	101376	175734	112263	186866	156061	121379	136097	119907	168683	187228	374915	1.04895e+06	165983	132230	401693	285921	346447	303106	248103
M74T201	74.0958	200.53								30580.1	452049	13142.8	16987.7	16606.6	16098.3	18878.5	14928.1	14386.7	12995.4	24992.2	18414.6	140485	13749.5	18510.4	17037.9	18900.6	21235	15248.7	25837.5	72369.3	32832.9	54259	15828.2	13739.2	12482.7	14417.9	14927.9	18636.4	14416.7	11971.4	10115.4	37935.7	13730.9	11814.9	14907	20671	20824.1	20827.8	19703.9
M256T33_2	256.262	32.6565								93545.8	95666.7	106452	131994	80761.4	190324	165200	113290	85207.9	124113	110929	106495	120066	159872	210370	123680	149507	135906	110586	128736	77123.4	127115	203650	103243	80126.6	92279.2	84385.8	144224	118706	91530.4	124196	99164.8	32415.8	74319.3	85696.7	111754	59391.1	59379.1	61092.6	67925.5
M735T146	734.566	145.679								325308	274905	438235	287646	332564	320205	352084	509986	303968	387836	150749	182158	330944	431169	444504	467554	423484	384670	357572	327716	217433	517481	140463	342117	617914	574135	395167	409349	289553	521746	163797	665060	158647	610682	588621	732699	606748	615202	609381	607200
M510T173	510.387	173.021								130991	256984	81133.9	202290	73483.8	79761.5	42644.9	27580.9	171778	72970.6	275321	249750	130570	84650.2	196112	17517.9	113072	392797	66671.9	117602	228202	107537	419127	355145	45956.2	82970.8	102807	122391	233800	26556.6	83947.2	102137	64051.8	111758	162684	33789.4	107221	85141.6	85143.7	85377.7
M718T175	717.587	175.337								364446	473180	365932	411386	334814	414416	424228	556164	411969	430254	218389	671724	390860	382220	522770	422005	366157	711174	402673	612384	367766	481851	158525	649458	504473	526504	639842	598921	411776	589681	190225	822447	135935	1.09935e+06	758202	690470	656051	664861	652635	652723
M732T156	731.602	155.919								350196	174821	452182	173003	543497	269389	587749	1.03776e+06	236088	41512.7	112342	169883	228570	417734	370115	748286	439315	292341	490513	69586.6	200729	117466	91999	259872	1.05316e+06	579963	425211	341941	225730	1.17359e+06	165658	789980	177840	966345	757706	939001	880317	789391	880679	870947
M468T171	468.305	171.451								77765.4	166419	131679	116182	90581	426212	82428.2	75580.4	168281	67029.6	272343	155272	194999	115569	199540	78112.5	141477	330873	93789.8	97150.6	119078	197156	395504	92492.9	145019	147152	190993	95418.8	173368	32551	110157	94067.5	549171	57156.3	102129	103156	17274.4	16005.2	40650.5	17399.3
M137T297	136.94	297.115								508651	375765	343868	299555	364921	459852	193021	235070	270427	226275	510897	320966	211722	308022	487801	154859	370832	311536	235898	214083	373708	516635	1.19775e+06	333161	301060	424173	306186	289876	389868	189482	324714	380517	633068	343602	253327	224650	240925	254781	251158	249023
M330T55	330.335	54.945								239231	247983	317247	294897	271554	387421	227923	216590	252994	255899	275632	361820	276816	301472	294815	182076	259039	365675	278298	384627	361410	232197	83509.2	237999	221483	249005	262100	276770	245447	275814	214450	235603	13127.7	229755	250031	220645	379475	379710	371324	371620
M285T323	284.971	323.014								488577	468073	476183	414223	376198	518845	375836	354776	393705	362658	522719	436475	378465	407709	390603	278720	454811	382005	357546	389047	443507	443002	962953	344716	329736	395887	362573	406098	471092	308666	468394	324848	1.24348e+06	381337	313327	325136	296934	312397	312379	312409
M553T31_1	552.504	30.6715								41675.6	51642.1	54746.8	45029.5	86751	39114.3	75685.9	164899	49086.6	75002.1	20709.2	36008.4	53602	61667	61610.9	76808.4	63800.6	57372.9	52639	61396	26961.4	53207	32738.7	77811.5	165508	78905.5	85512.9	83395.4	33918.3	193207	23728.3	171161	41198.3	167807	94813.7	206702	179615	174824	172754	174809
M1047T186	1046.72	186.386								295438	117374	281086	101272	275263	148852	171574	208741	91792.7	210495	245866	164806	156261	214411	156480	263556	269033	256313	191714	136844	112116	157285	92933.5	193010	286517	223316	201536	150080	329691	237664	164286	301066	3459.33	331242	332442	289733	222455	216237	224401	215376
M177T300	176.875	299.584								1.52657e+06	1.32156e+06	1.12652e+06	982299	1.36303e+06	1.40543e+06	1.21899e+06	993262	1.26992e+06	1.05843e+06	1.51824e+06	1.03847e+06	1.19712e+06	1.3168e+06	1.50311e+06	1.0753e+06	1.23232e+06	1.28685e+06	1.25988e+06	1.22966e+06	1.42929e+06	1.58833e+06	2.02895e+06	1.32694e+06	1.37295e+06	1.28032e+06	1.33324e+06	1.39031e+06	1.58413e+06	1.00366e+06	1.56269e+06	1.28421e+06	1.45603e+06	1.25317e+06	1.1623e+06	1.15047e+06	1.11483e+06	1.18977e+06	1.24439e+06	1.12585e+06
M511T192_1	511.316	191.762								8449.14	2707.19	15764.7	34417.1	17180.6	4114.37	13521.4	12125.7	21955.4	16610.4	5859.3	6065.75	20645.3	4771.67	8591.29	12216.5	10328.9	8673.93	12944.3	12053.6	11812.2	9182.78	9930.42	22372.1	13892.6	8231.33	9601.18	132515	42980.9	16473.7	22431.4	12711.8	12255.7	11278.8	16630.7	12347.2	5671.19	1174.85	5568.43	6510.7
M110T424	110.07	424.264								191816	133997	130818	169764	73369.6	65255.7	113274	207481	201833	231165	315289	64213.1	164282	179920	86550.6	167498	175448	156617	113510	67608.6	184617	184616	619309	224807	197971	171309	94169.6	187803	96487.3	70120.7	104217	87986.9	2.55285e+06	58696	142835	70716.1	175092	99810.6	170974	120603
M127T32	127.074	32.011								11356.5	15907.1	13145.8	11242.1	13364.8	13792.2	65869.4	13508.8	13477.1	18484.2	10577.2	26305	14651.3	11922.8	14018.3	169213	38058.4	42780.7	53896.4	8581.95	58065.6	34172.7	17770.1	11135.4	69457.4	33604.9	45341.5	25975.9	17244.7	51434.4	16846.9	24953.1	9238.55	54004.8	21519.9	8180.68	213146	221496	232973	219612
M286T206	286.201	205.664								206620	391208	274158	688905	59725.9	98456.9	91036	49390.6	448302	115661	64570	811604	370184	216340	64917.5	73379.1	314168	121886	152283	293372	683343	59849.9	76087.4	198011	115714	121202	84875.7	270678	89258.3	90746.1	119451	134403	80961.3	137733	128415	118285	141522	142281	142275	141525
M153T31	153.127	31.3385								229258	11376	10938.1	8810.61	42835	12840.4	8908.55	14229.6	12374.2	10346.1	8778.79	10673.2	14058.7	7973.47	9608.59	8111.43	25880.8	22777.5	13726.6	9148.48	8130.66	20016.1	12743.5	9435.37	10484	12881.8	10364.9	11829.6	9925.99	11206	15381.9	8490.03	18105.1	10031.7	13237.3	11573.3	7422.95	6310.35	7746.53	7729.23
M246T27	245.988	27.1115								12652.3	645160	68184.8	22132.9	20564.1	49409.9	32296.5	5744.3	33939	27372.2	50110	30299.8	438476	76921.1	130221	12759.7	60530.4	92582.2	12344.2	22796.6	225721	67410.3	95626.3	19356.7	29110.4	89629.6	38394.9	28401.4	9508.35	8738.9	34171.7	11456.1	161768	41922.5	33849.1	65218.4	39980	43279.3	44540.3	44530.3
M774T37	773.585	37.1685								151251	377552	181122	313854	90119.2	265475	88490.4	126372	278448	118168	205880	351221	234712	251622	335081	104816	208861	490360	105346	324718	308694	195880	146099	384916	116994	211888	265005	260816	255829	95390	72941.3	375564	182377	316834	264307	260962	213808	227906	220953	219945
M544T61	544.337	60.9145								446478	237461	378475	198248	355941	95420.2	70163.1	201474	268965	334260	756405	245213	332353	78445.9	168703	198471	250996	68339.9	413678	375100	466107	233935	870457	381882	73213.6	140666	170571	253276	174382	226169	675494	66634.5	202750	109203	276413	111445	99147.4	84606.8	104463	50076.9
M173T33	173.081	32.707								100031	57440	108873	35213.8	41119.6	55968.3	51132.4	101995	58170.7	33167.9	70623.7	35054.8	42440.2	81584.2	82003.3	32067.5	48067.8	234633	63576	22824.7	33279	30120.4	64811.7	87895.3	56722.3	32125.2	27218.3	57949.2	51694.9	78349.4	36228.1	60852.2	182299	90030.2	128439	76198.1	62256.8	28350.5	67039.6	60614.8
M526T164	526.374	164.025								1.76391e+06	1.12914e+06	1.81262e+06	1.18086e+06	1.69723e+06	935629	1.20251e+06	1.83353e+06	974785	1.70948e+06	1.40492e+06	1.41847e+06	1.19828e+06	821286	1.10159e+06	1.63808e+06	900970	1.3073e+06	1.84397e+06	1.13432e+06	1.16733e+06	1.04155e+06	899678	1.31335e+06	1.26073e+06	1.12041e+06	1.06096e+06	1.17238e+06	1.06383e+06	1.39191e+06	1.50318e+06	1.11092e+06	609195	1.15665e+06	1.39689e+06	1.11745e+06	1.09967e+06	1.14215e+06	1.16927e+06	1.08912e+06
M448T388	448.141	387.808								858929	768487	770659	564584	755145	1.09422e+06	651553	551974	531628	640492	1.7522e+06	569818	796733	579258	1.12811e+06	638448	664739	530737	566847	609933	918959	647353	1.98236e+06	1.11588e+06	550541	851920	800073	819566	1.07218e+06	485566	1.16085e+06	569659	1.85226e+06	691153	716500	492567	585158	585287	585716	583410
M203T323	202.968	322.773								482621	427452	412052	396841	385405	489126	370264	336571	389339	357982	442121	398488	340518	386305	380390	278704	388878	366799	340515	332386	420249	410155	828651	317492	284604	379519	334574	331383	409020	286488	457590	323133	1.2236e+06	335420	312831	285715	299915	331460	281484	299906
M815T139	814.621	139.432								471321	449184	388490	366604	669683	339387	533109	734892	354228	569772	311330	677761	464593	360500	729263	504618	451514	764902	523294	414185	334172	521713	291807	528955	834366	566217	830643	568130	294885	721487	217431	721355	164175	667447	688803	676775	686106	647212	679001	686122
M248T28	248.004	28.151								40811.8	57091.6	118758	41606.2	19129.6	66443.5	36768.9	13318.3	104092	47137.1	176341	73327.1	32085.9	104426	329537	27240.5	193621	104251	14855.1	61502.2	38305.8	153191	171134	71140	39358.4	195245	73146.7	106715	13956.5	13798.5	74725	38662.7	220978	116379	90090.9	111011	63598.9	64949.3	69647.4	63559
M156T417	156.076	417.01								417269	424351	727129	1.07793e+06	845305	224564	414781	640258	491114	451950	196726	553857	454388	579963	236689	949212	434656	283413	812661	551026	1.0392e+06	215385	768749	992776	367100	309004	373044	530005	290560	488265	894199	349272	2.4681e+06	335073	339218	482121	647846	667874	603115	450614
M706T32	706.267	31.7745								7971.81	6623.52	4509.4	11934	6607.54	2728.49	43455.7	5781	3335.22	6065.82	32191	11441.4	5778.75	15717.1	43281.6	5581.54	17501.8	5641.5	12575.6	5518.78	4859.15	9754.71	5306.72	5646.38	5813.22	7041.09	5655.31	30935.2	4811.76	5105.71	6288.22	4756.17	5451.98	6510.73	7290.91	5822.14	5290.83	4449.66	5730.7	5468.03
M361T30_1	360.976	30.4995								61336.2	7825.92	7802.26	8701.53	3408.66	20650.3	12968.2	19040.3	6431.39	10947.3	88115.8	10069.7	7965.88	2380.68	55832.4	5090	18253.9	11483.5	3190.14	27285.5	4057.36	137830	14547.7	7588.93	12017.4	59471.5	47865.4	25623.1	33323.4	12719.1	544.094	5345.87	6622.14	17227.1	48182.2	10775.4	55389.7	63716.5	58544.2	59129.2
M496T89	496.337	89.1115								77784.8	74664.1	153294	92165.3	52699.4	446256	16612.1	30578.8	65399.7	58564.7	1.19082e+06	102321	75388.5	33413.6	257771	34450.1	74381.6	118436	86897.3	58282.3	164997	68456.6	589572	64192.3	17335.4	28050.9	46491	43165.9	83295.2	25943.7	148672	17327.9	268519	20553.9	55519	12626.6	20297.4	19586.2	20209	20220.3
M538T163	538.383	162.998								294384	913704	245871	1.30596e+06	178397	353229	122934	181914	823195	395236	462138	1.72478e+06	899784	106900	369934	197540	154719	543895	270243	1.04527e+06	1.30756e+06	275473	202101	2.37819e+06	165740	199849	417064	1.10424e+06	395957	215719	218979	249787	67111.7	264050	296421	133685	300227	350543	306398	300248
M647T30_2	647.456	30.1595								103080	91930.5	89794.6	134639	145410	121112	258281	288074	111798	130941	145004	83302.5	125040	122501	275742	210326	212704	176848	162219	113470	166814	187541	198322	133781	269074	220605	392060	171998	135211	233050	77791.9	190039	79567.8	203661	116612	190778	181943	207099	208500	222213
M544T349	544.031	349.49								669445	610487	725521	274149	322268	1.05496e+06	412238	364755	360839	412987	502855	430633	430100	475030	778749	340294	560303	866525	314675	258786	523917	700803	1.61368e+06	439910	389428	708311	911374	407011	768334	242112	540693	689865	906135	613114	615907	622431	451416	476316	479480	453942
M801T141	800.612	141.377								128915	517891	216306	499007	126843	180098	153663	208874	376973	179131	129599	488061	373748	175034	419986	158897	177236	291384	126041	537906	445599	185455	129940	921995	220357	201360	541746	572469	184264	192602	79711.5	343840	84662.1	292815	268487	265156	309952	338977	301736	309912
M758T150	757.618	150.469								179813	103579	50368	268904	44414.8	84164.9	111557	107255	267497	126760	139385	36455.2	308921	55295.7	103157	62426.8	32269	42708.4	133990	147187	87357	206914	30218.7	15497.7	98307.9	85252.3	263150	71363.6	126690	125290	91381.8	69495.9	26437.5	94985.7	81706.7	87919	87398.3	88256.6	88471.6	88357.6
M544T89	544.337	88.6755								370029	269968	465103	239836	361124	1.25677e+06	209322	152267	244716	326241	1.49393e+06	424433	350441	104523	215377	238976	265528	331046	401309	340443	399159	273135	4.08964e+06	462200	99090.8	191774	186910	248071	634553	250187	978149	74374.3	490708	125168	349078	113943	124385	92554.2	113820	124682
M925T332_1	925.019	332.326								653915	742812	669883	772908	828698	774738	774107	593238	773322	692183	891835	742607	733057	770021	642965	590587	720645	720152	730572	688593	865217	680191	1.4747e+06	702004	566867	568933	577409	660516	752599	509175	925696	536653	2.07676e+06	576749	581934	544371	540393	538966	544710	518851
M202T290	201.933	290.093								832989	472763	540379	258527	247564	605695	153559	222866	250573	242682	583871	176061	337152	277419	433013	186950	334146	512368	161021	272716	427636	384607	596772	299013	166413	357708	352030	243560	260186	135281	171186	312514	525740	347211	418046	163703	225077	224897	224924	219078
M198T409	198.085	408.864								1.66805e+06	832040	1.81254e+06	191408	2.49844e+06	181866	1.46044e+06	1.44659e+06	1.26369e+06	1.05752e+06	1.60563e+06	750114	294146	605833	1.56318e+06	1.1641e+06	1.08559e+06	908547	802562	1.6691e+06	322713	1.70337e+06	72511.2	1.39718e+06	997094	925600	1.40046e+06	673102	2.52869e+06	1.0816e+06	1.03215e+06	1.08939e+06	2.46674e+06	873030	993241	1.10586e+06	1.11078e+06	1.10835e+06	1.10801e+06	1.67488e+06
M233T197	233.131	197.306								25195.6	43554.8	802.562	198.81	8850.83	1314.15	24340.4	10244.4	20733.6	26410.6	770.079	21688.5	18958.4	1141.98	767.218	815.889	1461.44	530.172	10261.3	1089.26	17627.2	1183.21	738.186	556.534	446.184	37459	738.03	12093.7	672.649	1649.6	28474.4	721.906	336.006	718.983	7986.85	1569.07	2405.63	1655.24	4285.68	2435.88
M833T136_1	832.579	136.377								733330	825768	642773	721570	851484	538546	925712	835971	776058	880155	473220	797988	831244	569349	535194	858175	633016	729546	771690	776581	739092	689815	382788	818596	786923	711993	673134	861300	751306	933660	655662	543522	247327	627993	749893	614649	728594	732612	738386	734127
M142T280	142.06	280.216								624987	521265	597141	415346	550073	513057	750076	606738	409652	94995	598768	346069	386141	1.06607e+06	534097	530798	641044	690906	498661	324684	302974	618664	110829	221961	627991	797952	701586	35173.7	798326	516245	319493	472177	959661	583243	106967	548273	529196	551585	539580	502609
M1031T332	1030.98	332.222								1.27951e+06	1.41911e+06	1.3877e+06	1.46342e+06	1.37486e+06	1.55671e+06	1.46772e+06	1.23063e+06	1.46535e+06	1.38568e+06	1.62171e+06	1.44413e+06	1.44865e+06	1.43984e+06	1.25471e+06	1.27898e+06	1.41777e+06	1.38395e+06	1.38276e+06	1.29449e+06	1.491e+06	1.36046e+06	1.92341e+06	1.44105e+06	1.08548e+06	1.17212e+06	1.15868e+06	1.21418e+06	1.35591e+06	1.14961e+06	1.6905e+06	1.05413e+06	2.11572e+06	1.08054e+06	1.1589e+06	1.03687e+06	1.06961e+06	1.0777e+06	1.12378e+06	1.08002e+06
M767T37_1	766.573	37.051								137768	190055	172400	221028	171545	166581	225327	246991	195021	404069	108306	145502	194538	208510	104581	275931	173902	232786	240079	246772	155357	174290	92230.6	427129	259723	192337	129398	244446	281493	377608	233783	351862	125462	279976	336651	193591	261681	268042	278170	269624
M767T37_2	766.602	37.2625								148172	197810	177614	169333	241148	164759	250538	244616	199836	372883	103813	144109	211295	200969	148184	273050	169931	259446	142332	229403	169691	170745	101880	402967	254999	199956	81142.6	226180	267418	371455	220532	337368	154539	256240	317785	119941	247224	254468	256960	256964
M373T220	373.272	220.244								57452.2	24440.9	25381.5	808.203	566.292	363375	1125.1	692.727	6846.15	1628.65	12786.8	6819.56	6849.56	9650.75	4959.67	3852.13	20399.6	34360.7	5225.56	1631.56	4638.19	64872.5	50228.8	1090.14	910.447	1457.98	629686	2094.85	17055.3	1382.45	2027.12	14645.2	2425.52	2642.91	113300	3266.88	16401.1	17071.8	17246.9	17898.5
M570T159	570.352	159.288								1.22296e+06	1.35516e+06	662825	1.14381e+06	999197	1.01375e+06	878017	731077	1.04279e+06	890885	621329	1.21601e+06	1.23441e+06	386516	953714	847144	552580	1.00623e+06	697146	1.03883e+06	1.26828e+06	1.03776e+06	707408	385397	666561	1.07935e+06	990603	1.78133e+06	864262	813921	851511	379206	1.28092e+06	468644	734186	531499	644087	661358	661989	676913
M758T173	757.618	172.989								163405	197608	191191	248973	281489	169960	391904	332564	222560	285891	105241	179164	224651	211358	351828	276154	223119	247687	241654	302574	199719	309403	89847.4	269546	508258	516921	329727	362829	129617	503667	88986.9	315495	63348.6	383164	336173	422797	384200	396339	396360	394040
M310T32_2	310.309	32.3525								93978.4	82239.2	74169.8	121901	113268	150623	115838	156762	101182	101635	72722	151748	106260	146539	108452	65923.5	116228	137089	143303	100371	80965.7	171538	111562	82446.5	102594	151613	141892	186473	92951.5	134022	89587.5	138225	27949.3	99382.4	83486.1	125765	68381.7	64819.3	59470.6	74540.2
M267T294	267.11	293.963								162341	267742	214311	459355	557766	287992	466186	434169	336139	458265	228552	396104	326651	670741	167188	466623	205728	275886	343352	525169	365746	237396	440834	305911	302512	229345	198662	354786	291375	288542	583107	301644	252384	211794	232363	292605	318796	319706	323619	313722
M686T32	686.298	31.8455								6835.59	3951.43	4866.87	12363.9	5427.3	6486.73	35660.2	6382.58	5082.07	5539.85	25492.4	9882.06	4897.49	14530.4	43842.5	6116.28	16233.1	6000.97	11213.9	6381.45	6679.81	8710.2	5937.28	5643.08	5189.95	7075.43	7555.93	24515.6	6127.25	7030.6	7940.43	6204.27	5522.23	5895.88	7880.77	7249.85	4083.5	5552.5	5488.22	5890.49
M1088T185	1087.67	185.09								204457	73496.1	152557	79226.6	222664	77186.7	158454	166181	91633.9	201313	140149	92916.9	131470	85179.1	61762.9	258620	142130	130870	152510	144302	105973	140357	97229.1	239073	149921	125320	91159.7	170779	240663	267219	196218	93183.3	15056.1	135557	182420	163924	145446	151837	152784	145751
M1007T332	1007.02	332.292								548792	569969	631753	642540	654183	695805	643269	493338	627512	558578	704622	572232	580580	661805	535416	572361	660959	522864	590380	552210	606789	552108	1.18963e+06	569891	434069	437640	447308	481497	557697	476386	733838	435093	1.25799e+06	426426	493630	436958	411134	427695	434824	435292
M800T172	799.664	171.593								73120.7	170831	103062	189046	110605	152379	182248	257929	167005	187154	81077.6	120749	193792	161939	321722	137486	141767	206067	136824	406891	114744	239018	142066	306915	440112	359974	343914	638572	84358.5	535356	39099.6	428668	145657	449338	316693	468522	607021	527793	551680	552408
M365T32_1	365.222	32.233								4946.07	5600.67	4648.94	5848.44	41101.4	2544.4	39935.6	56827.9	5768.47	41782.5	3458.84	4119.86	3587.33	6215.92	4972.63	57903.4	3023.57	2850.23	40241.7	6580.85	4847.56	4871.01	10079.9	3835.83	58091.4	3295.91	1914	4568.85	6461.28	45556.6	47649.2	3726.82	10333.8	4274.21	2650.95	3951.15	15922.3	16391.6	15171.6	15828.5
M159T427_3	159.076	426.719								2.12526e+06	1.01134e+06	2.36479e+06	838488	1.57625e+06	1.7505e+06	645519	2.10381e+06	1.23796e+06	1.49377e+06	2.00234e+06	1.1621e+06	514040	1.10106e+06	1.94909e+06	1.0657e+06	1.74546e+06	1.13498e+06	829978	1.32146e+06	407288	1.73322e+06	1.84389e+06	1.37506e+06	1.41487e+06	1.79951e+06	2.00392e+06	406992	2.02254e+06	1.64284e+06	1.4511e+06	654655	1.71496e+06	545275	1.60174e+06	2.04466e+06	1.27261e+06	789084	1.27225e+06	1.27279e+06
M249T194	249.183	194.173								89133.2	17032.6	59046.5	36989.8	18440.2	33895.5	13623.1	66980.3	31681.1	37175.9	186861	76192.2	75149.9	39044.4	31668.4	74980.8	24760.8	9079.91	13847.9	104376	25816.9	31456.5	385312	170587	6351.58	14939	103011	247105	102496	46722.2	69686.2	132960	32353.4	50380.9	43716.1	10981.1	47751.2	47688.1	52987.6	45681.7
M158T257_2	158.117	256.969								4440.47	436288	5260.21	618310	175457	5312.92	202442	183709	490886	198459	3735.03	306130	627770	3358.86	5011.99	257900	7735.29	1651.34	226989	444983	401168	9241.79	26121.4	511448	175345	7024.6	3144.16	305375	2792.33	177542	263329	4808.91	7010.17	10155.2	10250.9	3326.79	102036	107120	108144	107127
M305T191	305.093	191.153								80137.7	161830	229694	325514	50851.9	38565	49480.7	56414.4	197724	250996	111023	75870.9	103349	294577	24811.2	161126	13085.5	23457.6	20003.1	197370	103515	47774.4	38550	280838	45004.6	59719.6	13612.7	76684.8	18439.3	27689.3	248251	20029.7	34490.5	54951.8	107170	55874.6	80772.5	77683.5	82786.1	79118.2
M221T264	221.184	263.673								288668	282345	262852	231176	281501	349899	233033	252658	184604	290707	386032	200345	265282	256374	300535	248589	285407	255332	245684	195597	236637	283820	665035	331335	223859	261006	368072	242526	445356	232954	398387	306804	971514	322058	388558	202540	217528	234614	241864	235100
M281T34_2	281.137	34.303								73902.9	74219.3	105426	1228.27	101949	66734.6	73829.2	90314.9	117040	87683.9	73987	78344.6	91381.2	106368	63184.1	79043.4	94230	65935.4	98085	81087.2	99117.9	76873.2	101585	72709.8	81948.1	68956.5	74011.3	91705.6	84136.2	87939.6	87168.6	91614.5	95246.1	97250.3	83225.7	99382.5	72116.8	73498.9	72111.3	72170.1
M281T29	281.05	29.058								10697.8	10665.6	11295.9	9803.85	10562	10305.3	14296.1	12148.2	10995.2	10558	9035.38	12140.7	8858.25	13865.3	87440.6	10158.5	10571.3	9750.55	6790.86	14467.4	9583.61	12235.8	119583	82651.1	12614.5	13520.2	13117.7	12883	19265.2	15881.7	88469.6	96634.1	115987	84346.6	15413.7	102819	12540	12437.2	12316.6	12354.6
M531T324	530.979	323.634								535349	432524	334137	329240	292072	377557	318470	292223	349434	347297	450385	362381	293247	299147	397645	258077	398002	315130	287685	261552	329788	388059	736348	333201	244893	314510	270213	278581	421023	212613	413025	368079	1.30066e+06	289202	257561	258134	251739	252078	255977	265610
M268T434	268.14	433.986								333724	348171	245888	533835	344981	363824	129163	338889	417624	346537	330367	490751	355613	519714	354382	416009	373208	260554	381208	577225	587148	379249	205058	556925	341628	241583	340393	213898	578405	373420	808316	401713	578084	325470	323105	382826	256161	377863	371961	390174
[truncated: 10,301 more rows]
[truncated: 5 more columns]

## Sheet: plasma-negative
ID	m/z	rt(s)	Name	adduct	HMDB	KEGG	SuperClass	Class	SubClass	HFD-12W-P3	NC-24W-P9	HFD-12W-P6	NC-24W-P5	HFD-24W-P7	NC-12W-P9	HFD-24W-P5	HFD-24W-P8	NC-24W-P7	HFD-24W-P2	NC-12W-P3	NC-24W-P4	NC-24W-P8	HFD-12W-P8	NC-12W-P6	HFD-24W-P9	HFD-12W-P4	NC-12W-P2	HFD-24W-P4	NC-24W-P2	NC-24W-P6	NC-12W-P7	NC-12W-P1	NC-24W-P3	HFD-24W-P1	NC-12W-P5	NC-12W-P4	NC-24W-P1	HFD-12W-P5	HFD-24W-P3	HFD-24W-P6	HFD-12W-P9	NC-12W-P8	HFD-12W-P1	HFD-12W-P2	HFD-12W-P7	QC-1	QC-2	QC-3	QC-4
[truncated: 10,648 more rows]
[truncated: 5 more columns]

[truncated: 2 more sheets: urine-positive, urine-negative]
