# Supplementary material for: Profound Perturbation in the Metabolome of a Canine Obesity and Metabolic Disorder Model
Source: Front Endocrinol (Lausanne). 2022 Apr 19;13:849060. doi: 10.3389/fendo.2022.849060 (PMC9128610; doi:10.3389/fendo.2022.849060)
Supplement: Supplementary file 2 [file Table_2.xlsx]

## Sheet: plasma differential 12-positive
ID	adduct	Name	VIP	Fold change	p-value	m/z	rt(s)	HMDB	KEGG	SuperClass	Class	SubClass	HFD-12W-P3	HFD-12W-P6	NC-12W-P9	NC-12W-P3	HFD-12W-P8	NC-12W-P6	HFD-12W-P4	NC-12W-P2	NC-12W-P7	NC-12W-P1	NC-12W-P5	NC-12W-P4	HFD-12W-P5	HFD-12W-P9	NC-12W-P8	HFD-12W-P1	HFD-12W-P2	HFD-12W-P7	QC-1	QC-2	QC-3	QC-4	QC-5	QC-6	QC-7	QC-8	QC-9
M243T26_2	[M+H]+	Equol	1.11581	19.8404	0.00699238	243.101	25.86	HMDB0130495	C14131	Phenylpropanoids and polyketides	Isoflavonoids	Isoflavans	117675	2882.87	1463.75	571.015	12425.6	9933.21	1840.05	1463.09	1389.82	2087.49	1805.01	1576.68	112922	122092	8081.42	2424.85	81699.8	1622.18	113574	116184	118989	100254	116306	121422	113584	116366	107684
M391T202	[M+H]+	Mevastatin	1.2703	6.62292	7.69228e-13	391.243	202.177		C13963	Organoheterocyclic compounds	Lactones	Delta valerolactones	48860.3	41587.5	6823.24	8148.55	53767.4	7768.54	40200.7	6566.01	7799.86	7250.88	10648.8	8793.04	59789.7	67002.7	2125.19	50478.6	47634.7	33426.3	29018.8	30712.1	28787.6	28783.7	28784.9	29022.7	28463.3	29021.7	28786
M426T167	[M+H]+	Oleoyl-l-carnitine	3.27454	4.32831	4.60366e-10	426.355	167.159	HMDB0005065		Lipids and lipid-like molecules	Fatty Acyls	Fatty acid esters	437311	377939	58154.5	63779	273924	87616	481700	101708	105280	82979.5	75770	88532	523236	324030	8914.66	316081	340471	296527	295368	293745	295077	286947	290091	293747	293774	291771	289229
M400T170	[M+H]+	L-palmitoylcarnitine	2.33284	3.22337	3.85883e-10	400.339	169.907	HMDB0000222	C02990	Lipids and lipid-like molecules	Fatty Acyls	Fatty acid esters	236472	221105	47745.9	81791.6	177127	55416.2	282151	69524.5	66105.2	77003.6	68699	64208.8	274602	177762	13042.3	165350	178869	178766	177610	184099	177805	177582	177593	180626	175726	186271	177591
M424T169	[M+H]+	Linoleoylcarnitine	1.47049	2.85315	1.53998e-08	424.339	168.659	HMDB0006469		Lipids and lipid-like molecules	Fatty Acyls	Fatty acid esters	91005.2	103626	29953.3	21168.8	86401.3	27965.9	118679	35863.5	43050.6	45425.5	30586.5	33547.3	131730	73338.9	9523.39	72665.2	76151.5	81018.4	95793.6	93469.4	93773.1	92994.2	87458	92193.7	89959	92196.4	92197.3
M369T32	[M+H-H2O]+	Cholesterol	2.17145	1.97805	0.00583789	369.35	31.5865	HMDB0000067	C00187	Lipids and lipid-like molecules	Steroids and steroid derivatives	Cholestane steroids	180508	197892	135394	70161.1	349407	195822	198281	181330	166310	99851.2	201258	394200	237772	575354	74413.6	518325	295095	653854	461708	461450	461233	462457	486343	460849	485470	509208	614813
M730T174	[M+H]+	N-oleoyl-d-erythro-sphingosylphosphorylcholine	4.72418	1.84344	0.00126113	729.588	174.204	HMDB0012101		Lipids and lipid-like molecules	Sphingolipids	Phosphosphingolipids	1.30969e+06	1.80639e+06	634575	513690	1.35264e+06	1.25969e+06	1.78347e+06	1.07921e+06	1.35947e+06	265292	1.86271e+06	1.02509e+06	979480	1.4558e+06	151311	1.86445e+06	1.65774e+06	2.86485e+06	1.66256e+06	1.71308e+06	1.66487e+06	1.82816e+06	1.9486e+06	1.66328e+06	1.66277e+06	1.66434e+06	1.67043e+06
M552T31_1	[M+H-H2O]+	1,2-dihexadecanoyl-sn-glycerol	1.66211	1.8298	0.04096	551.501	30.848			Lipids and lipid-like molecules	Glycerolipids	Diradylglycerols	93958.5	121866	98929.3	49533.1	145761	147213	121416	130925	125720	78433	187182	212657	84811.8	443572	103536	420245	238196	546001	455445	464397	450010	437329	466419	432618	455548	436588	454570
M759T144_1	[M+H]+	1-hexadecanoyl-2-octadecadienoyl-sn-glycero-3-phosphocholine	19.1452	1.75898	2.25805e-05	758.569	143.684			Lipids and lipid-like molecules	Glycerophospholipids	Glycerophosphocholines	2.30971e+07	2.34224e+07	1.65633e+07	1.16312e+07	2.6951e+07	1.78945e+07	2.71528e+07	2.06907e+07	1.97872e+07	5.31214e+06	1.99407e+07	1.84977e+07	2.18182e+07	2.90489e+07	3.23897e+06	2.71113e+07	2.46145e+07	3.04982e+07	2.11747e+07	2.11772e+07	2.11745e+07	2.12439e+07	2.12021e+07	2.16312e+07	2.12649e+07	2.11174e+07	2.12642e+07
M759T73	(M+Na)+	Thioetheramide-PC	6.69955	1.71801	0.00877315	758.569	73.238						4.34642e+06	5.08912e+06	1.54368e+06	923654	9.74181e+06	3.13894e+06	3.79893e+06	3.41726e+06	4.74556e+06	545343	3.84155e+06	3.89732e+06	4.81242e+06	5.25783e+06	2.63779e+06	4.72527e+06	3.65915e+06	3.41375e+06	2.88529e+06	2.98831e+06	2.89487e+06	2.89288e+06	2.94537e+06	2.98425e+06	2.8938e+06	2.9847e+06	3.42972e+06
M337T194	[M+H-H2O]+	Prostaglandin f2.alpha. alcohol methyl ether	1.13232	1.67954	0.00608387	337.272	193.512			Lipids and lipid-like molecules	Fatty Acyls	Fatty alcohols	151608	181076	105809	99275.4	122595	93653.6	280667	135440	67891	50111.7	121097	103312	96100.7	141026	17298.4	117581	102150	102963	101035	98421.4	98438.8	96581.5	98909.4	98477.3	96589.9	96591.1	91296.3
M502T192	[M+Na]+	Alanine conjugated cholic acid	1.46119	1.64702	0.00378307	502.29	192.034			Lipids and lipid-like molecules	Steroids and steroid derivatives	Bile acids, alcohols and derivatives	287738	249102	158766	163153	191043	147787	446801	178184	104019	97937.8	221348	147124	175674	179930	49204.5	182247	172891	205365	196616	200114	199769	196588	200138	200166	188408	181335	212317
M787T142	[M+H]+	1,2-dioleoyl-sn-glycero-3-phosphatidylcholine	16.5127	1.63526	0.0129663	786.6	141.844	HMDB0062690		Lipids and lipid-like molecules	Glycerophospholipids	Glycerophosphocholines	1.33412e+07	1.75439e+07	1.17563e+07	8.42131e+06	3.26665e+07	1.70407e+07	3.81963e+07	1.80052e+07	2.81715e+07	8.64327e+06	2.04909e+07	1.76754e+07	1.29815e+07	3.12965e+07	8.70448e+06	2.91829e+07	4.43185e+07	3.28717e+07	2.26721e+07	2.25295e+07	2.24237e+07	2.253e+07	2.31332e+07	2.33206e+07	2.25295e+07	2.18859e+07	2.26713e+07
M337T30	(M+H-H2O)+	MG(18:2(9Z,12Z)/0:0/0:0)[rac]	1.93983	1.57699	0.0140757	337.273	30.087						287400	349613	157784	93974.9	277982	367513	268866	167926	236588	170209	344842	293640	298167	434734	95748.6	517993	507876	585895	353820	398029	385831	405002	385994	401663	385313	348524	482044
M184T56	[M+H-C27H50O4]+	1,2-dilauroyl-sn-glycero-3-phosphatidylcholine	7.1148	1.52764	0.0140195	184.073	56.02			Lipids and lipid-like molecules	Glycerophospholipids	Glycerophosphocholines	4.76011e+06	5.18594e+06	1.37829e+06	2.11521e+06	4.17777e+06	4.14598e+06	5.56403e+06	4.26848e+06	4.34725e+06	617761	6.58309e+06	5.14263e+06	2.76534e+06	4.4478e+06	2.06862e+06	5.6708e+06	6.35439e+06	7.07026e+06	5.7411e+06	5.74539e+06	4.07986e+06	5.52372e+06	5.662e+06	5.75456e+06	5.51984e+06	5.76212e+06	5.11583e+06
M704T176	[M+H]+	Palmitoyl sphingomyelin	14.7778	1.49787	0.0106791	703.573	176.221	HMDB0061712		Lipids and lipid-like molecules	Sphingolipids	Phosphosphingolipids	1.88758e+07	1.92455e+07	1.38452e+07	8.527e+06	2.03345e+07	1.94849e+07	1.87882e+07	2.11805e+07	2.06322e+07	3.27087e+06	2.30997e+07	1.95492e+07	1.46452e+07	2.65182e+07	3.24283e+06	2.67635e+07	2.64068e+07	2.74084e+07	2.50833e+07	2.55736e+07	2.54471e+07	2.55741e+07	2.55726e+07	2.5447e+07	2.55361e+07	2.55829e+07	2.55743e+07
M428T31	[M+H]+	Stearoylcarnitine	1.27399	1.48561	0.0480341	428.386	30.871	HMDB0000848		Lipids and lipid-like molecules	Fatty Acyls	Fatty acid esters	118025	144365	81106.5	51059	241116	206471	223656	144757	196983	48533.7	297229	136990	115071	206054	34033.5	243081	233847	267483	216081	190146	213762	225071	215985	209890	213569	212266	230507
M313T32_2	[M+H-H2O]+	1-palmitoylglycerol	3.50764	1.47166	0.00903424	313.273	31.7655			Lipids and lipid-like molecules	Glycerolipids	Monoradylglycerols	869523	1.10394e+06	1.02698e+06	804340	1.21044e+06	1.13881e+06	1.12883e+06	979058	875763	760477	1.05549e+06	1.20499e+06	1.18287e+06	2.09588e+06	318722	2.04067e+06	1.40775e+06	2.1047e+06	1.93273e+06	1.86945e+06	1.82724e+06	1.8959e+06	1.82942e+06	1.76765e+06	1.75852e+06	1.78609e+06	1.86747e+06
M341T32_2	[M+H-H2O]+	1-stearoyl-rac-glycerol	2.31227	1.44865	0.00828254	341.304	32.297			Lipids and lipid-like molecules	Glycerolipids	Monoradylglycerols	409869	517688	476943	408207	648645	553422	502541	493171	409625	248896	470222	502650	625743	949541	157714	749608	676935	825031	651414	631755	615032	635052	633761	602851	651702	652657	721092
M785T141_1	[M+H]+	Arachidonoylthiophosphorylcholine	7.18608	1.40834	0.0061815	784.583	140.691			Organic nitrogen compounds	Organonitrogen compounds	Quaternary ammonium salts	5.74587e+06	6.29791e+06	6.90342e+06	4.81503e+06	7.18817e+06	5.9207e+06	8.5728e+06	7.98912e+06	5.23505e+06	2.18459e+06	5.78658e+06	6.81443e+06	7.9514e+06	7.86431e+06	1.16144e+06	7.49563e+06	6.87397e+06	6.39301e+06	5.82799e+06	5.5334e+06	5.13973e+06	5.41996e+06	5.72808e+06	5.84738e+06	5.72795e+06	6.13896e+06	5.92109e+06
M732T194	[M+H]+	N-(octadecanoyl)sphing-4-enine-1-phosphocholine	1.76062	1.39862	0.0210578	731.602	193.547	HMDB0001348	C00550	Lipids and lipid-like molecules	Sphingolipids	Phosphosphingolipids	222810	319285	253707	118847	387961	330334	357166	299444	346846	212299	420688	319764	187875	491618	193228	499816	466914	605918	555766	555389	555787	623227	583712	534045	545074	554525	545050
M520T189_2	[M+H]+	Lpc 18:2	21.4504	1.39362	6.03999e-06	520.339	188.761			Lipids and lipid-like molecules	Glycerophospholipids	Glycerophosphocholines	4.1903e+07	4.59068e+07	4.08938e+07	4.22951e+07	5.19419e+07	3.44756e+07	5.96315e+07	3.90978e+07	3.53321e+07	4.12338e+07	3.97566e+07	3.69764e+07	4.97319e+07	5.66776e+07	2.02212e+07	4.95806e+07	4.88938e+07	5.71758e+07	3.8805e+07	3.98387e+07	4.00664e+07	4.01594e+07	4.01214e+07	4.12886e+07	4.03707e+07	4.12451e+07	3.98675e+07
M811T138	[M+Na]+	1-octadecanoyl-2-octadecenoyl-sn-glycero-3-phosphocholine	12.6345	1.31638	0.0468656	810.6	137.584			Lipids and lipid-like molecules	Glycerophospholipids	Glycerophosphocholines	2.9496e+07	2.43801e+07	1.66857e+07	1.32947e+07	1.6621e+07	1.98819e+07	2.12735e+07	2.00735e+07	2.83832e+07	1.17924e+07	3.18527e+07	2.33802e+07	2.07455e+07	2.22065e+07	7.39014e+06	2.9443e+07	3.29576e+07	3.0271e+07	3.51399e+07	3.47737e+07	3.5676e+07	3.56835e+07	3.56856e+07	3.53389e+07	3.56823e+07	3.56727e+07	3.53802e+07
M769T37	[M+H]+	1-hexadecyl-2-(5z,8z,11z,14z-eicosatetraenoyl)-sn-glycero-3-phosphocholine	1.25822	1.23071	0.0345586	768.586	37.039			Lipids and lipid-like molecules	Glycerophospholipids	Glycerophosphocholines	420337	486581	379868	266496	528767	424238	548891	500624	479011	191107	462471	287278	371613	407020	272815	379804	400341	435656	407639	439113	412989	412985	407803	412982	406212	407797	439040
M524T186_9	[M+H]+	1-Stearoyl-sn-glycerol 3-phosphocholine(LPC(18:0))	19.8104	1.21631	0.0410362	524.37	185.796	HMDB0010384	C04230	Lipids and lipid-like molecules	Glycerophospholipids	Glycerophosphocholines	9.72418e+07	8.86087e+07	5.66592e+07	8.87517e+07	6.69844e+07	6.73936e+07	7.52892e+07	7.81299e+07	6.74516e+07	5.22281e+07	7.85488e+07	7.12146e+07	7.79694e+07	7.77155e+07	1.15741e+07	8.45319e+07	8.75144e+07	7.92551e+07	8.40195e+07	8.39681e+07	8.45498e+07	8.53291e+07	8.39669e+07	8.25455e+07	8.39678e+07	8.39677e+07	8.4818e+07
M159T258_2	[M+2H]2+	Val-Ala-Lys	1.4876	0.819191	0.0135042	159.112	257.568			Organic acids and derivatives	Carboxylic acids and derivatives	Amino acids, peptides, and analogues	210559	291381	376447	314253	328097	362743	334573	415895	287833	529462	303013	396851	341471	294409	452885	282694	296313	318858	278060	289906	290067	299063	298728	298431	290674	296200	323913
M835T37_1	[M+H]+	1-docosahexaenoyl-2-stearoyl-sn-glycero-3-phosphocholine	1.72995	0.765668	0.0157089	834.597	37.016	HMDB0008727		Lipids and lipid-like molecules	Glycerophospholipids	Glycerophosphocholines	377622	429805	424821	412947	273216	500865	305260	369832	537784	285027	609464	477391	474408	247640	410059	254200	314253	352636	387014	387360	398367	412051	387182	387438	387167	387337	441771
M147T398	[M+H]+	DL-glutamine	3.21776	0.745147	0.04688	147.076	397.711		C00303	Organic acids and derivatives	Carboxylic acids and derivatives	Amino acids, peptides, and analogues	1.37138e+06	1.00996e+06	1.95443e+06	2.44775e+06	1.56569e+06	2.25886e+06	612248	1.23839e+06	1.7482e+06	1.93702e+06	87094.3	1.65962e+06	1.45205e+06	1.06889e+06	2.38131e+06	1.14417e+06	1.65304e+06	1.38872e+06	1.71188e+06	1.2319e+06	1.72729e+06	1.66473e+06	1.66387e+06	1.71126e+06	1.66355e+06	1.71109e+06	1.6697e+06
M171T256	[M+H-H2O]+	N-alpha-acetyl-l-lysine	3.8495	0.732933	0.00841438	171.113	256.161		C12989	Organic acids and derivatives	Carboxylic acids and derivatives	Amino acids, peptides, and analogues	1.0507e+06	1.08852e+06	1.82295e+06	1.96838e+06	1.19753e+06	2.11589e+06	1.27923e+06	2.11788e+06	1.35029e+06	2.45322e+06	1.22094e+06	1.52118e+06	1.62329e+06	1.09504e+06	2.74351e+06	1.24201e+06	1.29318e+06	2.16988e+06	1.23776e+06	1.3287e+06	1.32305e+06	1.32293e+06	1.35148e+06	1.32555e+06	1.36449e+06	1.36364e+06	1.50151e+06
M61T100_2	[M+H]+	Urea	3.44755	0.721454	8.09437e-05	61.0398	100.247	HMDB0000294	C00086	Organic acids and derivatives	Organic carbonic acids and derivatives	Ureas	984162	1.14064e+06	1.34421e+06	1.4805e+06	815551	984689	910176	1.02799e+06	1.003e+06	1.36643e+06	1.13005e+06	1.35421e+06	703240	807283	1.29923e+06	794573	932363	688524	711575	711917	730185	712192	739069	729836	730205	599864	709930
M157T315	[M+H-H2O]+	N-.alpha.-acetyl-l-ornithine	2.68458	0.715442	0.0361542	157.097	314.7	HMDB0003357	C00437	Organic acids and derivatives	Carboxylic acids and derivatives	Amino acids, peptides, and analogues	384119	466646	718268	974307	455635	1.19043e+06	569602	811007	720294	558533	754035	1.27355e+06	606784	745531	108346	684996	839784	626448	561811	593741	624689	614918	621671	604806	601917	619669	619178
M814T194	[M+H]+	N-nervonoyl-d-erythro-sphingosylphosphorylcholine	1.05423	0.713722	0.045808	813.679	193.54	HMDB0012107		Lipids and lipid-like molecules	Sphingolipids	Phosphosphingolipids	29147.9	64711.5	122735	49992.2	92312.7	156876	115482	107393	138993	178332	200383	148449	39169.3	156073	178646	157811	91622.3	178906	256310	257794	259785	260434	269574	256375	246519	256358	266789
M156T510	(M+H)+	L-Histidine	6.40249	0.709946	0.0167697	156.077	509.623	HMDB0000177	C00135	Organic acids and derivatives	Carboxylic acids and derivatives	"Amino acids, peptides, and analogues"	1.67688e+06	5.07741e+06	5.64565e+06	7.19232e+06	4.81606e+06	1.73147e+06	2.99154e+06	5.10218e+06	3.91541e+06	5.33957e+06	5.92403e+06	5.87814e+06	4.55063e+06	3.00263e+06	8.81287e+06	3.89614e+06	5.01189e+06	3.52989e+06	4.55628e+06	4.35486e+06	4.3656e+06	4.36122e+06	4.40588e+06	4.40276e+06	4.56019e+06	4.00121e+06	6.79328e+06
M142T241_2	[M+H]+	5-hydroxymethylcytosine	2.09676	0.694589	0.0405179	142.061	241.268			Organoheterocyclic compounds	Diazines	Pyrimidines and pyrimidine derivatives	314584	441132	534424	590179	364428	558102	557638	354002	661383	589947	365239	179645	351192	336163	921696	195327	263698	389663	366562	363071	361468	363177	344050	358848	358744	372973	358700
M130T427_2	[M+H]+	D-pyroglutamic acid	7.5349	0.668302	0.0118939	130.05	426.547		C02237	Organic acids and derivatives	Carboxylic acids and derivatives	Amino acids, peptides, and analogues	7.02383e+06	4.57609e+06	5.92155e+06	9.13962e+06	5.77469e+06	7.01543e+06	5.12147e+06	2.79687e+06	4.36765e+06	3.19028e+06	5.69627e+06	7.16106e+06	2.50392e+06	2.69215e+06	8.19615e+06	2.91391e+06	4.36831e+06	2.3306e+06	5.42632e+06	4.43619e+06	4.03925e+06	5.4056e+06	4.02782e+06	4.06221e+06	4.51756e+06	3.37926e+06	4.54079e+06
M184T350	(M+Na)+	L-Carnitine	2.83945	0.665471	0.00139948	184.093	350.048	HMDB0000062	C00318	Organic nitrogen compounds	Organonitrogen compounds	Quaternary ammonium salts	541991	481798	777860	715748	562404	628963	414307	864024	679997	1.36456e+06	574621	577390	412801	574447	744138	570277	551710	354442	494838	500841	568745	552122	515441	544273	565301	552121	552065
M70T312_2	(M+H-2H2O)+	2-Amino-2-methyl-1,3-propanediol	4.83898	0.632076	0.00161983	70.0652	311.738						1.19299e+06	1.58182e+06	1.90002e+06	2.64085e+06	678873	2.71386e+06	1.02744e+06	1.97067e+06	1.71715e+06	1.18538e+06	1.89176e+06	2.36759e+06	857309	1.65646e+06	1.39177e+06	1.47981e+06	1.77218e+06	1.23806e+06	1.23286e+06	1.26671e+06	1.23942e+06	1.27496e+06	1.21705e+06	1.20225e+06	1.23282e+06	1.24032e+06	1.24024e+06
M232T251	[M+H]+	Isobutyryl-l-carnitine	1.30234	0.631893	0.0229066	232.154	250.78	HMDB0000736		Lipids and lipid-like molecules	Fatty Acyls	Fatty acid esters	162111	78705.3	185532	118386	95713.9	120989	60434.8	164786	80669.1	289074	107352	127563	150913	118058	313048	115554	100128	49650.6	78878.7	79196.6	79881.6	79197	79888.3	79363.7	79210.3	79884.3	84887.2
M220T250	[M+H-H2O]+	5-methoxymethylone	1.2552	0.625276	0.00124025	220.107	250.429						52847.6	96055.4	130220	122778	94040.5	113038	88078.3	142826	130135	123070	101162	89067.7	66415.6	74086.7	243383	80786.4	86515.5	75381	70735	72950	74137.6	78884.5	69218.9	77223	72958	74111.6	74104.6
M258T219	[M+H]+	5-methylcytidine	1.25135	0.6146	0.0320925	258.107	219.434	HMDB0000982		"Nucleosides, nucleotides, and analogues"	Pyrimidine nucleosides		70780.9	94039	120820	143308	73059.9	109364	107413	78145.9	122011	173043	74418.9	62577.8	107539	63013.4	278676	46187.8	68433.1	61010	70014.7	70426.7	71155.4	68907.9	70021.3	70037.5	67366.2	79975.4	75597.6
M170T474	(M+H)+	1-Methylhistidine	4.57342	0.611094	0.0312609	170.092	474.399	HMDB0000001/HMDB0000479	C01152	Organic acids and derivatives	Carboxylic acids and derivatives	"Amino acids, peptides, and analogues"	1.53528e+06	1.93115e+06	2.08582e+06	1.22052e+06	670092	1.40306e+06	1.76909e+06	2.08092e+06	1.41114e+06	1.52019e+06	2.60461e+06	2.16315e+06	1.34989e+06	1.29445e+06	4.56949e+06	1.89055e+06	825253	348366	1.08838e+06	1.08837e+06	1.09052e+06	1.34537e+06	56570.7	607827	1.18007e+06	612581	663190
M510T188_2	[M+H]+	1-heptadecanoyl-sn-glycero-3-phosphocholine	6.28554	0.606839	0.00620115	510.353	187.636	HMDB0012108		Lipids and lipid-like molecules	Glycerophospholipids	Glycerophosphocholines	1.57283e+06	1.91056e+06	3.69704e+06	3.53305e+06	1.8855e+06	3.70839e+06	1.6448e+06	6.92969e+06	2.39545e+06	4.12056e+06	2.30852e+06	3.55671e+06	2.85412e+06	2.98107e+06	1.25646e+06	2.74049e+06	2.37907e+06	1.70584e+06	2.58654e+06	2.46546e+06	2.54148e+06	2.5871e+06	2.58647e+06	2.80031e+06	2.42695e+06	2.24507e+06	2.58615e+06
M116T312_2	[M+H-C4H6SO]+	Captopril	7.14316	0.603527	0.000718932	116.071	311.998	HMDB0015328	C06867	Organic acids and derivatives	Carboxylic acids and derivatives	Amino acids, peptides, and analogues	2.10073e+06	2.96575e+06	3.54006e+06	5.17739e+06	1.28501e+06	5.4335e+06	1.98605e+06	3.94578e+06	3.52412e+06	2.5068e+06	3.75772e+06	4.90129e+06	1.72451e+06	3.23556e+06	2.67325e+06	2.85437e+06	3.34737e+06	2.23908e+06	2.24452e+06	2.31462e+06	2.3266e+06	2.34899e+06	2.34147e+06	2.32318e+06	2.31479e+06	2.32658e+06	2.31984e+06
M482T191	[M+H]+	1-pentadecanoyl-sn-glycero-3-phosphocholine	3.79273	0.601601	0.00169691	482.323	190.545	HMDB0010381		Lipids and lipid-like molecules	Glycerophospholipids	Glycerophosphocholines	701867	746414	1.82264e+06	1.07354e+06	711408	1.67539e+06	825767	1.77213e+06	1.03237e+06	751448	941506	1.60109e+06	1.06963e+06	884430	668227	475334	494379	587055	697191	696915	715141	714434	605003	778881	697197	622008	714008
M126T220_2	[M+H]+	5-methylcytosine	2.29581	0.598601	0.033769	126.066	219.524	HMDB0002894	C02376	Organoheterocyclic compounds	Diazines	Pyrimidines and pyrimidine derivatives	244857	321699	370780	488027	218185	353482	367257	244736	408028	556768	238785	170046	335656	174047	907866	146926	212430	189205	206479	214418	226608	206381	206495	211982	206394	206362	206375
M298T98	(M+H)+	S-Methyl-5'-thioadenosine	1.03762	0.568537	0.0242686	298.095	98.0105	HMDB0001173	C00170	"Nucleosides, nucleotides, and analogues"	5'-deoxyribonucleosides	5'-deoxy-5'-thionucleosides	28232.8	53184.2	104035	109365	46988.6	65717.9	75493.4	68532.2	64108.5	104087	83658.8	19642.5	27209.7	95351.9	201545	45810.3	66042.9	38623.6	49837.8	49754.1	47917.7	49091.8	49925	49823.1	49838	47779.8	32196.3
M246T229	(M+CH3CN+H)+	L-Tryptophan	3.94276	0.56456	3.3969e-06	246.124	228.553	HMDB0000929	C00078	Organoheterocyclic compounds	Indoles and derivatives	Indolyl carboxylic acids and derivatives	236721	575384	1.08664e+06	931713	840653	915258	751977	1.14234e+06	1.14601e+06	1.04096e+06	789931	762774	284869	455102	1.16485e+06	556995	732539	629805	528270	541462	555991	541549	554508	555296	555716	555268	599345
M130T150	[M+H]+	Isoquinoline	1.22496	0.5577	5.90607e-05	130.064	149.795	HMDB0034244	C06323				54954.5	65840.6	113700	111291	59215.4	94582.2	48113.1	79468.4	91626.8	83366.3	70052.3	83656	43414.1	53263.2	168545	52265.2	56855.2	49575.6	54889.1	56867	54578.1	73910.9	56903.7	56795.9	54453.6	56260.5	54305.5
M188T277	(M+H-H2O)+	DL-Indole-3-lactic acid	1.99705	0.535498	0.0277927	188.069	276.765						78522.8	84993.5	285056	288275	197895	254365	121852	206816	336595	378088	124649	242087	141811	74883.6	787348	331990	245107	193817	247742	222514	234774	214235	246730	247158	244495	237196	246650
M169T374	(M+Na)+	L-Glutamine	1.89586	0.532079	0.00347554	169.058	374.096	HMDB0000641	C00064	Organic acids and derivatives	Carboxylic acids and derivatives	"Amino acids, peptides, and analogues"	134294	150285	218747	307695	121358	252989	117119	179262	139395	302158	151116	160200	185874	86192.1	505009	107461	113641	96694.5	151377	119757	119832	122004	119752	119750	119746	122123	123682
M84T427_2	(M+H-H2O)+	1-Aminocyclopropanecarboxylic acid	5.29086	0.526389	0.00189899	84.0445	426.503	HMDB0036458	C01234	Organic acids and derivatives	Carboxylic acids and derivatives	"Amino acids, peptides, and analogues"	883981	920267	2.89659e+06	3.31128e+06	1.70033e+06	3.35358e+06	860366	1.01995e+06	941596	1.15414e+06	2.07199e+06	1.89167e+06	1.81737e+06	791252	2.38306e+06	946203	851172	2.22854e+06	959744	961669	960044	1.41664e+06	962269	1.0476e+06	1.47202e+06	1.03174e+06	963667
M191T247	[M+H]+	Thr-Ala	5.37884	0.523186	2.46486e-05	191.085	246.655			Organic acids and derivatives	Carboxylic acids and derivatives	Amino acids, peptides, and analogues	817607	838028	1.54365e+06	1.63493e+06	813036	1.53437e+06	850375	1.40347e+06	1.0433e+06	2.04837e+06	1.49989e+06	1.7991e+06	798466	1.20058e+06	2.79255e+06	956647	1.39218e+06	729723	814900	835724	857786	854869	846376	851516	856821	856215	895098
M148T26_2	[M+H]+	3-methyloxyindole	1.22317	0.489624	0.0163607	148.075	25.985		C02366	Organoheterocyclic compounds	Indoles and derivatives	Indolines	32391.6	82410.4	92863.3	90777	36038.1	81476	68791.4	84775.9	92351	88845.5	103644	39553.1	20951.9	25976.2	277756	44322.4	45128.9	87053.1	25662.4	27784.1	25787.4	25648.9	25695.4	27195.4	25053.4	27045.5	22796.4
M365T395	[M+Na]+	Cellobiose	1.23388	0.488852	0.00689862	365.103	395.233	HMDB0000055	C06422	Organic oxygen compounds	Organooxygen compounds	Carbohydrates and carbohydrate conjugates	60801.2	165797	154666	134657	34016.4	207620	33420.3	128288	106276	44299.1	86559.3	56909.3	53757.6	36718.5	64278.6	58252.8	20675	47632.9	28783.7	32158	47098.4	47785.3	51034.3	51019.6	55841.6	60957.8	47529.1
M510T192	[M+H]+	1-o-octadecyl-sn-glyceryl-3-phosphorylcholine	2.62931	0.482326	0.000150902	510.386	191.777	HMDB0011149		Lipids and lipid-like molecules	Glycerophospholipids	Glycerophosphocholines	190939	146447	420691	426730	222747	494725	223620	643455	260797	384436	310331	415452	253629	241805	87467.1	114709	124124	225177	142358	178418	145998	141561	189608	199905	142471	141830	210940
M130T194	[M+H-C2H7N]+	Gramine	1.88398	0.469729	0.0133015	130.064	193.616	HMDB0035762	C08304	Organoheterocyclic compounds	Indoles and derivatives	Indoles	153828	172800	708046	142118	208672	167051	112505	206649	392420	436549	198987	207738	86558	134942	408258	77093.3	121016	62294.2	98718.3	99278.4	112367	99125.5	97347.8	97172	97150.6	86429	100574
M100T56_2	[M+H]+	2-piperidone	3.92147	0.468266	0.0217265	100.075	55.641	HMDB0011749	C10482	Organoheterocyclic compounds	Piperidines	Piperidinones	423497	704778	3.30275e+06	660327	543600	1.12411e+06	287190	1.33818e+06	655640	855236	527283	544065	375640	247610	2.36862e+06	490022	681462	494801	560387	573876	564735	573644	573879	573578	573604	573815	491435
M511T172	(M+H)+	Lyso-PAF C-18	1.6788	0.457627	0.00426471	511.391	172.387						6350.89	5039.83	157076	224885	13454.5	146859	94731.7	334414	111335	293195	100883	173697	212545	118318	70494.5	115346	133330	71607.5	88649.8	74049.8	98585.2	98443.5	89126.8	92127.3	92134.8	93945.8	99004.8
M468T194_2	[M+H]+	1-myristoyl-sn-glycero-3-phosphocholine	7.69752	0.456456	8.08064e-06	468.307	193.518	HMDB0010379		Lipids and lipid-like molecules	Glycerophospholipids	Glycerophosphocholines	1.13398e+06	1.55243e+06	4.29789e+06	2.30825e+06	1.48866e+06	3.71062e+06	1.70768e+06	4.65867e+06	3.35231e+06	2.13881e+06	2.84231e+06	2.95211e+06	2.16686e+06	1.32471e+06	2.36483e+06	864585	1.12251e+06	756954	1.57687e+06	1.61417e+06	1.54522e+06	1.55257e+06	1.62996e+06	1.54445e+06	1.52129e+06	1.3157e+06	1.57659e+06
M128T208	[M+H-CH5O2N]+	L-hydroxyarginine	1.05038	0.449311	0.000704216	128.069	208.339	HMDB0004224	C05933	Organic acids and derivatives	Carboxylic acids and derivatives	Amino acids, peptides, and analogues	25786.9	28519.4	59731.3	70351.1	16624.4	95390.5	30200.2	63032.8	42571.8	65769.7	53324.6	74408	24234.1	37941.9	119502	40055.2	30091.7	29729.9	24928	26509.1	26526.1	25920	26735	26934.3	26931.6	27222.7	26923.7
M134T29	[M+H-CH6O2]+	Dl-normetanephrine	4.30533	0.440437	0.00105144	134.06	28.5105	HMDB0000819	C05589	Benzenoids	Phenols	Methoxyphenols	724032	406835	1.87526e+06	464413	468495	820537	264628	834881	1.10898e+06	989847	1.1908e+06	1.31007e+06	170958	366472	1.81919e+06	357799	681590	416318	382478	382474	372862	369960	374584	370401	382214	391774	273011
M317T480	(M+CH3CN+H)+	.gamma.-L-Glu-.epsilon.-L-Lys	3.55935	0.421899	0.00477157	317.181	480.183						337708	277162	1.34225e+06	1.55969e+06	238335	735963	293427	603962	244226	1.09461e+06	340855	438256	414555	229605	509538	223872	321654	374055	352850	359871	359730	360030	308559	381054	352603	352873	364214
M150T286	[M+H]+	L-methionine	1.53573	0.409487	0.00492955	150.057	285.74	HMDB0000696	C00073	Organic acids and derivatives	Carboxylic acids and derivatives	Amino acids, peptides, and analogues	52974.1	106335	145395	147958	26885.5	107058	77326.2	85636.2	63537.7	111735	156272	181668	47439.9	57369.7	343729	57124.5	75136.9	27672.5	36649.3	36667.1	37634.4	37676.4	36681.5	38861.6	32741.8	43131.2	37596.2
M352T176	[M+H]+	Phe-trp	1.50534	0.405029	0.0406475	352.163	176.434			Organic acids and derivatives	Carboxylic acids and derivatives	Amino acids, peptides, and analogues	79916.7	58052.8	93686.9	193191	36350	72444.2	41837	100189	87181	141723	53739.3	76775.8	51174.3	34468.7	465217	44350.1	55188.9	32535.1	47709.5	47100.6	47072	49466.8	45462.4	44454	46379.5	49176.4	46400.9
M134T48	(M+H)+	Oxindole	1.17488	0.360038	0.00199629	134.062	48.237						80179.3	5698.87	43786.6	117514	17403.7	76406.2	27464	63600.1	15628.2	156723	27397.6	45483.3	30525.1	2596.7	72284.7	32932.5	14384.5	15892.1	55110.1	53597.9	59380.2	53061.6	53136.1	55430.1	50854.9	55457.4	49526.3
M159T250	[M+H-CH3ON]+	4-aminoantipyrine	1.23966	0.270193	0.0167473	159.091	250.157			Organoheterocyclic compounds	Azoles	Pyrazoles	14563.5	22517.7	51556.6	57700.5	21961.6	34719.7	24441	46538.7	39827	114912	22331.6	29241.4	19424.6	12218.5	246289	15867.3	19460.1	13290.7	9470.58	10982.9	12202.6	12533.4	11036.2	11307.1	11030.6	11048	11300.1
M242T52	(M+CH3CN+Na)+	4-Methoxycinnamic acid	1.17449	0.131749	0.00158308	242.074	51.552	HMDB0002040		Phenylpropanoids and polyketides	Cinnamic acids and derivatives	Cinnamic acids	1574.63	5449.45	153842	64374.4	640.536	36419.5	806.82	66971.3	8015.62	110111	64338.3	24052.3	25315.6	24971.1	36622.5	514.463	14404.6	1208.01	9012.18	9011.2	9082.91	9167.21	10090.5	8637.69	9007.48	9168.43	8211.77
M365T405	[M+Na]+	Coniferin	1.21885	0.129981	0.0218375	365.141	404.86	HMDB0013682	C00761	Organic oxygen compounds	Organooxygen compounds	Carbohydrates and carbohydrate conjugates	12492	11214.3	169366	78391.8	3780.98	3929.91	9086.12	14425.7	11593.6	80883.6	1872.28	66586.9	3787.09	1596.63	222376	4602.92	31430.6	4269.37	5105.13	4824.73	1622.8	5113.36	5125.49	4810.3	5120.48	5110.29	4440.62
M316T53	[M+H]+	Oxfendazole	1.8223	0.0262956	7.15733e-05	316.073	52.9655	HMDB0031812	C21882				1312.27	2250.49	174997	98995.9	809.484	115063	2043.39	97394.6	1116.32	48827.9	207804	222380	1021.09	1154.27	121009	896.939	18743.7	666.226	19316.9	17187.4	17185.5	17470	17467.7	17192.1	18866.5	17189.6	17182.1

## Sheet: plasma differential 12-negative
ID	adduct	Name	VIP	Fold change	p-value	m/z	rt(s)	HMDB	KEGG	SuperClass	Class	SubClass	HFD-12W-P3	HFD-12W-P6	NC-12W-P9	NC-12W-P3	HFD-12W-P8	NC-12W-P6	HFD-12W-P4	NC-12W-P2	NC-12W-P7	NC-12W-P1	NC-12W-P5	NC-12W-P4	HFD-12W-P5	HFD-12W-P9	NC-12W-P8	HFD-12W-P1	HFD-12W-P2	HFD-12W-P7	QC-1	QC-2	QC-3	QC-4	QC-5	QC-6	QC-7	QC-8	QC-9
M333T209	[M-H]-	Prostaglandin a2	3.11678	24.883	0.00386227	333.203	209.233	HMDB0002752	C05953	Lipids and lipid-like molecules	Fatty Acyls	Eicosanoids	120062	92505	6513.09	6533.05	150933	4499.82	95781.1	3735.77	8111.74	11335.9	5522.64	7525.8	244757	689695	12853.3	107041	148544	45484.6	47059.2	47101.8	55148.2	47122.3	48476.3	48433.1	47065.8	50424.6	47077.6
M354T47	[M-H-H3NO]-	Butanediamide, n4-hydroxy-n1-[(1s)-1-(1h-indol-3-ylmethyl)-2-(methylamino)-2-oxoethyl]-2-(2-methylpropyl)-, (2r)-	1.32598	17.5197	7.4998e-09	354.169	47.4945			Organic acids and derivatives	Carboxylic acids and derivatives	Amino acids, peptides, and analogues	20704.9	18038.1	1119.37	809.177	18442.3	1273.35	38799	1273.84	716.283	1980.56	1782	1012.72	10023.5	23399.4	1746.34	14123.1	20634.5	17398.8	8899.14	8799.05	9047.24	8990.1	11149.2	12560.4	9838.53	9974.22	8953.66
M305T219	[M-H-H2O]-	Hymeglusin	2.45838	11.8624	3.53611e-08	305.172	218.993			Lipids and lipid-like molecules	Fatty Acyls	Fatty acids and conjugates	53945	101273	3256.32	8452.9	76444.4	2405.56	53666.8	3936.34	7422.25	17251.9	3636.57	9426.61	139862	96250.3	5679.9	71706.1	91523.9	32811.2	38520.2	34306.7	34474.6	34396.9	38349.5	51041.3	33426.8	34127.4	56085.3
M357T193_2	[M-H]-	Cannabidiolic acid	1.29052	9.67124	7.89428e-06	357.201	193.406		C10784	Benzenoids	Benzene and substituted derivatives	Benzoic acids and derivatives	16102.4	8147.3	1502.28	763.514	24177.8	2619.28	18557.6	1876.17	5626.57	3868.6	1348.87	5205.2	51250.5	28405.8	1565.57	27957.5	32047.9	12964.9	8917.49	9211.29	8382.07	8459.63	8928.93	10002.1	7799.64	9662.75	8385.94
M359T193	[M-H]-	Iloprost	1.69109	8.60241	3.79998e-06	359.216	193.018			Lipids and lipid-like molecules	Fatty Acyls	Eicosanoids	36685.5	23005.1	3089.25	3241.89	47489.5	4793.41	43553.6	2997.95	3731.18	7691.1	4308.8	8051.6	77180	62725.1	5971.27	16347.6	54363.1	23173.1	17230.8	17239.1	17190.4	18107.7	17928.7	17938.2	18042	17989.7	12905.8
M395T191	[M-H]-	1-hexadecyl lysophosphatidic acid	1.15286	7.04865	3.75314e-09	395.272	191.403	HMDB0062325		Lipids and lipid-like molecules	Glycerophospholipids	Glycerophosphates	15628.8	16877.3	864.466	1624.58	19551.3	1751.27	17618.9	1997.94	3789.67	2426.2	863.385	4389.63	28499.2	22538.7	3958.71	17783.7	19804.4	8798.34	9397.61	9395.39	8383.48	4962.88	8794.13	9383.63	9405.25	9395.23	9379.76
M361T192	[M-H-H2O]-	Limaprost	2.09012	6.38598	7.7489e-08	361.232	191.724			Lipids and lipid-like molecules	Fatty Acyls	Fatty acids and conjugates	55739.9	45975.3	17006.5	8832.32	68179.1	11750.5	49011.3	8825.77	7965.76	11813	6823.45	10617.9	112739	88420.4	6436.84	55512.5	47988.5	36408.1	25575.7	40166.3	31343.3	33742	31361.9	29993.2	29747.8	29907.6	29708.5
M317T25_1	[M+HCO2]-	Arbutin	1.33877	5.70641	4.81533e-07	317.101	24.723	HMDB0029943	C06186	Organic oxygen compounds	Organooxygen compounds	Carbohydrates and carbohydrate conjugates	17242.2	20839.9	2997.41	4707.69	12220.8	1131.69	24823.7	1443.22	10810.3	6515.43	1629.55	6394.67	29136.8	26144.5	1836.9	15256.3	38312.4	17486.6	11825.1	12755.5	12532.7	11970	12559.2	12524.3	10765.2	11841.9	12688.5
M367T195	[M-H]-	Murolic acid	1.92083	4.84534	1.48292e-07	367.243	194.852			Lipids and lipid-like molecules	Fatty Acyls	Fatty alcohols	22176.8	37076.2	3452.07	17416.2	75656.8	8123.73	68634.3	6303.8	8814.64	24852.6	8281.45	9830.26	70940.9	70661.7	17683.2	41852.4	70432.3	51229.8	38521.5	31547.2	34843.8	23578.3	26013.7	24782.9	23622.6	23817.7	23604.6
M309T193	[M-H-C2H4O]-	Prostaglandin f2.alpha.	3.5585	4.31532	1.19892e-07	309.203	193.455		C00639	Lipids and lipid-like molecules	Fatty Acyls	Eicosanoids	148525	103833	44334.4	65189.4	206797	34863.1	171341	46421	53942.2	52276.7	43539	54287.8	320384	289639	30454.9	216186	193227	116679	124542	135152	131159	145210	152336	136263	135086	138685	138550
M281T139	[M-H]-	Octyl gallate	1.09807	4.25878	0.00177816	281.135	139.124	HMDB0033375		Benzenoids	Benzene and substituted derivatives	Benzoic acids and derivatives	71553.9	20833.9	4273.93	1872.16	13173.8	1871.79	28544.9	1729.33	22968.1	3682.61	1257.59	14565.4	16401.7	35089.8	7100.55	20282.8	29981.9	9013.03	10794.2	11053.3	12018.1	7708.3	10475.3	11010.3	10770.3	11039.1	6052.5
M175T180	(M-H)-	Glucuronolactone	1.56087	4.11358	0.000100334	175.023	179.754						9801.57	66377	6919.9	17416.1	44262.4	5141.56	82426.3	10803.8	14324.6	14548.5	10181.1	8299.4	46912.7	12263.9	14619.9	33063.2	76885.1	22589.9	10560.7	19030.9	30134.9	31793.8	18767.1	30799.2	35529.9	34623.4	32034.8
M349T190	(M-H)-	Tetrahydrocorticosterone	1.33312	4.08604	1.66913e-06	349.232	190.224						24497.4	26055.4	2386.56	8767.25	45946.6	2096.87	23186.2	4471.93	6210.04	23949.2	5450.8	6112.95	45259.4	25380.2	12907.3	24654.9	38914.3	20054.1	21069.9	12660.9	14198.5	12545.5	12581.6	14830.2	11199.3	9568.84	13900.2
M307T205	[M-H]-	3-cyclopentene-1-octanoic acid, 2-(3-hydroxy-1-penten-1-yl)-5-oxo-	2.34597	4.00613	0.000517048	307.187	204.962			Lipids and lipid-like molecules	Fatty Acyls	Eicosanoids	74044.7	53063.5	31849.2	45138	105261	12557.9	53731.5	8965.9	32899.9	69960.8	20094.6	25242.8	206983	256594	23220.7	129567	88274.8	40484.7	70939.9	55702	70599.1	70688.4	70520.6	60225.3	53491.7	70692.9	70796.3
M335T192	[M-H]-	Leukotriene b4	2.13655	3.93033	2.98172e-07	335.217	191.759	HMDB0001085	C02165	Lipids and lipid-like molecules	Fatty Acyls	Eicosanoids	60255.4	41941.5	5646.3	24203.2	66862.6	21731.8	73967.2	16698.2	14378.2	25498.1	21337.1	18875.4	129984	94657.6	20205.1	66470	78858.1	47660.9	36627.5	36640.6	28773.5	41450.5	36619.8	36591.3	35068.5	36070.9	35536.6
M565T33	[M-H]-	N-Stearoylsphingosine (Ceramide C18)	1.33481	3.62898	3.7942e-07	564.527	33.487	HMDB0004950					24101.4	27925	10834.6	6176.82	20043.9	6156.61	29561.6	18493.4	7433.62	1582.86	4824.19	8953.9	24329.3	19208.5	3694.28	30620.4	21740.4	38476.6	15547.8	15506.5	16390.1	18156.4	19090.8	13907.3	15538.3	16949.1	15267
M193T167	(M-H)-	D-galacturonic acid	1.14442	3.47018	0.0190364	193.033	167.308		C00333				33605.3	47534.2	11063.1	13566.6	14735.1	7183.98	63829.7	9929.09	14585.1	20221.9	9327.52	9157.92	15101.3	18943.5	14089.3	13913.5	131365	15419.3	16159.7	16160.1	16012.5	16845.7	16560.8	16351.5	16176.4	16351.9	15916.1
M276T52	[M-H]-	Arg-cys	1.99268	3.45329	3.29664e-05	276.123	52.207			Organic acids and derivatives	Carboxylic acids and derivatives	Amino acids, peptides, and analogues	37257.3	54171.5	18719.5	6062.9	98039.3	15829.1	124217	19986.7	30194.5	7184.65	55080.7	8693.26	27775	80174.2	42351.7	69924.5	72775.7	74138.1	37042.8	37274.3	39197.9	39125.6	39013.6	40211.2	33668.3	37178.6	39389.5
M362T38	[M-H]-	N-palmitoyltaurine	1.36502	3.45172	2.4132e-06	362.232	37.791			Lipids and lipid-like molecules	Fatty Acyls	Fatty amides	14484.6	37752.9	3284.61	6127.86	29313.4	5813.71	52159.9	9209.59	22418.6	10365	4504.8	6453.32	28627	26442.6	8336.64	19261.2	42885.9	32586.2	27490.9	27190.6	29993.4	27381.8	48805.6	30025.5	26306.4	29085.3	26546.4
M209T101_2	[M-H]-	Jasmonic acid	1.07286	3.26807	2.41544e-07	209.115	101.467	HMDB0032797	C08491	Lipids and lipid-like molecules	Fatty Acyls	Lineolic acids and derivatives	9123.01	12836.4	5352.22	3455.98	24204.4	3822.56	23928.8	3037.35	7442.6	10099.5	4645.53	6297.03	22979	23191.9	8302.93	13445	20087.1	13582.7	12022.2	12754.5	12607	12610.3	12587.5	12144.4	11153	9083.01	9622.42
M365T164	[M-H-H2O]-	17,20-dimethylprostaglandin f1.alpha.	1.21239	3.14277	2.46436e-07	365.263	164.495			Lipids and lipid-like molecules	Fatty Acyls	Eicosanoids	19124.8	17726.8	8525.39	8396.55	27618.7	7252.99	23107.1	5374.66	9007.36	13134.5	7167.14	11607.5	40835.1	38644.9	5427.71	25086.3	27033	17107.6	14481.9	16647.4	15223.1	14725.8	15209.6	18223.7	14705.7	14720.9	14693.3
M536T34	[M-H]-	N-palmitoyl-d-sphingosine	1.94036	3.05125	9.0357e-06	536.497	33.745	HMDB0004949		Lipids and lipid-like molecules	Sphingolipids	Ceramides	85587.2	60796.5	43576.3	11876	35936.9	11716.5	72776.1	49670.1	24448	1395.84	18079.3	36061.7	68338.5	59253.4	380.628	67578.3	39708.4	85219.7	38456.8	42685.1	32895	40364.4	40398.4	40447	38494.6	38267.8	44645.1
M353T38	[M-H]-	Tricosanoic acid	1.00943	2.75125	0.00344991	353.336	37.5965	HMDB0001160		Lipids and lipid-like molecules	Fatty Acyls	Fatty acids and conjugates	21087.7	5071.14	3168.99	9484.03	22526.7	482.645	15874.6	5733.9	4289.59	33931	3867.79	5059.31	31868.3	51301.1	8946.82	6712.41	29161.7	42204	13804.7	12555.7	14034.7	12398.8	13637.1	12285	4537.54	15813.4	13764.4
M215T99	(M-H)-	3-Hydroxydodecanoic acid	1.05123	2.6318	2.24795e-05	215.162	99.427	HMDB0000387		Organic acids and derivatives	Hydroxy acids and derivatives	Medium-chain hydroxy acids and derivatives	8646.61	17132.4	3946.21	6230.92	17713	5757	27300.3	9348.26	10542.2	13239.8	6134.64	9017.32	35770.6	21734.3	7847.03	17172.6	32040.2	15081	12326.6	12684.3	12759.8	16577.7	13363.4	13378.2	13511.2	12641.6	12653.2
M281T73_2	[M-H]-	Oleic acid	3.20801	2.5981	0.000206788	281.245	73.314	HMDB0000207	C00712	Lipids and lipid-like molecules	Fatty Acyls	Fatty acids and conjugates	142373	158696	84324.1	40178.4	115579	57033.3	423706	72670.2	179183	85046.4	95153.6	49679.1	273187	175180	69009.3	165522	160872	173320	152651	158360	174362	162995	155532	153325	152470	158760	153069
M429T32_2	[M-H]-	alpha-Tocopherol (Vitamin E)	2.3303	2.56346	9.16253e-06	429.367	31.5815	HMDB0001893	C02477	Lipids and lipid-like molecules	Prenol lipids	Quinone and hydroquinone lipids	103708	100333	61306.7	26550.4	87060.7	16095.1	108002	95549.9	56231.4	14231.1	21965.8	72139.3	92080.9	175666	11478.9	135385	84688.1	128901	58749.1	75508.8	75300.7	75219.4	75210.3	75248.9	74752.9	72775.6	72870.7
M415T31	[M-H]-	(+)-.gamma.-tocopherol	1.13398	2.55395	2.10192e-06	415.349	31.318		C02483	Lipids and lipid-like molecules	Prenol lipids	Quinone and hydroquinone lipids	21217	15708.7	11175.1	5801.91	13306.4	3600.02	22558.2	18046	13590.3	4440.06	7044.63	15679.2	29259.4	28988.4	6991.32	28808.1	24806.4	34439.6	10555.9	13610.5	13247.7	12851.5	12852.1	12059	12507.8	12871.4	11567.8
M313T186	[M-H]-	Octadecanedioic acid	3.40464	2.47255	2.85043e-05	313.233	185.9	HMDB0000782		Lipids and lipid-like molecules	Fatty Acyls	Fatty acids and conjugates	230190	170849	49308.6	174337	223445	50334.3	270231	64415.7	116869	269517	61142.9	60999.6	312690	348472	83575.9	240544	224469	131360	211256	224051	235992	218638	230264	248112	224197	224123	230768
M729T143	[M-H]-	1-(1z-octadecenyl)-2-(9z-octadecenoyl)-sn-glycero-3-phosphoethanolamine	3.60353	2.35637	1.47652e-05	728.546	142.729	HMDB0011375		Lipids and lipid-like molecules	Glycerophospholipids	Glycerophosphoethanolamines	164504	187158	184015	93533.5	292495	107933	312729	196616	137717	24693.7	167427	130147	150865	317553	8344.73	291959	280047	346361	197855	191131	196231	227766	191495	237245	190844	190896	190875
M902T168	[M-H]-	Pi(18:0/8,9-eet)	1.71342	2.26536	6.58914e-06	901.532	167.882			Lipids and lipid-like molecules	Glycerophospholipids	Glycerophosphoinositols	53868.9	73404.6	27952.8	23079.7	62513.9	22279.1	51850.4	35809.5	42050.4	3275.36	48011.3	19585.1	42806.2	60118.8	1682.53	59627.9	62626.6	76332.6	46572.5	48046.2	46650.6	48120.6	50074.1	48061.9	46471.1	41467.3	48141.1
M449T37	[M-H]-	Vitamin k1	1.09179	2.19647	6.11019e-07	449.355	37.054	HMDB0003555	C02059	Lipids and lipid-like molecules	Prenol lipids	Quinone and hydroquinone lipids	14084.4	21430.6	12459.3	10066.8	35228.6	7695.09	29948.6	9740.3	13296.9	12228.2	7374.93	15725.1	28328.4	28616.2	16330.8	20560.3	20297.8	26778.5	35388.3	29603	29864.5	24873.6	28344.4	29752.9	21134.5	28221.4	22893.8
M647T33_1	[M-H]-	N-tetracosenoyl-4-sphingenine	1.09465	2.07687	0.00289178	646.595	33.4805	HMDB0004953		Lipids and lipid-like molecules	Sphingolipids	Ceramides	21444.5	25539.8	29821.6	8068.79	34275.4	12558.6	27072.5	30380.6	23301.6	2300.98	12149.2	24988.6	27378.5	47598.4	169.625	43697.2	15380.2	37394.4	26696.7	27825.5	33722	27756.4	27745.7	22631.5	26657.2	26712.8	27153.8
M297T37	[M-H]-	Ricinoleic acid	3.02212	2.06053	5.0873e-05	297.241	36.767	HMDB0034297	C08365	Lipids and lipid-like molecules	Fatty Acyls	Fatty acids and conjugates	296901	230370	175774	63759.2	241271	45838.8	245401	115597	221796	189977	80273.7	86242.4	207010	383603	84629	238498	196655	142160	286688	335523	291693	286755	286966	293615	286686	286539	286850
M313T101	[M-H]-	9,10-dihydroxy-12z-octadecenoic acid	1.15188	1.93771	0.00521341	313.234	100.582			Lipids and lipid-like molecules	Fatty Acyls	Fatty acids and conjugates	42344.8	23519.7	26267.8	16163.2	32733	12477.9	48100.3	21614.5	39011.5	23148	18139.3	20958.8	31450	84346.6	49435.4	52418.3	31417	21661.8	76624.2	40895.7	77524.9	62778.2	80359.6	55192.1	78351.7	78121.8	78169.3
M279T250	[M-H-H2O]-	13,14-dihydro-15-ketotetranorprostaglandin e2	1.0701	1.91812	0.0386846	279.155	249.529			Organic oxygen compounds	Organooxygen compounds	Alcohols and polyols	49190.7	49298.2	6290.69	43352.5	42703.1	9623.96	18874.5	3261.21	17452.6	92326.2	6990.22	29243.7	99978.7	80067.2	22292.2	44355.6	33132.5	12509.8	20703.3	20531	21954.8	21954.8	22781.4	21958	22198.8	21954.7	22785.2
M845T141	[M+Hac-H]-	Pc(18:1e/9-hode)	4.42185	1.90181	4.23543e-06	844.598	140.553			Lipids and lipid-like molecules	Glycerophospholipids	Glycerophosphocholines	346035	408764	240940	334610	538744	229048	498799	380000	304159	190482	304333	265196	529979	604717	29656.8	559896	468804	579629	334197	344863	334813	334791	352021	443388	334211	345861	337007
M277T38	[M-H]-	Linolenic acid	2.52736	1.89682	0.0344958	277.215	37.59	HMDB0001388	C06427	Lipids and lipid-like molecules	Fatty Acyls	Lineolic acids and derivatives	245485	128087	157459	37596.5	131412	155857	286889	119847	136302	84473.2	86759.6	68313.2	597456	123149	227934	139988	107425	147768	293664	255422	291602	365530	278534	278702	294063	195995	343334
M295T37	[M-H]1-	9-hydroxy-10e,12z-octadecadienoic acid	1.8243	1.89444	4.65978e-05	295.225	36.7815	HMDB0062652		Lipids and lipid-like molecules	Fatty Acyls	Lineolic acids and derivatives	108526	78592.2	48367.7	17388.3	81764.2	22886.9	108457	51417	76709.2	45574.1	38664.4	53547.8	84297.8	117134	67595	84967.1	70068.7	46193.6	93203.8	92461.8	93925	92437	96279.4	92485.1	92418.7	90328.7	93775.2
M279T39	[M-H]-	Linoleic acid	15.0235	1.84509	0.00207652	279.232	38.546	HMDB0000673	C01595	Lipids and lipid-like molecules	Fatty Acyls	Lineolic acids and derivatives	9.0228e+06	5.26842e+06	4.95611e+06	1.18616e+06	4.69973e+06	1.67059e+06	8.83885e+06	5.06103e+06	5.08224e+06	4.55111e+06	1.93877e+06	3.27959e+06	6.809e+06	4.52217e+06	7.04861e+06	4.62376e+06	3.98074e+06	8.06553e+06	7.71213e+06	7.76093e+06	9.11489e+06	7.23583e+06	6.85112e+06	9.97359e+06	7.17083e+06	6.81084e+06	7.78281e+06
M297T33	[M-H]-	Pristanic acid	1.00726	1.84229	0.0136767	297.275	32.922	HMDB0000795		Lipids and lipid-like molecules	Prenol lipids	Diterpenoids	36619.6	31454.4	13884.7	34344.3	19937.1	9849.4	16076.2	9771.69	33503.6	30026	8897.47	31502.4	46749.2	85471.9	3728.59	37142.4	65331.5	34868.9	33578.5	32259.6	34505.2	33778.5	33326.4	34500.9	31348.8	34758.7	33097.5
M283T36	[M-H]-	Octadecanoic acid	12.2567	1.79917	0.000428345	283.262	35.593	HMDB0000827	C01530	Lipids and lipid-like molecules	Fatty Acyls	Fatty acids and conjugates	3.65355e+06	3.98433e+06	1.92178e+06	2.55155e+06	2.54596e+06	1.40554e+06	5.10388e+06	2.39506e+06	3.10915e+06	2.26137e+06	1.58889e+06	3.18581e+06	4.61904e+06	7.87235e+06	2.18941e+06	3.69859e+06	6.06578e+06	3.54586e+06	3.23696e+06	3.31554e+06	3.31254e+06	3.25943e+06	3.31132e+06	3.31182e+06	3.23488e+06	3.09633e+06	3.236e+06
M495T23	[M-H]-	7.alpha.,17.alpha.-dimethyl-5.beta.-androstane-3.alpha.,17.beta.-diol glucuronide	1.75122	1.77017	0.000702633	495.309	23.282			Lipids and lipid-like molecules	Steroids and steroid derivatives	Steroidal glycosides	66562.5	126486	29084.1	70574	50322.6	41514.5	104051	40093.1	96784.2	31525.6	75026	63148.5	127284	109366	6929.26	103000	122217	117230	65791.6	67225	65505.5	65659.1	65502.8	65491.4	58877.7	58608.3	63358.4
M725T139	[M-H]-	Pe(15:1e/12-hete)	2.41949	1.73454	6.49174e-05	724.516	139.263			Lipids and lipid-like molecules	Glycerophospholipids	Glycerophosphoethanolamines	139920	170506	86869.4	127963	126550	85877.9	171012	146058	118469	25302.4	101060	102247	161492	173863	10067.5	190940	169689	211745	170212	158670	224598	158803	159303	165597	202722	158689	158895
M886T191	[M-H]-	Pi 38:4	22.7745	1.73446	0.000365673	885.546	190.744			Lipids and lipid-like molecules	Glycerophospholipids	Glycerophosphoinositols	1.34798e+07	1.50577e+07	8.50371e+06	9.25967e+06	1.25005e+07	7.74047e+06	1.26447e+07	1.02975e+07	1.27035e+07	802933	1.30047e+07	9.5417e+06	1.11949e+07	1.54279e+07	187902	1.56389e+07	1.57873e+07	1.65327e+07	1.24621e+07	1.25782e+07	1.24429e+07	1.25739e+07	1.25715e+07	1.26615e+07	1.23661e+07	1.24045e+07	1.24495e+07
M779T39	[M+HCO2]-	1-stearoyl-2-myristoyl-sn-glycero-3-phosphocholine	2.86201	1.72113	0.000821782	778.562	39.1605	HMDB0008031		Lipids and lipid-like molecules	Glycerophospholipids	Glycerophosphocholines	403869	244532	197317	136225	154373	134241	270447	203818	247977	51819.6	175827	181241	162310	211200	16774.9	250917	286730	318046	250435	254581	258983	262924	254639	216752	254611	265284	254650
M337T164_2	[M-H-H2O]-	Prostaglandin f1.alpha.	1.21782	1.71031	0.00140306	337.233	164.376	HMDB0002685	C06475	Lipids and lipid-like molecules	Fatty Acyls	Eicosanoids	31769.4	25295.2	39513.1	41642.6	53869.6	33102.9	64256.6	28178.2	28103.7	49602.5	16327.5	42743.1	83018.9	83994.8	36508.7	57751.5	54132.5	42639.8	41276.1	38883	45150.6	41231	41172.9	37301.1	27527.5	38564	47446.2
M723T38	[M-H]-	(2-aminoethoxy)[3-[hexadec-1-en-1-yloxy]-2-[icosa-5.8.11.14-tetraenoyloxy]propoxy]phosphinic acid	2.23781	1.70135	0.000417906	722.504	38.384	HMDB0011352		Lipids and lipid-like molecules	Glycerophospholipids	Glycerophosphoethanolamines	188007	168748	71369.5	106674	96393.2	75730.9	168437	134365	119728	35318.7	115005	110354	121169	132863	3215.04	158166	193019	209466	128863	125044	125000	122158	126616	123045	122887	120838	124347
M862T194	[M-H]-	Pi 36:2	7.38659	1.69951	0.00758278	861.542	194.024			Lipids and lipid-like molecules	Glycerophospholipids	Glycerophosphoinositols	1.22844e+06	1.98595e+06	1.5265e+06	970069	2.50945e+06	1.32556e+06	2.1452e+06	1.76033e+06	1.4653e+06	84189.2	1.80639e+06	1.63899e+06	287485	2.29984e+06	22778.7	2.15055e+06	2.1132e+06	1.79764e+06	1.48221e+06	1.55803e+06	1.602e+06	1.55488e+06	1.55388e+06	1.48762e+06	1.55928e+06	997506	1.27086e+06
M699T41	[M-H]-	1,2-dioleoyl-sn-glycero-3-phosphate	1.36736	1.69688	0.00117427	699.489	40.937	HMDB0007865		Lipids and lipid-like molecules	Glycerophospholipids	Glycerophosphates	54280.2	59594.8	45549	49076.5	37525.4	38899.2	67522.6	53944	43130	12013.2	37956.4	47331.5	28199.2	82931.8	6903.03	65716.7	74891.2	94916.9	46162.4	46174.1	46643.5	47572.8	47304.9	43464.3	46118.5	47658.3	34260.8
M836T195	[M-H]-	1-hexadecanoyl-2-(9z-octadecenoyl)-sn-glycero-3-phospho-(1'-myo-inositol)	2.97446	1.69417	0.00299608	835.525	194.929	HMDB0009783		Lipids and lipid-like molecules	Glycerophospholipids	Glycerophosphoinositols	185715	289421	276968	230390	498885	224448	337408	208103	277321	26952.4	219808	198504	230542	340962	6345.09	311925	412293	263413	283070	283981	289400	283981	289456	298357	283659	289945	283773
M817T142	[M+Hac-H]-	Pc(16:1e/9-hode)	3.63776	1.61781	5.90889e-05	816.57	142.493			Lipids and lipid-like molecules	Glycerophospholipids	Glycerophosphocholines	345238	407024	354431	317121	550416	260775	485997	373252	322674	362467	292591	283113	603018	540669	38329.1	491885	387065	541278	309200	309329	309346	309373	314289	336498	305570	316495	314638
M769T156	[M+Cl]-	1-myristoyl-2-stearoyl-sn-glycero-3-phosphocholine	1.56995	1.59923	0.00770697	768.548	155.685	HMDB0007871		Lipids and lipid-like molecules	Glycerophospholipids	Glycerophosphocholines	73157.6	97685.3	65135.5	104118	66020.1	82396.9	76528.6	114411	52428.2	29571.5	64487.1	70251.6	137834	164278	14084.2	160665	102107	145884	95800.5	97956	97952.6	96783.3	97955.9	99549.7	97985.3	93212.5	96738.8
M858T192	[M-H]-	Pi 36:4	5.73901	1.5876	0.00112346	857.512	192.296			Lipids and lipid-like molecules	Glycerophospholipids	Glycerophosphoinositols	1.22884e+06	942280	668022	1.15982e+06	886793	634063	1.1377e+06	881349	825645	203121	989043	659261	1.2149e+06	1.04582e+06	27287.8	1.39245e+06	1.08141e+06	1.40608e+06	899224	898739	899187	913764	958193	913292	898300	898366	891051
M771T60	[M-H]-	1,2-dioleoyl-sn-glycero-3-phosphoethanolamine-n,n-dimethyl	3.44545	1.58108	0.024981	770.563	59.569	HMDB0010564		Lipids and lipid-like molecules	Glycerophospholipids	Glycerophosphoethanolamines	438703	357170	301946	400649	1.12522e+06	416334	690886	373726	420311	1.06937e+06	612294	448352	1.10996e+06	856311	24067	798483	485614	756480	447262	414995	448253	440060	447817	448000	413942	441093	450826
M775T136	[M-H]-	1-(1z-octadecenyl)-2-(4z,7z,10z,13z,16z,19z-docosahexaenoyl)-sn-glycero-3-phosphoethanolamine	2.00699	1.49784	0.0109104	774.539	136.099						209692	207407	100818	150983	74175.2	95879.8	171879	115966	129001	22197.9	153005	122223	181258	134248	2377.98	132688	123638	202532	135856	135817	134033	133963	136671	139799	134417	133924	133908
M762T152	[M+CH3COOH-H]-	Sm d34:1	1.49079	1.48709	0.00222809	761.573	151.749			Lipids and lipid-like molecules	Sphingolipids	Phosphosphingolipids	95526.7	99258.3	57351.8	73421.5	149292	76011.5	86138.6	95086	73620.2	58839.7	90841.2	74619.1	140212	83642.6	5032.08	92556.2	81595.3	93871	91980.9	87074.3	87094.4	128611	87070.1	86980.7	86875.4	90858.4	88866.7
M860T193	[M-H]-	Pi(16:0e/15-hete)	4.04	1.47927	0.00571157	859.525	193.254			Lipids and lipid-like molecules	Glycerophospholipids	Glycerophosphoinositols	472357	646945	547048	598723	724796	505353	739201	729168	451111	93457.5	584024	481199	578358	703142	12064.9	747801	657902	691000	479962	500215	507562	517434	507529	507544	506400	507877	493388
M715T38	[M-H]-	2-linoleoyl-1-palmitoyl-sn-glycero-3-phosphoethanolamine	1.55541	1.44002	0.0226608	714.501	38.3995	HMDB0008928		Lipids and lipid-like molecules	Glycerophospholipids	Glycerophosphoethanolamines	97344.9	105226	85704	72964	103272	64257.6	162030	125636	92272.8	29250.9	122533	79047	57529.4	109002	9446.17	101506	104715	173275	79414.3	79373.6	80217.1	72843	79273.2	79296.1	76351.1	77686.9	79402.4
M834T195	[M-H]-	Pi 34:2	2.65146	1.43275	0.0374943	833.512	194.855			Lipids and lipid-like molecules	Glycerophospholipids	Glycerophosphoinositols	245044	408201	352663	484731	655625	260902	460919	420338	316898	53268.1	385677	266973	358689	344428	8706.12	417771	398749	337063	365031	385642	396536	381329	382368	392736	373781	389962	381335
M255T53	[M-H]-	Palmitic acid	10.4359	1.42467	0.0114252	255.232	52.9585	HMDB0000220	C00249	Lipids and lipid-like molecules	Fatty Acyls	Fatty acids and conjugates	4.17355e+06	5.21437e+06	2.51921e+06	2.52138e+06	4.44365e+06	3.07314e+06	8.54384e+06	4.41467e+06	5.35637e+06	5.28024e+06	3.8961e+06	2.83144e+06	8.69373e+06	4.72595e+06	3.25158e+06	4.25062e+06	4.4653e+06	4.68245e+06	4.64465e+06	4.65246e+06	4.87854e+06	4.68632e+06	4.86908e+06	4.87396e+06	4.04077e+06	4.85753e+06	5.16585e+06
M843T139	[M+Hac-H]-	Pc(16:0e/5,6-eet)	1.70889	1.39036	0.00732199	842.58	139.349			Lipids and lipid-like molecules	Glycerophospholipids	Glycerophosphocholines	130066	127770	114489	143457	171341	100582	167377	182093	115578	130102	114269	148421	253792	190989	19903.7	162820	157164	151672	105099	107521	105547	121188	107498	110353	105488	105486	105446
M743T143	[M-H]-	1-stearoyl-2-linoleoyl-sn-glycero-3-phosphoethanolamine	7.94203	1.38475	0.00942446	742.536	143.132	HMDB0008994		Lipids and lipid-like molecules	Glycerophospholipids	Glycerophosphoethanolamines	2.79784e+06	2.62513e+06	2.39652e+06	2.13099e+06	2.90156e+06	1.83246e+06	3.47192e+06	2.93269e+06	2.06533e+06	1.26373e+06	3.79535e+06	2.02993e+06	2.49281e+06	3.14592e+06	146575	2.9021e+06	2.49663e+06	3.05252e+06	1.95041e+06	1.92086e+06	1.92187e+06	1.93481e+06	1.95656e+06	1.96175e+06	1.9177e+06	1.91993e+06	1.92014e+06
M795T39	[M-H]-	Pe 40:4	4.64106	1.37668	0.0435055	794.564	38.91			Lipids and lipid-like molecules	Glycerophospholipids	Glycerophosphoethanolamines	1.77816e+06	1.19413e+06	627888	1.31346e+06	692014	556323	869882	1.01478e+06	1.23042e+06	538914	1.40658e+06	879388	1.58635e+06	831821	75497.4	1.201e+06	1.74548e+06	1.47407e+06	1.25907e+06	1.25885e+06	1.25871e+06	1.24248e+06	1.28403e+06	1.2426e+06	1.23049e+06	1.24203e+06	1.2418e+06
M819T38	[M+Hac-H]-	Pc(16:0e/13-hode)	1.60227	1.29804	0.0260701	818.582	37.638			Lipids and lipid-like molecules	Glycerophospholipids	Glycerophosphocholines	123361	176599	137393	181753	166258	93891.5	128965	174965	134757	69557.2	138512	122740	160414	162973	13446.1	156259	159541	193103	123698	129794	132110	123687	116141	123756	130559	110252	126271
M128T302_2	[M-H]-	L-pyroglutamic acid	2.29947	0.828946	0.0326311	128.035	302.122	HMDB0000267	C01879	Organic acids and derivatives	Carboxylic acids and derivatives	Amino acids, peptides, and analogues	536569	694696	650495	749437	376305	750957	656416	482579	616698	872732	546397	502828	580929	550911	854598	539076	492260	483104	596815	582383	583667	581093	570246	581132	596604	585461	596541
M145T397	[M-H]-	Glutamine	8.15624	0.731974	0.00228464	145.062	396.928	HMDB0000641	C00064	Organic acids and derivatives	Carboxylic acids and derivatives	Amino acids, peptides, and analogues	2.9698e+06	3.14826e+06	3.98351e+06	5.35864e+06	2.50425e+06	4.46936e+06	2.34004e+06	3.6532e+06	3.13371e+06	4.61771e+06	3.29744e+06	3.18814e+06	3.52706e+06	2.32787e+06	2.1144e+06	2.69239e+06	2.89136e+06	2.21361e+06	3.30855e+06	3.30853e+06	3.30888e+06	3.20395e+06	3.28157e+06	3.25743e+06	3.30889e+06	3.3085e+06	3.34884e+06
M127T396	[M-H]-	Dihydro-4,4-dimethyl-2,3-furandione	3.70889	0.725384	7.47782e-05	127.051	396.056		C01125	Organoheterocyclic compounds	Lactones	Gamma butyrolactones	519473	525149	663379	651364	443860	739929	413843	624691	533770	773702	567518	567644	592865	401315	866096	470137	498608	416735	560388	560393	560408	552834	556000	552749	560415	557396	560377
M111T90	[M-H]-	Uracil	1.29453	0.712953	0.0451762	111.019	89.5525	HMDB0000300	C00106	Organoheterocyclic compounds	Diazines	Pyrimidines and pyrimidine derivatives	99161.7	42087.3	72239	72709.7	82433.9	113735	75916.3	100182	108721	203331	129610	149028	147213	91395.9	140866	84008.6	101498	65292.6	50097.8	52592.2	54942.8	55058.8	71190.2	38807.4	53495.6	56289.7	54967.3
M217T31	[M+Cl]-	Isoevernic acid	3.03405	0.666564	0.00436594	217.016	30.8095			Benzenoids	Benzene and substituted derivatives	Benzoic acids and derivatives	149384	335752	448205	435329	342896	325441	373510	463895	670147	505087	465122	447795	288691	349712	698482	242368	587388	327963	437227	438343	459332	452057	458767	459018	437035	446985	437080
M88T355	(M-H)-	L-Alanine	2.41384	0.650529	0.00166016	88.0396	354.909	HMDB0000161	C00041	Organic acids and derivatives	Carboxylic acids and derivatives	"Amino acids, peptides, and analogues"	108202	215942	247269	322899	112666	361490	138505	201802	175231	251666	155161	269422	121650	199413	376859	188409	174577	172862	154752	109907	155499	148237	155275	147783	154816	98734.5	155855
M144T150	[M-H]-	Indole-3-carboxaldehyde	1.56626	0.638398	0.00301341	144.044	150.241	HMDB0029737	C08493	Organoheterocyclic compounds	Indoles and derivatives	Indoles	38593.1	74709.7	96275.2	76315	67439.4	82432.3	42626.6	96568.3	129507	93605.9	87040.6	81029.6	55014.9	55316.9	181853	65991.3	118040	55058.2	54790.3	55269.6	61494.8	54993.9	70153.9	55243.1	54937.3	81439.3	54625.9
M212T29	[M-H]-	Indoxyl sulfate	23.0418	0.630547	0.0143485	212.002	29.329	HMDB0000682		Organic acids and derivatives	Organic sulfuric acids and derivatives	Arylsulfates	1.2221e+07	1.19902e+07	2.90814e+07	1.10279e+07	1.95417e+07	1.34499e+07	8.00357e+06	2.39264e+07	3.31503e+07	2.31963e+07	1.91976e+07	3.7992e+07	1.03971e+07	1.58076e+07	2.11301e+07	1.16866e+07	2.72174e+07	1.25209e+07	1.25903e+07	1.26366e+07	1.29594e+07	1.32799e+07	1.27667e+07	1.3255e+07	1.26736e+07	1.31072e+07	1.25768e+07
M131T129	[M-H]-	6-hydroxyhexanoate	1.34774	0.551425	0.00646465	131.07	128.765	HMDB0012843	C06103	Organic acids and derivatives	Hydroxy acids and derivatives	Medium-chain hydroxy acids and derivatives	30201.9	33651	97481.6	73078	9246.89	61814	47278	25116.5	99953.6	68097.3	42762.2	58937.5	34093.9	72233.8	117531	48954.7	823.139	41071.2	43585.9	41066.5	39853.1	39720.2	40966.7	40970.7	39610.3	36599.8	35852.4
M194T100	[M-H]-	2-(n-morpholino)ethanesulfonic acid	1.28017	0.550451	0.0319566	194.047	99.92			Organoheterocyclic compounds	Oxazinanes	Morpholines	27113.6	15733.8	103732	33361.8	24986.5	146125	31628.6	51805.6	68958.9	92669.4	94478.2	54546.4	44416.1	84877.9	122531	53089.1	61419.9	6777.39	25137.6	23056.6	25141.9	32519.2	23186.7	23228.5	23057.9	10990.7	27946.1
M117T148	[M-H]-	2-methyl-3-hydroxybutyric acid	1.34683	0.538753	0.0128487	117.054	147.797	HMDB0000354		Lipids and lipid-like molecules	Fatty Acyls	Fatty acids and conjugates	30817.6	32274.2	42137.1	52076.9	7186.28	49771.4	38693.5	30501.7	60264.5	70246	39649.1	29432.8	25229.4	33243	134996	34286.8	33968.7	21502.4	27474.9	27506.4	28391.9	28331	29223.6	28310.8	27448.9	27467.4	27449.2
M89T228_2	[M-H]-	Dl-lactate	11.2838	0.523763	0.0169757	89.0244	227.848		C01432	Organic acids and derivatives	Hydroxy acids and derivatives	Alpha hydroxy acids and derivatives	1.63557e+06	1.55097e+06	2.02693e+06	3.94723e+06	1.11262e+06	2.10669e+06	1.91042e+06	2.73498e+06	2.65429e+06	5.94441e+06	1.48881e+06	2.54986e+06	1.55776e+06	2.91327e+06	8.21842e+06	2.10501e+06	1.39891e+06	1.23116e+06	1.5588e+06	1.57168e+06	1.59484e+06	1.55887e+06	1.55882e+06	1.57153e+06	1.55881e+06	1.55885e+06	1.56235e+06
M144T37	[M-H]-	4-hydroxyquinoline	1.08058	0.495381	0.0173008	144.044	36.627		C06343	Organoheterocyclic compounds	Quinolines and derivatives	Quinolones and derivatives	7010.08	11418.1	91204.5	18785.2	25130.7	31022.7	11729.2	36022.9	68236.6	33064.1	9779.75	50332.2	31148	19453	66731.2	26344.4	44793	9115.42	18947.2	11950.4	17430.6	16061.4	2533.69	19149.4	15932.3	9522.44	19925.2
M186T227	[M-H]-	2-hydroxy-6-methylquinoline-3-carbaldehyde	3.93068	0.463646	0.0149316	186.045	227.406			Organoheterocyclic compounds	Quinolines and derivatives	Quinolones and derivatives	115411	107435	175074	466651	85942.6	217243	160819	325017	311181	697951	149744	288138	176963	369335	934814	253925	147758	129572	119925	127153	129051	124075	129405	128960	123516	123557	123600
M114T317	[M-H]-	Proline	5.11658	0.439295	1.49223e-06	114.055	316.536	HMDB0000162	C00148	Organic acids and derivatives	Carboxylic acids and derivatives	Amino acids, peptides, and analogues	264704	336540	402493	765918	109246	552161	220312	430744	440164	727375	456281	485460	176668	360941	721446	276699	318669	211490	215692	215682	215692	193521	219975	202036	212224	215686	215700
M119T25	[M-H-CH3NO2]-	Glufosinate	1.6578	0.312175	4.58722e-06	119.049	24.7165		C05042	Organic acids and derivatives	Carboxylic acids and derivatives	Amino acids, peptides, and analogues	7304.57	12287.8	50979.6	36475.6	7758.15	62813.5	27506.7	56987.9	96265.5	34511.7	45199.2	48453.6	29308.4	7256.44	52373.1	10574.7	25471.7	33874.1	38195.5	39925.1	39751.9	38432.1	39747.4	39736.5	36369.1	37632.6	39663.7
M390T32_2	[M-H]-	N-stearoyltaurine	1.22061	0.182445	0.00267616	390.293	32.154			Lipids and lipid-like molecules	Fatty Acyls	Fatty amides	31234.4	18522.7	25442.1	1302.46	0	53284.6	14213.6	54650.6	1988.99	1354.11	55057.6	50403	5983.85	166.795	64824.6	0	0	0	17642	19170.5	9287.68	3157.43	19247.1	17049.4	17480.6	18794.1	18916
M245T133	[M-H-H2O]-	2-cis-4-trans-abscisic acid	1.39137	0.148307	0.0014786	245.115	133.153		C06082	Lipids and lipid-like molecules	Prenol lipids	Sesquiterpenoids	10452.8	6115.08	1784.23	32961.7	2329.35	23444.6	7043.58	37112.5	93185.4	105535	29374.1	23351.3	3746.12	6329.54	34421.3	2794.52	4392.43	7526.09	11758.9	11688.3	14352.2	10544.8	12824.9	11801.8	13410.9	12488.4	12497.5
M341T364	[M-H]-	Sucrose	3.27836	0.118294	0.00105048	341.104	364.106	HMDB0000258	C00089	Organic oxygen compounds	Organooxygen compounds	Carbohydrates and carbohydrate conjugates	19511.5	19421.3	186836	172507	16016.2	376960	20904.8	77592.7	69601.1	99883	114237	134524	12730.1	27919.4	494496	31272.2	36868.9	9452.69	32549.3	33124.7	32580.9	34036.8	33107.8	34235.7	32547.5	32544.7	32546.7
M415T32	[M-H]-	Arenobufagin	1.53098	0.0545825	0.000172129	415.194	32.48		C20035	Lipids and lipid-like molecules	Steroids and steroid derivatives	Steroid lactones	4542.1	5500.4	5536.66	151.596	991.653	53284.6	1566.11	54650.6	55102.2	59202.1	55057.6	6188	4438.72	1617.52	64824.6	1498.03	999.039	163.054	7609.63	6631.18	5430.75	5410.97	5498.01	8559.7	5393.97	6080.07	5135.87

## Sheet: plasma differential 24-positive
ID	adduct	Name	VIP	Fold change	p-value	m/z	rt(s)	HMDB	KEGG	SuperClass	Class	SubClass	NC-24W-P9	NC-24W-P5	HFD-24W-P7	HFD-24W-P5	HFD-24W-P8	NC-24W-P7	HFD-24W-P2	NC-24W-P4	NC-24W-P8	HFD-24W-P9	HFD-24W-P4	NC-24W-P2	NC-24W-P6	NC-24W-P3	HFD-24W-P1	NC-24W-P1	HFD-24W-P3	HFD-24W-P6	QC-1	QC-2	QC-3	QC-4	QC-5	QC-6	QC-7	QC-8	QC-9
M396T30_1	[M+H-H2O]+	15-ketobimatoprost	2.49594	16.6483	7.23681e-06	396.251	29.905			Lipids and lipid-like molecules	Fatty Acyls	Eicosanoids	8556.87	4011.54	86631.5	143317	349937	16913.9	128217	4472.08	18266.4	214693	165600	6969.38	19375.6	15468.5	270902	2663.3	89667.1	135610	42175.2	42689.7	42759.9	42645.1	45388	52649	42753.9	43614.9	44085.4
M380T30_1	[M+H]+	Donepezil	1.8771	13.5703	5.9677e-06	380.22	30.11	HMDB0005041		Organoheterocyclic compounds	Piperidines	Benzylpiperidines	8108.58	4127.16	50611.1	76526.5	183295	5290.12	66284	5829.87	6420.53	130034	90074.6	15989.6	5987.28	9278.6	170300	3685.6	54897.5	86033.2	27281.4	29557.1	34872.3	29421.7	31831.8	29324.5	29620.8	32534.1	30520.3
M730T174	[M+H]+	N-oleoyl-d-erythro-sphingosylphosphorylcholine	6.69688	2.64423	3.45168e-07	729.588	174.204	HMDB0012101		Lipids and lipid-like molecules	Sphingolipids	Phosphosphingolipids	553975	659693	1.9705e+06	1.92648e+06	1.49729e+06	744518	1.62759e+06	535490	720461	1.6783e+06	1.37398e+06	808534	643390	650410	2.40438e+06	825549	1.92397e+06	1.02117e+06	1.66256e+06	1.71308e+06	1.66487e+06	1.82816e+06	1.9486e+06	1.66328e+06	1.66277e+06	1.66434e+06	1.67043e+06
M443T30_1	[M+H]+	Cinobufagin	1.00366	2.46691	0.00241076	443.267	30.473		C16931	Lipids and lipid-like molecules	Steroids and steroid derivatives	Steroid lactones	22176.2	21930.8	50295.9	30323.4	59050.6	13006.6	57233.1	20568.1	11580.6	98039.8	28534.6	27580.9	37352.2	7886.32	56091.4	24300.4	108231	26474	20647.6	22281	21931.5	19949.8	22410.9	22561.8	22275.7	20573	22280.8
M732T194	[M+H]+	N-(octadecanoyl)sphing-4-enine-1-phosphocholine	3.70193	2.44094	0.000102929	731.602	193.547	HMDB0001348	C00550	Lipids and lipid-like molecules	Sphingolipids	Phosphosphingolipids	229305	219780	456481	543359	823551	297507	408908	193921	233344	517159	448429	274620	197106	238035	757385	271186	772818	205325	555766	555389	555787	623227	583712	534045	545074	554525	545050
M282T33	[M+H-H2O]+	Sphingosine	2.11441	2.3126	0.00780181	282.277	32.97	HMDB0000252	C00319	Organic nitrogen compounds	Organonitrogen compounds	Amines	53202.2	80201.7	97030.7	520936	521203	113719	178041	117733	112691	144230	328528	109903	65245.4	140081	191624	227083	270717	132526	142339	151737	142866	154188	150073	143164	144000	151041	104561
M552T31_1	[M+H-H2O]+	1,2-dihexadecanoyl-sn-glycerol	2.5819	2.26311	0.0249605	551.501	30.848			Lipids and lipid-like molecules	Glycerolipids	Diradylglycerols	120476	117156	202750	196383	413248	113114	171436	88798.2	129261	174515	111651	146725	59703	195104	444532	200506	473660	53543.9	455445	464397	450010	437329	466419	432618	455548	436588	454570
M580T31_1	[M+H]+	2-hdeahpda [dmed-fahfa]	1.70048	2.24017	0.00234648	579.531	30.8485						71231	44595.8	108064	118647	217612	52312.6	110547	44410.8	62638.3	91822.3	77611.4	52045.4	27486.5	91730.4	152592	78255.1	171171	41244.7	208285	168712	161346	168988	160672	159357	160508	159862	160399
M401T32_2	(M+H)+	7-Oxocholesterol	1.15552	1.96752	0.0164245	401.339	32.061						44869.6	47824	292982	121547	121660	62348.1	123256	43991.1	60806.6	79636.5	64358	40737.8	77814.1	72160.9	71546.7	47455.4	92074.2	84101.1	39000.7	36373.3	38898.3	40612.7	40429.4	39074.1	40698.8	40355.8	50357.8
M369T32	[M+H-H2O]+	Cholesterol	2.79906	1.93839	0.042767	369.35	31.5865	HMDB0000067	C00187	Lipids and lipid-like molecules	Steroids and steroid derivatives	Cholestane steroids	164917	188868	266618	364567	444155	219516	267997	172027	240365	328969	190489	174363	143613	354288	534372	248737	694726	99167.3	461708	461450	461233	462457	486343	460849	485470	509208	614813
M482T194_2	[M+H]+	1-hexadecyl-sn-glycero-3-phosphocholine	4.2779	1.79671	5.60561e-05	482.354	194.062			Lipids and lipid-like molecules	Glycerophospholipids	Glycerophosphocholines	530070	704081	1.73682e+06	1.23767e+06	1.08197e+06	771542	1.18214e+06	167985	828054	1.09868e+06	1.49298e+06	833407	844466	892268	1.5836e+06	843566	1.4315e+06	1.03829e+06	959378	901298	959590	960408	1.00029e+06	959991	846656	939697	959495
M176T427_2	[M+H]+	L-citrulline	2.09537	1.68177	0.0149131	176.103	426.973	HMDB0000904	C00327	Organic acids and derivatives	Carboxylic acids and derivatives	Amino acids, peptides, and analogues	182749	204795	558043	300006	378073	196184	688125	478840	220594	244741	268352	595136	173766	282680	460586	203705	659410	506309	480513	415994	248907	457629	419306	458877	430635	358365	512126
M400T170	[M+H]+	L-palmitoylcarnitine	2.03582	1.68091	1.86039e-06	400.339	169.907	HMDB0000222	C02990	Lipids and lipid-like molecules	Fatty Acyls	Fatty acid esters	141479	190910	338945	307020	277119	181640	267649	200868	193495	253982	378716	153263	224585	149557	347232	133498	242618	259689	177610	184099	177805	177582	177593	180626	175726	186271	177591
M426T167	[M+H]+	Oleoyl-l-carnitine	2.44577	1.6793	4.60524e-06	426.355	167.159	HMDB0005065		Lipids and lipid-like molecules	Fatty Acyls	Fatty acid esters	221932	255681	464040	362850	372580	206401	431039	337648	288573	462844	525806	249496	371390	207338	529018	188988	350371	425022	295368	293745	295077	286947	290091	293747	293774	291771	289229
M313T32_2	[M+H-H2O]+	1-palmitoylglycerol	4.62199	1.57371	0.0104528	313.273	31.7655			Lipids and lipid-like molecules	Glycerolipids	Monoradylglycerols	859082	1.03211e+06	1.2327e+06	1.41348e+06	2.08311e+06	934257	1.19892e+06	954591	978848	1.06951e+06	1.03168e+06	852951	679314	1.29708e+06	1.9997e+06	1.15297e+06	1.99966e+06	804609	1.93273e+06	1.86945e+06	1.82724e+06	1.8959e+06	1.82942e+06	1.76765e+06	1.75852e+06	1.78609e+06	1.86747e+06
M733T145	[M+H]+	1-oleoyl-2-myristoyl-sn-glycero-3-phosphocholine	1.99595	1.52977	0.000483991	732.551	144.934	HMDB0008097		Lipids and lipid-like molecules	Glycerophospholipids	Glycerophosphocholines	223099	200857	329796	365616	332159	252681	320374	173122	407500	483348	305363	241251	145303	221178	406041	235277	303469	324755	417123	419792	416901	411224	419822	420851	419801	419833	417086
M274T280	[M+H]+	5-Hydroxymethylcytidine	1.33893	1.50935	0.0419199	274.102	280.176						338716	363953	475330	470913	381505	169080	54982.9	196753	324577	325623	451252	194320	185674	189830	375380	23931.9	328629	191345	322601	322462	252689	316192	316066	317099	319933	322599	324715
M811T138	[M+Na]+	1-octadecanoyl-2-octadecenoyl-sn-glycero-3-phosphocholine	23.3421	1.46727	0.00104324	810.6	137.584			Lipids and lipid-like molecules	Glycerophospholipids	Glycerophosphocholines	2.21769e+07	2.50895e+07	3.85616e+07	3.98535e+07	4.55717e+07	2.70408e+07	4.13497e+07	2.34905e+07	2.99141e+07	4.26354e+07	3.02442e+07	3.35198e+07	2.2641e+07	3.37964e+07	4.64052e+07	3.7647e+07	5.33018e+07	2.35072e+07	3.51399e+07	3.47737e+07	3.5676e+07	3.56835e+07	3.56856e+07	3.53389e+07	3.56823e+07	3.56727e+07	3.53802e+07
M184T176_2	[M+H-C16H32]+	Miltefosine	14.5893	1.41857	0.0101289	184.073	175.956			Organic nitrogen compounds	Organonitrogen compounds	Quaternary ammonium salts	1.52171e+07	1.42087e+07	1.69316e+07	1.99071e+07	3.20426e+07	1.30201e+07	1.75569e+07	1.19638e+07	1.28524e+07	1.77386e+07	1.45139e+07	1.43614e+07	1.16133e+07	1.6598e+07	2.31561e+07	1.73332e+07	2.38984e+07	9.58424e+06	2.35431e+07	2.26526e+07	2.34988e+07	2.26744e+07	2.26496e+07	3.03784e+07	2.53656e+07	2.2649e+07	2.16128e+07
M795T37_1	[M+H]+	1-(1z-octadecenyl)-2-(5z,8z,11z,14z-eicosatetraenoyl)-sn-glycero-3-phosphocholine	2.66878	1.37464	3.80311e-05	794.603	37.016	HMDB0011253		Lipids and lipid-like molecules	Glycerophospholipids	Glycerophosphocholines	748405	644880	951558	1.04078e+06	743384	675963	721805	562081	683370	843503	943531	663764	650424	456528	886437	598167	844841	967155	674853	682272	682210	689990	682170	690069	690116	669212	735777
M704T176	[M+H]+	Palmitoyl sphingomyelin	15.0677	1.34336	0.00758479	703.573	176.221	HMDB0061712		Lipids and lipid-like molecules	Sphingolipids	Phosphosphingolipids	1.76847e+07	1.7868e+07	2.08078e+07	2.10945e+07	2.65724e+07	1.65368e+07	2.15479e+07	1.49838e+07	1.95908e+07	3.19668e+07	2.10254e+07	1.91366e+07	1.71405e+07	2.10267e+07	2.95409e+07	2.03839e+07	2.83246e+07	1.13663e+07	2.50833e+07	2.55736e+07	2.54471e+07	2.55741e+07	2.55726e+07	2.5447e+07	2.55361e+07	2.55829e+07	2.55743e+07
M146T375_2	[M]+	Acetylcholine	1.33423	1.33186	0.0183694	146.117	374.617	HMDB0000895	C01996	Organic nitrogen compounds	Organonitrogen compounds	Quaternary ammonium salts	166734	283597	437145	329391	237958	255365	332666	163330	203875	338230	221012	292131	242223	258303	278484	206999	197538	390951	227101	229858	242423	225369	235357	231530	232462	228774	247675
M508T191_2	[M+H]+	1-(1z-octadecenyl)-sn-glycero-3-phosphocholine	2.19994	1.30921	0.000892229	508.372	190.577	HMDB0013122		Lipids and lipid-like molecules	Glycerophospholipids	Glycerophosphocholines	769761	860097	983909	1.06886e+06	818306	611789	754964	680858	690449	767499	1.20865e+06	773231	772731	717078	1.18751e+06	755137	947176	924149	789260	798965	789279	789226	789304	794454	761641	794513	804000
M184T56	[M+H-C27H50O4]+	1,2-dilauroyl-sn-glycero-3-phosphatidylcholine	5.76965	1.29905	0.0206801	184.073	56.02			Lipids and lipid-like molecules	Glycerophospholipids	Glycerophosphocholines	4.46606e+06	4.63357e+06	5.5002e+06	4.44777e+06	6.38058e+06	3.95602e+06	5.19795e+06	3.93604e+06	4.02978e+06	6.8912e+06	3.42842e+06	3.3142e+06	3.23411e+06	3.76118e+06	7.55713e+06	4.74987e+06	5.37113e+06	3.08852e+06	5.7411e+06	5.74539e+06	4.07986e+06	5.52372e+06	5.662e+06	5.75456e+06	5.51984e+06	5.76212e+06	5.11583e+06
M502T192	[M+Na]+	Alanine conjugated cholic acid	1.34999	1.27717	8.75919e-05	502.29	192.034			Lipids and lipid-like molecules	Steroids and steroid derivatives	Bile acids, alcohols and derivatives	226190	222578	285593	269297	268407	254928	239884	212598	194259	328293	331251	214058	220328	221054	260627	197808	235247	312844	196616	200114	199769	196588	200138	200166	188408	181335	212317
M769T37	[M+H]+	1-hexadecyl-2-(5z,8z,11z,14z-eicosatetraenoyl)-sn-glycero-3-phosphocholine	1.61565	1.25999	0.000500243	768.586	37.039			Lipids and lipid-like molecules	Glycerophospholipids	Glycerophosphocholines	500293	478350	595625	576631	458985	481059	475398	393312	441378	520247	633324	376202	459837	320748	551324	371396	530376	530291	407639	439113	412989	412985	407803	412982	406212	407797	439040
M524T186_9	[M+H]+	1-Stearoyl-sn-glycerol 3-phosphocholine(LPC(18:0))	27.4193	1.25529	8.70969e-07	524.37	185.796	HMDB0010384	C04230	Lipids and lipid-like molecules	Glycerophospholipids	Glycerophosphocholines	7.12834e+07	7.61983e+07	1.02409e+08	9.21375e+07	1.11706e+08	6.94993e+07	1.03566e+08	8.63378e+07	7.8508e+07	9.94041e+07	9.28942e+07	8.41914e+07	7.29368e+07	8.79275e+07	9.97147e+07	8.44651e+07	1.00755e+08	9.59471e+07	8.40195e+07	8.39681e+07	8.45498e+07	8.53291e+07	8.39669e+07	8.25455e+07	8.39678e+07	8.39677e+07	8.4818e+07
M70T312_2	(M+H-2H2O)+	2-Amino-2-methyl-1,3-propanediol	1.89047	1.23777	0.00655576	70.0652	311.738						546232	421137	897228	790894	780541	622070	712217	532915	727713	886700	569807	586749	611644	776461	804872	688268	600672	709373	1.23286e+06	1.26671e+06	1.23942e+06	1.27496e+06	1.21705e+06	1.20225e+06	1.23282e+06	1.24032e+06	1.24024e+06
M116T312_2	[M+H-C4H6SO]+	Captopril	2.4117	1.21848	0.0139236	116.071	311.998	HMDB0015328	C06867	Organic acids and derivatives	Carboxylic acids and derivatives	Amino acids, peptides, and analogues	964773	753598	1.60773e+06	1.41163e+06	1.39969e+06	1.14483e+06	1.26459e+06	947961	1.32785e+06	1.65596e+06	1.10844e+06	1.10269e+06	1.16849e+06	1.52981e+06	1.52815e+06	1.35361e+06	1.15539e+06	1.30709e+06	2.24452e+06	2.31462e+06	2.3266e+06	2.34899e+06	2.34147e+06	2.32318e+06	2.31479e+06	2.32658e+06	2.31984e+06
M496T190_4	[M+H]+	1-palmitoyl-sn-glycero-3-phosphocholine	20.4088	1.1972	5.58554e-06	496.339	189.952	HMDB0010382		Lipids and lipid-like molecules	Glycerophospholipids	Glycerophosphocholines	6.58315e+07	8.09831e+07	9.07758e+07	9.03909e+07	8.99112e+07	6.89593e+07	8.29216e+07	8.31464e+07	7.58304e+07	8.76826e+07	8.47372e+07	6.85868e+07	7.41491e+07	7.76706e+07	9.86007e+07	7.3117e+07	8.74418e+07	8.51874e+07	8.3661e+07	8.31798e+07	8.6063e+07	8.31714e+07	8.40191e+07	8.31843e+07	8.3172e+07	8.59988e+07	8.44488e+07
M544T185_3	[M+Na]+	1-oleoyl-sn-glycero-3-phosphocholine	12.933	1.19682	0.0136085	544.339	184.586	HMDB0002815		Lipids and lipid-like molecules	Glycerophospholipids	Glycerophosphocholines	3.01929e+07	3.35897e+07	4.87062e+07	4.40774e+07	3.80725e+07	3.54578e+07	4.61377e+07	3.20319e+07	4.11067e+07	5.11361e+07	4.61314e+07	4.4366e+07	3.64526e+07	5.02359e+07	3.79405e+07	4.77996e+07	5.43964e+07	5.42949e+07	3.71667e+07	3.78603e+07	3.78655e+07	3.78691e+07	3.7994e+07	3.82791e+07	3.7875e+07	3.89483e+07	3.96376e+07
M759T144_1	[M+H]+	1-hexadecanoyl-2-octadecadienoyl-sn-glycero-3-phosphocholine	5.23126	1.1281	0.0342748	758.569	143.684			Lipids and lipid-like molecules	Glycerophospholipids	Glycerophosphocholines	1.77967e+07	1.60066e+07	1.97303e+07	1.5625e+07	1.93754e+07	1.64836e+07	1.57621e+07	1.65874e+07	1.68616e+07	2.04671e+07	1.72643e+07	1.45248e+07	1.48849e+07	1.61818e+07	2.03819e+07	1.33596e+07	1.56847e+07	1.38152e+07	2.11747e+07	2.11772e+07	2.11745e+07	2.12439e+07	2.12021e+07	2.16312e+07	2.12649e+07	2.11174e+07	2.12642e+07
M207T224	[M+H]+	Ser-Thr	2.05387	0.868828	0.0253815	207.113	224.434			Organic acids and derivatives	Carboxylic acids and derivatives	Amino acids, peptides, and analogues	785351	913722	917388	758143	799846	917501	740615	986452	824964	744835	889904	998147	839565	1.23682e+06	785547	980313	735627	954050	712506	770214	770837	770272	780333	787607	778579	787032	786954
M454T195	[M+H]+	1-palmitoyl-2-hydroxy-sn-glycero-3-phosphoethanolamine	1.50012	0.780884	0.00428301	454.291	194.644	HMDB0011503		Lipids and lipid-like molecules	Glycerophospholipids	Glycerophosphoethanolamines	200204	268110	208785	209299	194708	256989	231433	237913	248867	223723	214958	245155	301157	272193	137544	171606	126820	213247	138578	138570	142045	142631	137272	140879	136052	120936	140879
M520T189_2	[M+H]+	Lpc 18:2	23.5299	0.702749	5.60681e-06	520.339	188.761			Lipids and lipid-like molecules	Glycerophospholipids	Glycerophosphocholines	4.17001e+07	4.10463e+07	3.05745e+07	2.33163e+07	2.36097e+07	3.67227e+07	2.62317e+07	4.10078e+07	3.84739e+07	3.27143e+07	2.93527e+07	3.34467e+07	3.75346e+07	4.01538e+07	2.77186e+07	3.38865e+07	2.21112e+07	3.03539e+07	3.8805e+07	3.98387e+07	4.00664e+07	4.01594e+07	4.01214e+07	4.12886e+07	4.03707e+07	4.12451e+07	3.98675e+07
M151T104	[M+H]+	D-xylose	1.76187	0.66049	0.0406674	151.06	103.621	HMDB0060254	C00181	Organic oxygen compounds	Organooxygen compounds	Carbohydrates and carbohydrate conjugates	226865	322933	112160	110786	80591.7	270765	125498	217538	184025	134170	142835	193681	280825	155231	128762	124189	104092	369844	121363	118640	124269	121442	122962	107945	118624	129925	109053
M61T100_2	[M+H]+	Urea	3.85659	0.6581	0.00124756	61.0398	100.247	HMDB0000294	C00086	Organic acids and derivatives	Organic carbonic acids and derivatives	Ureas	974172	1.36553e+06	787553	623810	710225	1.29114e+06	937245	1.6047e+06	1.14115e+06	735099	385952	1.16316e+06	1.23003e+06	1.03038e+06	733945	764560	646387	1.26801e+06	711575	711917	730185	712192	739069	729836	730205	599864	709930
M835T136	[M+H]+	1-stearoyl-2-docosahexaenoyl-sn-glycero-3-phosphocholine	4.16386	0.643028	9.00997e-06	834.596	136.381	HMDB0008057		Lipids and lipid-like molecules	Glycerophospholipids	Glycerophosphocholines	1.06231e+06	929108	766105	602326	756654	1.01139e+06	703984	1.15731e+06	1.03304e+06	716987	573028	898432	1.29106e+06	1.31862e+06	768008	1.27103e+06	789294	495469	822768	826029	822511	828844	842910	811171	819898	819482	818044
M159T180	[M+H]+	Allantoin	1.08599	0.612465	0.0120089	159.05	179.527	HMDB0000462	C01551	Organoheterocyclic compounds	Azoles	Imidazoles	84397.3	91513.7	32017.4	38110.2	34846.4	78798.2	40581.5	79376.2	61284.9	31741.8	47983.7	55708.5	76863.2	43575.3	26916.6	40560.3	27919.7	105115	28220.3	30921.3	35493.9	29877.9	30902.5	30914.3	26797	32227.6	29905.3
M337T194	[M+H-H2O]+	Prostaglandin f2.alpha. alcohol methyl ether	1.65868	0.592309	2.20881e-08	337.272	193.512			Lipids and lipid-like molecules	Fatty Acyls	Fatty alcohols	161316	154736	83580.3	72266.1	81905.2	144578	82934.3	148988	109929	83768.2	84683.9	126692	132322	135767	87649.1	116718	58350.4	88703.2	101035	98421.4	98438.8	96581.5	98909.4	98477.3	96589.9	96591.1	91296.3
M554T183_1	[M+H]+	3,5,9-trioxa-4-phosphatetracosan-1-aminium, 7-(acetyloxy)-24-carboxy-4-hydroxy-n,n,n-trimethyl-, inner salt, 4-oxide, (r)-	1.06875	0.589009	3.40022e-05	554.355	182.898			Lipids and lipid-like molecules	Glycerophospholipids	Glycerophosphocholines	71385.1	58304.6	35810.3	51121.8	23535.3	64607.6	40154.6	87227	52819.1	29256.4	48785.7	62283.1	71092.2	77551.9	49852.8	79123.1	51726.9	34246.2	43253.2	43234.4	45440.3	43245.2	43268.8	47314.9	42379.7	43939.8	43238.7
M295T190	(M+Na)+	16-Hydroxypalmitic acid	1.43493	0.586293	0.009558	295.225	190.268	HMDB0006294	C18218	Lipids and lipid-like molecules	Fatty Acyls	Fatty acids and conjugates	126324	203404	65465.1	82732.5	88577.9	116633	79378.3	99698	152864	67283.7	112196	94876.3	206200	49941.7	40208.1	91271.2	69674.3	124752	36362.7	37023.7	35913.5	35957	53379.4	35978.7	37673	32697.5	37663.8
M130T427_2	[M+H]+	D-pyroglutamic acid	7.96996	0.581867	0.0236298	130.05	426.547		C02237	Organic acids and derivatives	Carboxylic acids and derivatives	Amino acids, peptides, and analogues	7.98413e+06	7.37148e+06	2.42121e+06	2.69896e+06	2.22617e+06	2.63241e+06	3.26765e+06	2.33579e+06	8.46349e+06	2.64741e+06	4.95161e+06	2.41646e+06	6.24762e+06	8.49466e+06	2.21196e+06	2.3654e+06	4.86335e+06	3.3318e+06	5.42632e+06	4.43619e+06	4.03925e+06	5.4056e+06	4.02782e+06	4.06221e+06	4.51756e+06	3.37926e+06	4.54079e+06
M184T350	(M+Na)+	L-Carnitine	3.67954	0.575017	2.20407e-05	184.093	350.048	HMDB0000062	C00318	Organic nitrogen compounds	Organonitrogen compounds	Quaternary ammonium salts	936282	662454	262904	528674	340497	748273	605526	632038	878885	418116	544451	526913	743161	656429	428058	713838	274181	497616	494838	500841	568745	552122	515441	544273	565301	552121	552065
M162T365_2	[M+H]+	Carnitine	5.65461	0.561799	1.56225e-06	162.112	365.287	HMDB0000062	C00318	Organic nitrogen compounds	Organonitrogen compounds	Quaternary ammonium salts	1.88161e+06	1.40065e+06	558813	1.17163e+06	729637	1.70572e+06	1.21993e+06	1.4541e+06	1.815e+06	1.00131e+06	1.12551e+06	1.33434e+06	1.67856e+06	1.4685e+06	1.1201e+06	2.04215e+06	793527	901134	1.59967e+06	1.4491e+06	1.4698e+06	1.53833e+06	1.45004e+06	1.4489e+06	1.47038e+06	1.44874e+06	1.40377e+06
M510T192	[M+H]+	1-o-octadecyl-sn-glyceryl-3-phosphorylcholine	2.97912	0.559442	0.000273607	510.386	191.777	HMDB0011149		Lipids and lipid-like molecules	Glycerophospholipids	Glycerophosphocholines	534469	243747	396685	275160	249893	451917	215292	602910	307041	263944	395478	658849	528689	664185	284938	520873	254719	252967	142358	178418	145998	141561	189608	199905	142471	141830	210940
M468T194_2	[M+H]+	1-myristoyl-sn-glycero-3-phosphocholine	5.23943	0.556223	0.00209544	468.307	193.518	HMDB0010379		Lipids and lipid-like molecules	Glycerophospholipids	Glycerophosphocholines	2.06906e+06	1.63046e+06	1.17608e+06	1.44848e+06	1.19766e+06	2.2526e+06	719266	2.05939e+06	3.793e+06	1.34332e+06	1.20981e+06	1.43925e+06	1.35082e+06	1.43992e+06	1.13325e+06	1.63719e+06	715171	1.08541e+06	1.57687e+06	1.61417e+06	1.54522e+06	1.55257e+06	1.62996e+06	1.54445e+06	1.52129e+06	1.3157e+06	1.57659e+06
M266T348	[M+H]+	3-benzamidocoumarin	1.04499	0.551804	7.5282e-06	266.096	348.424						64010.8	55017.9	22784.5	27553.4	20906.1	55483.5	41046.2	49126.5	54261.8	27755.1	42598.7	36439.9	55415.1	48512.4	27741	50389.2	21290.9	41431.8	32919.5	33500.6	32919.4	34923.8	32911.5	33502.9	32315.6	33152.2	37291.9
M608T179	[M+H]+	1-lignoceroyl-2-hydroxy-sn-glycero-3-phosphocholine	1.27884	0.54765	3.48514e-08	608.46	179.242	HMDB0010405		Lipids and lipid-like molecules	Glycerophospholipids	Glycerophosphocholines	75845.8	70131.1	38931.1	40698.5	48901	75341.3	43280.3	82911.6	88717.1	51072.7	33383	70468.4	67387	85854.9	46648.6	88410.1	43268.5	24471	49763.8	57862.2	50823	49804	55523	47947.2	51621	46307.7	50807
M550T183	[M+H]+	1-o-hexadecyl-2-o-(2e-butenoyl)-sn-glyceryl-3-phosphocholine	3.19108	0.546064	9.14752e-07	550.381	183.426			Lipids and lipid-like molecules	Glycerophospholipids	Glycerophosphocholines	561886	453526	284338	310066	227372	413467	290163	638959	449704	277417	291440	386167	565015	602404	302502	511511	256735	232278	337850	327210	337866	337862	339730	337882	340503	339720	344069
M382T33	[M+H]+	Sinefungin	1.77377	0.54092	0.0431939	382.199	33.225						447356	234716	92513.8	16829.9	162386	137330	221930	98091	255069	129571	92545.6	172038	213761	14003.8	175363	342184	173325	30160.9	64828.6	63589.3	64826	64813.9	63568.9	58667.5	63537.8	64883.6	70013
M731T145	[M+H]+	1,2-dipalmitoleoyl-sn-glycero-3-phosphocholine	1.98485	0.527483	0.000560955	730.535	144.922	HMDB0008002		Lipids and lipid-like molecules	Glycerophospholipids	Glycerophosphocholines	305821	218397	108973	129396	120233	292307	84190.8	224120	380546	160095	121743	183686	169516	140292	127969	154142	68221.2	134680	173180	166731	165625	166747	165429	166309	166726	161699	165453
M232T251	[M+H]+	Isobutyryl-l-carnitine	1.55887	0.521389	0.00130407	232.154	250.78	HMDB0000736		Lipids and lipid-like molecules	Fatty Acyls	Fatty acid esters	226403	125874	47937.1	58402.6	52142.4	102635	85564.4	115508	92958.3	65620.1	74009.3	81097.1	143675	75553.9	68459.4	91476	58267.8	85064.3	78878.7	79196.6	79881.6	79197	79888.3	79363.7	79210.3	79884.3	84887.2
M835T37_1	[M+H]+	1-docosahexaenoyl-2-stearoyl-sn-glycero-3-phosphocholine	3.91297	0.517853	1.17019e-07	834.597	37.016	HMDB0008727		Lipids and lipid-like molecules	Glycerophospholipids	Glycerophosphocholines	788733	629277	421303	338665	374079	689703	377473	757311	674288	325368	315136	538720	838206	764114	346044	833646	412862	331395	387014	387360	398367	412051	387182	387438	387167	387337	441771
M100T56_2	[M+H]+	2-piperidone	3.99797	0.502407	0.00442319	100.075	55.641	HMDB0011749	C10482	Organoheterocyclic compounds	Piperidines	Piperidinones	1.72827e+06	943107	139714	422375	375649	760677	587398	1.04101e+06	360205	214031	611222	627456	731480	1.00198e+06	504507	531703	309002	531983	560387	573876	564735	573644	573879	573578	573604	573815	491435
M140T127_2	[M+H-C2H3ON]+	1,7-dimethyluric acid	6.89158	0.482349	0.00057572	140.045	126.814	HMDB0011103	C16356	Organoheterocyclic compounds	Imidazopyrimidines	Purines and purine derivatives	2.50082e+06	2.6397e+06	1.10416e+06	661135	765556	2.65365e+06	927286	1.99014e+06	2.0931e+06	881604	1.34492e+06	1.58135e+06	2.55517e+06	1.43548e+06	652085	829388	613376	2.2147e+06	636665	636828	636672	618197	623098	636890	637042	631749	521614
M218T273	[M+H]+	L-propionylcarnitine	1.73046	0.468325	0.000220797	218.138	273.045	HMDB0062514		Lipids and lipid-like molecules	Fatty Acyls	Fatty acid esters	173539	124502	45567.4	64449.5	82120.3	188770	85849.3	92325.5	95781.6	76500.5	53156.7	95648.3	200972	106811	80271.4	106045	55120.3	59636.3	97478.2	87774.1	89129.6	88226.9	89130.2	90673.2	89136.8	88225.8	88219.4
M214T167	[M+H]+	(-)-.alpha.-kainic acid	1.10617	0.461824	0.0403303	214.085	167.395	HMDB0001431	C12819	Organic acids and derivatives	Carboxylic acids and derivatives	Amino acids, peptides, and analogues	27893.4	105924	57741.1	19455.4	12523	128260	145620	14729.3	63440.9	69729.5	5310.04	139292	19477.4	173580	43611.3	149351	22873.7	60979.4	44944.3	41819.8	44298.6	44953.2	43882.2	44944.1	44944.8	45299.8	42460.8
M241T29_1	[M+H]+	Bentazon	1.35139	0.440369	0.0410557	241.085	29.4295		C10965				26237.1	242940	43433.9	31486	39030.9	136340	75934.2	21258.2	223872	131069	26766.4	69211.9	193695	357287	73023.5	208876	31056.5	89529.3	37532.3	37546.5	37482.9	38588.1	39147.6	37416.6	39161.5	39085.6	47426
M279T59	(M+H)+	alpha-Linolenic acid	1.34017	0.43875	0.00111153	279.23	58.555	HMDB0001388	C06427	Lipids and lipid-like molecules	Fatty Acyls	Lineolic acids and derivatives	83755.8	121018	28179.4	130042	40488.9	100269	20261.2	99695.5	66779	25768.4	32421.2	67023.7	105935	57052.1	27961.5	65368.5	18101.6	43067.9	31399.4	26780.2	27049.7	27031.5	27062.2	30057.7	27804.8	27030.5	30740.2
M642T30	[M+Na]+	1-linoleoyl-2-oleoyl-rac-glycerol	1.9562	0.436274	2.27989e-08	641.51	29.985			Lipids and lipid-like molecules	Fatty Acyls	Lineolic acids and derivatives	169708	172396	62661.2	61761.6	90956.9	169775	50378.1	127629	140648	52391.3	63473	141069	147138	141449	74466.8	129623	87812.6	26501.5	52438.4	53673.9	57102.6	52442.3	55022.4	52483.6	51864.9	52491.3	58418.5
M174T26_3	[M+H-NH3]+	5-methoxytryptamine	3.34877	0.420545	0.00462346	174.091	25.796	HMDB0004095	C05659	Organoheterocyclic compounds	Indoles and derivatives	Tryptamines and derivatives	1.17717e+06	648657	330005	115077	79330.7	660182	383017	594838	404094	222879	263863	276171	323545	333370	271892	290398	99904.6	211000	154873	169410	154709	152513	152084	154751	146461	150600	132902
M187T50	[M+H-C8H8O4]+	Notopterol	1.09168	0.41479	0.00195398	187.122	49.6065		C17499	Lipids and lipid-like molecules	Prenol lipids	Terpene lactones	93935.8	63400.8	32952.1	17846	5770.82	87292.2	27406.6	58922.1	43740.7	26102.8	27383.5	56235.5	32528.7	49112.7	29264.5	1009.98	14749.3	20787.6	14663.7	13970	14365.9	14652.2	11451.2	15371.6	14657.5	14397.2	13974.5
M107T29	[M+H-H2O]+	2-hydroxybenzyl alcohol	1.30779	0.394491	0.000382485	107.048	28.844	HMDB0059709	C02323	Benzenoids	Benzene and substituted derivatives	Benzyl alcohols	87614.4	70504.2	18886.7	27372.3	15110.4	84726.1	35309.9	152002	58972.9	43891.9	16457.1	46513.9	55754.1	93573.3	30657	56487.8	14376.2	61694.8	31544	32267	31474.3	31072.5	31105.1	31391.1	27627.5	31554	29886.8
M424T169	[M+H]+	Linoleoylcarnitine	2.54835	0.36687	3.48034e-06	424.339	168.659	HMDB0006469		Lipids and lipid-like molecules	Fatty Acyls	Fatty acid esters	270418	267002	99917.3	79375	75787	228580	88080	358370	189700	85648.8	103021	168158	311015	164635	102766	156252	61037.6	82525.5	95793.6	93469.4	93773.1	92994.2	87458	92193.7	89959	92196.4	92197.3
M337T26	[2M+H]+	4-phosphonobutyric acid	1.00507	0.356699	0.0268189	337.036	26.081			Lipids and lipid-like molecules	Fatty Acyls	Fatty acids and conjugates	5334.77	138190	11468.6	11071.6	21813.8	53786.3	38430.5	6151.74	119221	55866.4	19319.4	17891.6	89798.4	146595	31565.4	95931.7	13557.8	13683.5	19894.3	18798.2	20123.2	20130.6	19969.5	20392.7	20132.6	20132.1	19875.9
M153T81	[M+H]+	Nudifloramide	1.15736	0.334474	0.00113881	153.065	81.407	HMDB0004193	C05842	Organoheterocyclic compounds	Pyridines and derivatives	Pyridinecarboxylic acids and derivatives	70264.5	93398.8	10866.5	14290	5654.57	30147.9	12382.9	72216	37507.2	10777.4	19009.5	45760.9	65211	27529.7	14537	26189.7	11927.6	55375.5	11290.8	11357.1	11360.1	11356.5	9623.68	11361	11132.8	9777.09	11356.6
M257T25	[M+H]+	Dihydrodaidzein	1.089	0.328297	0.024717	257.08	24.867	HMDB0005760		Phenylpropanoids and polyketides	Isoflavonoids	Isoflavans	5594.63	155918	9786.55	7643.62	24691	47978.5	47620.3	7463.56	125376	57830.5	19668.3	17332.2	113787	165947	26141.4	115655	19663.3	15866.3	18584.3	19149.5	18596.4	20587.3	18587.7	19652.2	16030.9	16336.9	19147
M137T385	[M+H-C7H12]+	Siduron	3.06146	0.306323	0.000403056	137.07	384.712		C18435	Benzenoids	Benzene and substituted derivatives	N-phenylureas	704714	75904.4	138928	85171.5	116794	390712	160562	458214	344059	125077	91538.3	242485	425775	265846	7998.4	248419	113084	183979	121992	123136	123990	123139	121990	127107	120343	123140	123157
M232T526	[M+H]+	Gly-Arg	1.04085	0.304734	0.000737538	232.164	525.841			Organic acids and derivatives	Carboxylic acids and derivatives	Amino acids, peptides, and analogues	22200.7	44196.4	31339	7923.12	8719.31	46260.5	6078.26	73212.8	18838	12718.9	11630.3	74934.7	43355	36563.4	2382.33	22965	2396.94	41976.5	14575.6	10692.3	12451.9	10450.9	10532.1	10169.9	15669.6	12656.8	9903.91
M137T315	M+	1-Methylnicotinamide	1.52774	0.295219	0.000501612	137.07	314.812	HMDB0000699	C02918	Organoheterocyclic compounds	Pyridines and derivatives	Pyridinecarboxylic acids and derivatives	191972	74668.7	21504.6	6072.73	27573.5	84867.3	22693.4	98490.7	54870.2	30971.2	20068.6	61553.7	84930.5	63056.9	18386.1	35943.1	27956.2	36659	30221.8	30226.1	32505.3	30546.5	30211.2	30735.9	30210	30277.5	30757.9
M482T191	[M+H]+	1-pentadecanoyl-sn-glycero-3-phosphocholine	6.41619	0.283543	6.13331e-08	482.323	190.545	HMDB0010381		Lipids and lipid-like molecules	Glycerophospholipids	Glycerophosphocholines	1.60031e+06	1.14037e+06	351702	365384	525889	1.03718e+06	342021	1.87152e+06	906497	428203	405354	1.00468e+06	1.2309e+06	1.29138e+06	150518	1.06999e+06	263582	384820	697191	696915	715141	714434	605003	778881	697197	622008	714008
M552T183	[M+H]+	1-octadecyl-2-acetyl-sn-glycero-3-phosphocholine	4.63045	0.273291	6.14011e-11	552.398	182.837			Lipids and lipid-like molecules	Glycerophospholipids	Glycerophosphocholines	567966	656141	160821	159403	164434	528657	197679	670328	527328	184062	169694	516374	860339	678416	189762	592554	168745	153059	246881	239906	240784	239046	239042	240807	239028	227851	239061
M246T236	[M+H]+	2-methylbutyryl-l-carnitine	2.50735	0.262995	0.011374	246.168	235.838			Lipids and lipid-like molecules	Fatty Acyls	Fatty acid esters	781417	212871	42965	57193.9	52055.1	190211	97251.1	142079	135479	59590.5	54841	117188	195776	138299	58325.6	177176	58433.4	141276	79639	70400.2	78101.4	80658.2	78116.5	78074.5	75908.9	83497.2	79610.3
M552T162	[M+H]+	1-o-hexadecyl-2-o-butanoyl-sn-glyceryl-3-phosphocholine	2.4264	0.262309	1.53003e-06	552.398	162.403			Lipids and lipid-like molecules	Glycerophospholipids	Glycerophosphocholines	205050	192924	36096.4	51726.1	16796.6	177296	57690.9	228962	80546.3	54904.3	49797.3	154606	252634	198223	63444.1	80655.4	43861.6	44766.3	65514.6	68032.2	65760.3	83960	65805.4	87947.8	65781.3	67894.1	60896.3
M510T188_2	[M+H]+	1-heptadecanoyl-sn-glycero-3-phosphocholine	13.3545	0.233817	1.52991e-07	510.353	187.636	HMDB0012108		Lipids and lipid-like molecules	Glycerophospholipids	Glycerophosphocholines	4.46022e+06	4.23759e+06	853900	1.10402e+06	1.41642e+06	3.89166e+06	1.62401e+06	4.95871e+06	3.17929e+06	1.08998e+06	1.31282e+06	5.35659e+06	5.74904e+06	7.90789e+06	1.38338e+06	5.79529e+06	1.34094e+06	1.13919e+06	2.58654e+06	2.46546e+06	2.54148e+06	2.5871e+06	2.58647e+06	2.80031e+06	2.42695e+06	2.24507e+06	2.58615e+06
M138T283_2	[M+H]+	Trigonelline	4.90135	0.232873	0.00392877	138.054	283.118	HMDB0000875	C01004	Alkaloids and derivatives			2.25489e+06	1.7627e+06	126958	168558	111117	620919	150219	673514	806369	199430	316920	643022	652964	401192	371833	365934	179158	221965	205910	201763	206054	232598	210006	206036	203388	215699	215088
M511T172	(M+H)+	Lyso-PAF C-18	2.59161	0.218742	6.10774e-06	511.391	172.387						185639	179267	63784.8	17255.2	13340	149830	106393	259774	146148	29163.1	49273.8	200663	167831	303970	53636.9	142550	14156	71829.7	88649.8	74049.8	98585.2	98443.5	89126.8	92127.3	92134.8	93945.8	99004.8
M255T25	[M+H]+	Daidzein	1.3341	0.208044	0.00497631	255.064	25.376	HMDB0003312	C10208	Phenylpropanoids and polyketides	Isoflavonoids	Isoflav-2-enes	11162.1	86599.6	13236.1	9552.88	11577.8	173101	7619.18	14277.8	139206	22150	18688.4	30780.5	105490	75177	60449	161441	6156.56	9912.89	18347.7	17883.3	18074.1	18036.9	18370.9	20052.4	18045.9	18345.5	17093
M538T184_2	(M+CH3CN+H)+	1-Palmitoyllysophosphatidylcholine	10.6434	0.151962	3.09667e-07	538.383	184.087						2.49779e+06	3.09408e+06	363973	356397	516100	1.99882e+06	710924	3.82206e+06	1.98406e+06	371348	460289	2.76524e+06	3.09675e+06	5.47422e+06	477694	2.54449e+06	568006	460679	902196	905832	913518	902185	899382	902195	913897	891803	906898
M775T296	[M+H]+	Flavone base + 3o, 2meo, o-malonylhex, o-guaiacylglycerol	1.37261	0.0861298	0.0473764	775.223	295.816						280311	9690.52	1504.5	13395.4	790.174	89815.4	4201.7	257331	8520.75	926.892	4873.18	18355.7	8530.49	8312.15	1943.57	23887.1	1430.65	27390.8	21571.3	21692.1	23002.4	21929.4	21636	21919.2	20840.1	21695.7	21841.5

## Sheet: plasma differential 24-negative
ID	adduct	Name	VIP	Fold change	p-value	m/z	rt(s)	HMDB	KEGG	SuperClass	Class	SubClass	NC-24W-P9	NC-24W-P5	HFD-24W-P7	HFD-24W-P5	HFD-24W-P8	NC-24W-P7	HFD-24W-P2	NC-24W-P4	NC-24W-P8	HFD-24W-P9	HFD-24W-P4	NC-24W-P2	NC-24W-P6	NC-24W-P3	HFD-24W-P1	NC-24W-P1	HFD-24W-P3	HFD-24W-P6	QC-1	QC-2	QC-3	QC-4	QC-5	QC-6	QC-7	QC-8	QC-9
M165T125	[M-H]-	3-Methylxanthine	3.21521	45.7392	2.12689e-08	165.04	125.094	HMDB0001886	C16357	Organoheterocyclic compounds	Imidazopyrimidines	Purines and purine derivatives	2291.08	2200.67	35093.3	170516	82178.7	2528.56	148631	3319.77	2824.96	132859	101154	2981.41	2194.53	2788.55	151310	2455.76	114174	128944	27935.6	29858.2	32779.3	31487.7	32817.7	33077.7	36386.9	31589.3	31446.3
M179T62	[M-H]-	Theophylline	3.16435	28.4591	0.00012219	179.055	62.1445	HMDB0001889	C07130	Organoheterocyclic compounds	Imidazopyrimidines	Purines and purine derivatives	8417.56	6718.97	28865.3	292540	120748	4619.33	160457	4227.83	4886.82	267786	86431.4	4730.04	4080.17	4140.79	145319	3870.95	92178	36376.3	24723.8	27004.8	28218.5	28268.1	29414.6	28199.9	22160.3	29566	26771.5
M453T54	[M-H]-	Beta-elemonic acid	1.5749	8.36635	1.4293e-07	453.352	54.044			Lipids and lipid-like molecules	Prenol lipids	Triterpenoids	1568.36	2304.49	26373.5	28457.1	16396.2	1936.62	22209.7	2337.36	3770.34	43431.7	33058	15890.6	1397.38	2516.21	37968.4	2950.87	22498.1	36181.1	10162.3	10043.4	10435.7	10000.2	12012	6275.4	10445.6	10250.9	9892.07
M425T100	[M-H]-	Lanosterol	1.37962	6.75486	1.2903e-06	425.354	100.139	HMDB0001251	C01724	Lipids and lipid-like molecules	Prenol lipids	Triterpenoids	1911.1	3855.38	12553.5	22469.5	25685.4	2117.61	17772.4	2476.17	6715.62	43722.3	26808.7	8265.71	2750.25	3204.61	17123.3	3919.83	23853.5	21822.1	22083.5	16428.9	25981.9	18657.7	16581.6	16267.4	16398	31864.1	8685.25
M467T82	[M-H]-	14,17,20,23,26,29-dotriacontahexaenoic acid, (14z,17z,20z,23z,26z,29z)-	2.00215	5.42041	4.67567e-07	467.366	81.957			Lipids and lipid-like molecules	Fatty Acyls	Fatty acids and conjugates	4443.86	4428.69	40843.5	40382.7	39829.7	5675.2	47999.5	6376.7	8683.57	57507.5	58336.4	44196.9	4397.34	6133.78	53510.9	8230.57	48058.2	73713.8	18504.6	21535.1	20791.5	21351.2	26003	21468.7	22910.4	20104.1	20763.7
M335T200	[M-H]-	Psoralidin	1.42692	5.21586	0.0272376	335.11	199.743	HMDB0034050	C10523	Phenylpropanoids and polyketides	Isoflavonoids	Coumestans	5531.01	12150.6	16223	44075.6	18584.6	13270.9	34410.4	1040.13	11043.7	22095.8	65881.5	6846.23	13832.5	9116.17	30744.1	5538.6	29003.5	166599	18525.6	21322.8	19562	18454.7	19260.3	25360	17936.3	18558.6	18514.7
M455T36	(M-H)-	Oleanolic acid	1.01358	5.19495	2.9646e-05	455.363	35.629	HMDB0002364	C17148	Lipids and lipid-like molecules	Prenol lipids	Triterpenoids	1492.58	3349.98	12498.6	12600.5	10255.7	2856.26	12810.5	2212.72	795.364	17010.5	9021.87	7984.63	1107.9	3224.1	12801.7	1989.47	12479.4	32071.1	7340.36	8243.62	9689.18	8242.2	8020.31	8285.87	7674.35	9008.04	8282.32
M367T195	[M-H]-	Murolic acid	1.20854	5.01744	3.60194e-05	367.243	194.852			Lipids and lipid-like molecules	Fatty Acyls	Fatty alcohols	4957.07	1475.06	12473.7	10542.3	18081.7	1636.04	20303.8	5822.36	4346.56	42392.4	25472.5	13035.3	3009.69	3694.12	17741	5224.85	21658.3	35388.9	38521.5	31547.2	34843.8	23578.3	26013.7	24782.9	23622.6	23817.7	23604.6
M565T33	[M-H]-	N-Stearoylsphingosine (Ceramide C18)	1.54772	4.76645	1.14656e-05	564.527	33.487	HMDB0004950					2803.99	5063.07	35397.2	24068	44170.4	7422.94	14278.8	12454.4	7328.43	20990.7	45743.1	9336.78	5765.94	5303.19	45913.1	4550.84	49795.2	15512.3	15547.8	15506.5	16390.1	18156.4	19090.8	13907.3	15538.3	16949.1	15267
M333T209	[M-H]-	Prostaglandin a2	1.48143	4.70217	3.71194e-07	333.203	209.233	HMDB0002752	C05953	Lipids and lipid-like molecules	Fatty Acyls	Eicosanoids	5357.04	5288.32	15745.6	16179	34956.3	5117.63	26989.8	8412.9	6730.27	40989.3	30654.8	10233.1	6225.87	4937.77	25212.6	7510.03	34812	44773.1	47059.2	47101.8	55148.2	47122.3	48476.3	48433.1	47065.8	50424.6	47077.6
M563T33	[M-H]-	Cer(d18:1/18:1(9Z))	1.2708	4.67563	0.000925461	562.511	33.265	HMDB0004948	C00195	Lipids and lipid-like molecules	Sphingolipids	Ceramides	1588.21	4750.83	12415	8843.87	9651.43	6872.54	24315.8	5255.72	10212.6	42867	14885.3	13221	5561.83	7291.07	37143.4	1821.09	39025.6	59338.4	20062.2	22025.6	17128.4	20369	19970.7	21057.7	14355.6	18154.8	16614.3
M497T105_1	[M-H]-	Tsugaric acid a	1.24783	4.65636	6.60489e-08	497.356	105.288			Lipids and lipid-like molecules	Prenol lipids	Triterpenoids	6727.24	2776.68	15401.9	19903.5	13785.4	1036.16	21617.7	5074.8	2972.31	25932.1	21133.6	13296.1	3991.03	2453.36	21285	4124.24	18022.4	29550.1	9514.4	9527.02	9791.13	11917.4	9942.79	9784.37	9455.94	9523.25	9516.11
M463T48	[M-H]-	Pristimerin	1.45542	4.49294	2.20535e-08	463.301	48.252		C08633	Lipids and lipid-like molecules	Prenol lipids	Triterpenoids	3226.5	4928.55	27307.4	31023.6	13043.7	4500.61	27763.5	7124.65	7006.17	34352	37715.9	12717.6	7721.16	8220.58	36341.8	2860.62	27419.9	32164.2	11149	9057.99	11733	11482.6	11141.6	11156.7	13670.1	11479.8	9983.01
M409T104	[M-H]-	.beta.-tocotrienol	1.0683	3.66701	2.03479e-06	409.324	104.435		C14154	Lipids and lipid-like molecules	Prenol lipids	Quinone and hydroquinone lipids	2072.58	2807.18	10759.1	15820.5	12980.5	4690.29	20112.7	7531.31	3806.37	30213.4	18646.5	8938.3	4262.97	2532.98	14188.5	5384.33	14331.4	20204.9	8890.03	9445.46	10832.8	10129.3	11114.4	10331.4	10155.3	9946.81	10359.9
M449T37	[M-H]-	Vitamin k1	1.58358	3.0718	7.47715e-06	449.355	37.054	HMDB0003555	C02059	Lipids and lipid-like molecules	Prenol lipids	Quinone and hydroquinone lipids	8455.26	12567.9	34424.6	50470.9	32024.9	8168.06	41217	13191.6	15391.6	56346.5	39683.7	27352.7	10563.9	13257.6	45116.9	15536.5	16306.4	65154.8	35388.3	29603	29864.5	24873.6	28344.4	29752.9	21134.5	28221.4	22893.8
M163T201	[M-H]-	1,5-anhydro-d-sorbitol	2.91137	2.77633	4.27153e-05	163.06	201.238	HMDB0002712	C07326	Organic oxygen compounds	Organooxygen compounds	Carbohydrates and carbohydrate conjugates	25806.6	113457	141011	201041	133876	58103.3	150186	25354.4	62868.9	146007	268726	67169.4	50589.7	73088.9	209418	44006.3	190192	89352.6	120312	118226	121466	121645	121558	126266	120315	119210	120321
M429T32_2	[M-H]-	alpha-Tocopherol (Vitamin E)	2.91037	2.7605	0.00240133	429.367	31.5815	HMDB0001893	C02477	Lipids and lipid-like molecules	Prenol lipids	Quinone and hydroquinone lipids	28644.9	78412	299526	65935.3	277531	65975.9	94201.4	45349.8	72502.9	227810	325536	67173.2	97954.1	63849	161304	31363.5	135201	45395.9	58749.1	75508.8	75300.7	75219.4	75210.3	75248.9	74752.9	72775.6	72870.7
M723T164	[M-H]-	Nigericin	2.81974	2.51367	0.00584633	723.49	164.399		C11609	Organic oxygen compounds	Organooxygen compounds	Ethers	44123	90734.9	246263	105048	299792	118782	319888	54082.5	157930	322609	93704.7	64916.2	91663.3	72223.5	365478	65846.3	142103	21541.3	71655.5	102183	146618	136915	102761	102446	88172.8	107440	168073
M536T34	[M-H]-	N-palmitoyl-d-sphingosine	1.72959	2.25067	0.00195714	536.497	33.745	HMDB0004949		Lipids and lipid-like molecules	Sphingolipids	Ceramides	5721.97	31460.2	74533.9	45613.4	86841.5	33806.3	36852.2	46312.3	24679.1	54964.9	105804	22108.6	46316.4	28291.1	86269.4	17640.6	96700.5	10669.9	38456.8	42685.1	32895	40364.4	40398.4	40447	38494.6	38267.8	44645.1
M869T39	[M+Hac-H]-	Pc(18:1e/14,15-eet)	4.87889	2.22107	8.54519e-07	868.599	39.17			Lipids and lipid-like molecules	Glycerophospholipids	Glycerophosphocholines	177056	138042	513099	511499	497742	168958	561830	171728	245227	490005	350683	160362	178711	328696	437204	240263	506545	252748	310493	309680	316601	294723	316571	330324	334666	289808	316577
M871T39	[M+Hac-H]-	Pc(18:0e/8-hete)	2.29202	2.09175	2.61432e-06	870.607	39.0655			Lipids and lipid-like molecules	Glycerophospholipids	Glycerophosphocholines	39277.5	33639.5	111930	110700	121528	36346.3	128006	44921.6	56720.9	106940	101981	35533.1	48403.2	75535	108753	60984.1	119247	53626.9	78580.8	79422.9	79401.2	78217.2	78204.7	83449.6	76773.1	78185.6	83046.4
M223T201	(M+CH3COO)-	D-Quinovose	1.03477	2.03932	0.00020995	223.079	200.75		C02522				8982.2	19230.2	19812.6	33982.2	19728.2	14695.2	27585.4	6892.89	16640.3	26677.6	45156.4	14647.3	12459.5	16175	31791.6	9736.03	28959.2	20593.5	20504.6	21153.6	20518.8	21390.9	21981.7	20522.2	20092.4	20909.4	19492.4
M464T183_2	[M-H]-	Glycocholic acid	3.56461	2.02298	2.41603e-07	464.309	183.253	HMDB0000138	C01921	Lipids and lipid-like molecules	Steroids and steroid derivatives	Bile acids, alcohols and derivatives	119627	87533.8	276987	203201	217690	117553	213023	127475	132203	279748	269930	132753	121632	171421	275244	132554	264059	203391	208377	214376	210169	214165	214099	219476	209873	215643	208861
M841T39	[M+Hac-H]-	Pc(16:0e/8-hepe)	2.398	1.97952	8.41383e-05	840.564	39.109			Lipids and lipid-like molecules	Glycerophospholipids	Glycerophosphocholines	81957.6	51264.8	181445	100323	163164	64417.1	171809	63344.8	86624.1	163232	140189	59349.4	55674.2	111273	173087	75357.7	48112.2	140854	139071	136345	138963	124295	138956	138871	127248	139012	138914
M283T36	[M-H]-	Octadecanoic acid	14.9979	1.8783	1.45032e-07	283.262	35.593	HMDB0000827	C01530	Lipids and lipid-like molecules	Fatty Acyls	Fatty acids and conjugates	2.16113e+06	1.92356e+06	4.71664e+06	4.26053e+06	4.11982e+06	3.08888e+06	4.516e+06	2.52148e+06	2.86743e+06	4.71883e+06	6.17986e+06	2.71524e+06	2.29988e+06	2.25357e+06	3.71006e+06	2.49951e+06	5.03496e+06	4.7877e+06	3.23696e+06	3.31554e+06	3.31254e+06	3.25943e+06	3.31132e+06	3.31182e+06	3.23488e+06	3.09633e+06	3.236e+06
M704T184	[M-H]-	1,2-Distearoyl-sn-glycerol 3-phosphate(PA(18:0/18:0))	1.33023	1.82867	8.33923e-05	703.53	183.906						22142.9	20789.1	33435.7	38069.1	56843	22364.5	35396.6	19616.5	27739.9	49230.7	39123.2	21791.5	23643.9	32097.2	52960.6	21447.8	53925.2	21013.9	30502.4	32951.4	30686.7	29867.9	30788.4	26614.1	30684.8	29037.9	30675.8
M103T236	[M-H]-	Beta-hydroxybutyrate	1.83925	1.77034	0.00723265	103.039	236.189	HMDB0000011	C01089	Organic acids and derivatives	Hydroxy acids and derivatives	Beta hydroxy acids and derivatives	86731.9	98813.9	51706	121395	102189	71651	105254	67674.5	60614.9	192658	137028	81968.1	64542.3	28266.8	54802.2	42040.9	115159	142273	56983.4	56976.8	63587.9	58012.8	59002.8	54873.4	56995.7	56971	63603.8
M795T39	[M-H]-	Pe 40:4	8.79722	1.7391	3.8143e-05	794.564	38.91			Lipids and lipid-like molecules	Glycerophospholipids	Glycerophosphoethanolamines	692356	732325	2.08269e+06	1.89586e+06	1.94938e+06	941056	2.1567e+06	1.01409e+06	1.21326e+06	1.89406e+06	1.59386e+06	1.13524e+06	954653	1.54775e+06	1.7029e+06	1.36701e+06	2.35448e+06	1.00491e+06	1.25907e+06	1.25885e+06	1.25871e+06	1.24248e+06	1.28403e+06	1.2426e+06	1.23049e+06	1.24203e+06	1.2418e+06
M779T39	[M+HCO2]-	1-stearoyl-2-myristoyl-sn-glycero-3-phosphocholine	2.96244	1.69329	0.00076382	778.562	39.1605	HMDB0008031		Lipids and lipid-like molecules	Glycerophospholipids	Glycerophosphocholines	151749	118397	369249	173054	289582	173333	335943	166555	150447	313133	299204	146235	160338	202905	321308	173384	234314	89212.5	250435	254581	258983	262924	254639	216752	254611	265284	254650
M465T26	[M-H]-	Cholesteryl sulfate	3.4821	1.61186	0.0110586	465.299	25.814	HMDB0000653	C18043	Lipids and lipid-like molecules	Steroids and steroid derivatives	Cholestane steroids	384380	177872	411198	257409	749558	169090	473466	383296	271540	715385	496733	221395	181804	385894	411936	295822	498755	207912	395382	406140	405518	412390	396297	399928	383433	397118	395106
M313T186	[M-H]-	Octadecanedioic acid	3.0145	1.60509	0.00630831	313.233	185.9	HMDB0000782		Lipids and lipid-like molecules	Fatty Acyls	Fatty acids and conjugates	116513	205577	289524	210212	501468	174825	171136	185696	235454	334231	461670	185850	161056	189385	390885	303225	311951	203841	211256	224051	235992	218638	230264	248112	224197	224123	230768
M762T152	[M+CH3COOH-H]-	Sm d34:1	1.79882	1.59499	0.00143995	761.573	151.749			Lipids and lipid-like molecules	Sphingolipids	Phosphosphingolipids	62405	62960.6	108648	146256	127022	101678	173981	61095.8	76700.5	107523	89441.1	57184.6	56644.9	109897	110054	60449.3	104344	61851.9	91980.9	87074.3	87094.4	128611	87070.1	86980.7	86875.4	90858.4	88866.7
M118T385	[M-H]-	DL-threonine	1.75844	1.56618	0.0320049	118.05	385.452	HMDB0000167	C00188	Organic acids and derivatives	Carboxylic acids and derivatives	Amino acids, peptides, and analogues	94617.6	95688.8	157361	187929	234343	111476	111728	35683.5	122629	162944	85911.5	80072	52792	101721	198087	219889	145385	125501	217319	178324	208889	204334	191559	171517	203637	120163	203640
M795T136	[M+Cl]-	1-oleoyl-2-palmitoyl-sn-glycero-3-phosphocholine	11.1968	1.53228	1.08774e-05	794.565	136.004	HMDB0008100		Lipids and lipid-like molecules	Glycerophospholipids	Glycerophosphocholines	1.7627e+06	1.77804e+06	3.44073e+06	4.10356e+06	3.49932e+06	2.09034e+06	3.77581e+06	2.45298e+06	2.42035e+06	3.62846e+06	3.04503e+06	2.59206e+06	2.04658e+06	2.8988e+06	3.11166e+06	2.8593e+06	4.30545e+06	2.74038e+06	2.34492e+06	2.40777e+06	2.37443e+06	2.40818e+06	2.40719e+06	2.41234e+06	2.37205e+06	2.44237e+06	2.37216e+06
M902T168	[M-H]-	Pi(18:0/8,9-eet)	1.33497	1.51681	0.0157461	901.532	167.882			Lipids and lipid-like molecules	Glycerophospholipids	Glycerophosphoinositols	24086.5	30077	59953.3	52397.7	71259.9	37375.6	67123.2	32367	49513.3	72886.2	65588.4	51907.6	33015.1	46909.4	82200	56648.5	71447.9	5682.18	46572.5	48046.2	46650.6	48120.6	50074.1	48061.9	46471.1	41467.3	48141.1
M769T156	[M+Cl]-	1-myristoyl-2-stearoyl-sn-glycero-3-phosphocholine	1.60786	1.51352	0.0173527	768.548	155.685	HMDB0007871		Lipids and lipid-like molecules	Glycerophospholipids	Glycerophosphocholines	67573.5	55575.5	102590	70512.5	102440	41531	128320	69350.3	44165.8	100180	127914	95086.1	61206	104629	123143	51134.1	179994	55913	95800.5	97956	97952.6	96783.3	97955.9	99549.7	97985.3	93212.5	96738.8
M729T143	[M-H]-	1-(1z-octadecenyl)-2-(9z-octadecenoyl)-sn-glycero-3-phosphoethanolamine	2.13294	1.48961	0.00595741	728.546	142.729	HMDB0011375		Lipids and lipid-like molecules	Glycerophospholipids	Glycerophosphoethanolamines	155934	113938	222182	143655	226472	124815	207760	129687	126600	209235	256727	122367	113624	149229	209313	100076	181526	41097.3	197855	191131	196231	227766	191495	237245	190844	190896	190875
M558T186_2	[M+Cl]-	1-stearoyl-2-hydroxy-sn-glycero-3-phosphocholine	7.45509	1.44144	6.28898e-05	558.327	186.023	HMDB0010384	C04230	Lipids and lipid-like molecules	Glycerophospholipids	Glycerophosphocholines	974237	962329	1.80691e+06	1.4768e+06	2.10996e+06	1.00942e+06	1.95448e+06	1.54426e+06	1.25663e+06	1.91885e+06	1.56209e+06	1.23123e+06	1.13359e+06	1.68731e+06	1.82307e+06	1.51396e+06	1.91237e+06	1.57511e+06	1.57581e+06	1.58444e+06	1.58105e+06	1.58416e+06	1.61754e+06	1.67879e+06	1.60296e+06	1.58459e+06	1.61176e+06
M723T38	[M-H]-	(2-aminoethoxy)[3-[hexadec-1-en-1-yloxy]-2-[icosa-5.8.11.14-tetraenoyloxy]propoxy]phosphinic acid	1.89666	1.42616	0.00221826	722.504	38.384	HMDB0011352		Lipids and lipid-like molecules	Glycerophospholipids	Glycerophosphoethanolamines	71107.9	87315.1	177939	112369	144957	101076	143561	77743.1	109353	164927	150003	90354.8	78418.3	136912	133395	101125	142326	67072.1	128863	125044	125000	122158	126616	123045	122887	120838	124347
M775T136	[M-H]-	1-(1z-octadecenyl)-2-(4z,7z,10z,13z,16z,19z-docosahexaenoyl)-sn-glycero-3-phosphoethanolamine	1.6672	1.37996	0.00866043	774.539	136.099						97561.4	82238.8	191438	83847.5	155120	89770	138484	94346.6	99621.6	139642	132423	89220.5	81939.5	126944	114984	104403	146360	64054.8	135856	135817	134033	133963	136671	139799	134417	133924	133908
M724T39	[M-2H]2-	1',3'-bis[1,2-dilinoleoyl-sn-glycero-3-phospho]-sn-glycerol	1.65048	1.36278	0.00653804	723.501	38.757	HMDB0010692		Lipids and lipid-like molecules	Glycerophospholipids	Glycerophosphoglycerophosphoglycerols	48735.5	66530.9	148655	73852	119041	76975.6	127466	77076.7	111974	133963	112504	81904.7	82594.6	96311.9	112195	101146	117746	67862.7	95970	96070.3	102117	97874.2	96110.7	97761.2	95958.3	94809.8	97967.4
M886T191	[M-H]-	Pi 38:4	15.928	1.34555	0.038791	885.546	190.744			Lipids and lipid-like molecules	Glycerophospholipids	Glycerophosphoinositols	7.65844e+06	8.16102e+06	1.50958e+07	1.16538e+07	1.32122e+07	8.18051e+06	1.37197e+07	8.92551e+06	1.19149e+07	1.56994e+07	1.20054e+07	1.01719e+07	8.10716e+06	1.24933e+07	1.70712e+07	1.07716e+07	1.48588e+07	1.52441e+06	1.24621e+07	1.25782e+07	1.24429e+07	1.25739e+07	1.25715e+07	1.26615e+07	1.23661e+07	1.24045e+07	1.24495e+07
M819T38	[M+Hac-H]-	Pc(16:0e/13-hode)	1.46493	1.33342	0.00326293	818.582	37.638			Lipids and lipid-like molecules	Glycerophospholipids	Glycerophosphocholines	80995.7	65592.3	133138	106534	111581	73820.8	106340	75189.7	94433.1	121025	96410.6	57043.1	78829.7	112609	131612	84987.8	96598.1	64211.6	123698	129794	132110	123687	116141	123756	130559	110252	126271
M725T139	[M-H]-	Pe(15:1e/12-hete)	1.63788	1.29932	0.0115337	724.516	139.263			Lipids and lipid-like molecules	Glycerophospholipids	Glycerophosphoethanolamines	98775.3	101798	195163	128967	141013	97251.4	133557	136402	115674	163649	155336	124430	82872.7	146481	148565	109029	152484	76007.6	170212	158670	224598	158803	159303	165597	202722	158689	158895
M495T23	[M-H]-	7.alpha.,17.alpha.-dimethyl-5.beta.-androstane-3.alpha.,17.beta.-diol glucuronide	1.04845	1.27498	0.0213706	495.309	23.282			Lipids and lipid-like molecules	Steroids and steroid derivatives	Steroidal glycosides	22984.9	28777.5	61955.3	54594.7	43962.4	46063	62246.3	45567.6	42454.9	61307	70917	45792.6	49414.2	69107.9	57087.7	51648.7	55350	59596.2	65791.6	67225	65505.5	65659.1	65502.8	65491.4	58877.7	58608.3	63358.4
M845T141	[M+Hac-H]-	Pc(18:1e/9-hode)	2.38561	1.27401	0.011253	844.598	140.553			Lipids and lipid-like molecules	Glycerophospholipids	Glycerophosphocholines	215381	204409	357227	274644	345541	229744	312826	385126	252042	388484	331433	229809	185720	317786	334180	215132	246281	271502	334197	344863	334813	334791	352021	443388	334211	345861	337007
M817T142	[M+Hac-H]-	Pc(16:1e/9-hode)	2.38258	1.26455	0.000880823	816.57	142.493			Lipids and lipid-like molecules	Glycerophospholipids	Glycerophosphocholines	246454	214021	315010	274204	334430	239322	245874	241001	263151	327184	313045	216225	200187	254034	313542	187699	239790	293027	309200	309329	309346	309373	314289	336498	305570	316495	314638
M843T139	[M+Hac-H]-	Pc(16:0e/5,6-eet)	1.13686	1.17203	0.0118834	842.58	139.349			Lipids and lipid-like molecules	Glycerophospholipids	Glycerophosphocholines	96151.8	68399.7	100947	89688.6	99650.1	75421.4	86646.6	99569.1	98471.1	106743	97514.1	67180.8	66183.1	93178.1	103608	73494.1	95343	80802.4	105099	107521	105547	121188	107498	110353	105488	105486	105446
M145T397	[M-H]-	Glutamine	4.08888	0.844766	0.0383905	145.062	396.928	HMDB0000641	C00064	Organic acids and derivatives	Carboxylic acids and derivatives	Amino acids, peptides, and analogues	3.94505e+06	3.12502e+06	3.31156e+06	3.32797e+06	2.70601e+06	3.1961e+06	3.22361e+06	2.69981e+06	4.00863e+06	3.20192e+06	2.60835e+06	2.96013e+06	4.41156e+06	4.32305e+06	2.99435e+06	3.7172e+06	2.52863e+06	4.24425e+06	3.30855e+06	3.30853e+06	3.30888e+06	3.20395e+06	3.28157e+06	3.25743e+06	3.30889e+06	3.3085e+06	3.34884e+06
M179T390_2	[M-H]-	Myo-inositol	1.36323	0.787236	0.0226853	179.055	390.183	HMDB0000211	C00137	Organic oxygen compounds	Organooxygen compounds	Alcohols and polyols	220934	157137	124240	95235.4	81042.1	149045	95371.5	118137	128035	137058	89619.1	125190	157086	122169	129486	113421	112653	121870	119576	121521	123875	122089	121517	122085	122088	122093	121508
M793T38	[M-H]-	Pe(18:0e/10-hdohe)	1.60648	0.781778	0.00487776	792.547	38.3755			Lipids and lipid-like molecules	Glycerophospholipids	Glycerophosphoethanolamines	223340	184018	225323	193620	186333	232545	202722	261945	274350	202562	202537	214826	316340	346053	196091	285586	245103	155508	200433	206774	206932	193518	203197	200632	195240	203361	200406
M124T293_2	[M-H]-	Taurine	4.85673	0.744817	0.0209498	124.007	292.578	HMDB0000251	C00245	Organic acids and derivatives	Organic sulfonic acids and derivatives	Organosulfonic acids and derivatives	1.85773e+06	1.58808e+06	1.19831e+06	818943	1.25045e+06	1.42169e+06	1.04327e+06	740418	2.04004e+06	1.65626e+06	1.04343e+06	2.01826e+06	2.35928e+06	1.91952e+06	1.44223e+06	1.57139e+06	1.58249e+06	1.04779e+06	1.60271e+06	1.64292e+06	1.60507e+06	1.56806e+06	1.67561e+06	1.73718e+06	1.60308e+06	1.63806e+06	1.60357e+06
M253T38	[M-H]-	Cis-9-palmitoleic acid	3.70078	0.702767	0.0303224	253.216	37.544	HMDB0003229	C08362	Lipids and lipid-like molecules	Fatty Acyls	Fatty acids and conjugates	966457	1.04689e+06	954275	1.11325e+06	713655	1.86636e+06	717971	769665	1.21103e+06	1.23172e+06	662897	1.65334e+06	610426	1.13792e+06	506061	1.33658e+06	584790	1.15244e+06	1.03771e+06	847264	894712	893515	905704	947497	941750	889703	1.1469e+06
M912T191	[M-H]-	Pi 40:5	2.43198	0.690641	0.0110707	911.552	190.811			Lipids and lipid-like molecules	Glycerophospholipids	Glycerophosphoinositols	192705	217152	217687	190349	199363	240202	201827	242356	294227	239198	184167	260279	286474	350707	236106	458399	259833	33556.1	202732	202801	206250	205329	206131	206700	199838	202748	217403
M111T90	[M-H]-	Uracil	1.07055	0.677232	0.00520861	111.019	89.5525	HMDB0000300	C00106	Organoheterocyclic compounds	Diazines	Pyrimidines and pyrimidine derivatives	62805.7	71667.4	13846.4	30379	44330.1	49565.6	34353.1	76609.7	50857.3	41381.5	57972	73872.7	82902.1	67039.6	65619.4	40088.1	56263.7	55468.8	50097.8	52592.2	54942.8	55058.8	71190.2	38807.4	53495.6	56289.7	54967.3
M329T38	(M-H)-	7Z, 10Z, 13Z, 16Z, 19Z-Docosapentaenoic acid	1.613	0.667669	0.0147022	329.244	38.483						162652	183091	135687	73803.9	84092.7	246725	115648	113783	194623	103030	104093	83455.8	243207	184260	117379	226458	175456	168768	125556	125761	130694	126059	130898	132700	97344.1	128372	125629
M313T101	[M-H]-	9,10-dihydroxy-12z-octadecenoic acid	1.2363	0.663994	0.0329143	313.234	100.582			Lipids and lipid-like molecules	Fatty Acyls	Fatty acids and conjugates	91791.7	92701	27224.3	24399.5	61774.6	93340.5	73549.4	84701.3	96923.9	129736	87023.6	63065.9	130528	75328.8	49783.6	87680.4	29694	112958	76624.2	40895.7	77524.9	62778.2	80359.6	55192.1	78351.7	78121.8	78169.3
M715T38	[M-H]-	2-linoleoyl-1-palmitoyl-sn-glycero-3-phosphoethanolamine	1.4523	0.651149	6.45882e-05	714.501	38.3995	HMDB0008928		Lipids and lipid-like molecules	Glycerophospholipids	Glycerophosphoethanolamines	73244.4	107560	65504.5	41577.8	66550.2	80505	49056.8	81552.6	92130.9	49182.1	63778.7	80462.7	105541	104694	78585.8	79533.2	55107.8	35997.3	79414.3	79373.6	80217.1	72843	79273.2	79296.1	76351.1	77686.9	79402.4
M884T191_1	[M-H]-	Pi 38:5	4.25354	0.623452	0.001313	883.525	190.847			Lipids and lipid-like molecules	Glycerophospholipids	Glycerophosphoinositols	443223	578139	452322	330358	383824	553933	400750	523668	752766	500995	387185	594867	696734	1.01535e+06	569392	728039	460260	111027	596600	596785	608430	597279	625227	627433	596611	604245	588656
M860T193	[M-H]-	Pi(16:0e/15-hete)	3.70492	0.620314	0.000132745	859.525	193.254			Lipids and lipid-like molecules	Glycerophospholipids	Glycerophosphoinositols	460839	575249	407865	247289	385849	467877	335068	525628	626636	398306	382283	510373	626983	647052	459667	447099	341501	67719.4	479962	500215	507562	517434	507529	507544	506400	507877	493388
M225T54	[M-H]-	Myristoleic acid	1.29333	0.590038	0.00643216	225.183	53.757	HMDB0002000	C08322	Lipids and lipid-like molecules	Fatty Acyls	Fatty acids and conjugates	33742.9	47169.2	22381.7	51344.1	34972.4	43148.8	38414.4	51554.4	87635.1	62388.1	34008.4	89355.9	48723.1	72179.8	29271.7	91026.1	31750	50821.4	55819.6	40217	40550.9	42485.7	42302	49596.6	40115.9	40310.2	39998.3
M882T191_1	[M-H]-	Pi 38:6	1.50236	0.548764	1.94782e-06	881.506	191.054						45961.3	56536.9	37926.1	26440.2	36269.9	52469.5	33681.1	65438.3	66059.8	39988.6	31327.7	56448.6	64307.7	78612.1	43718.5	65017	35774.5	12218.4	47039.9	49358.4	50402.4	48543	52756	49330.6	53894.7	47459.1	46976.3
M855T192_3	[M-H]-	Pi 36:5	1.16763	0.548054	1.07205e-06	855.494	192.49			Lipids and lipid-like molecules	Glycerophospholipids	Glycerophosphoinositols	25722.9	35174.2	17513.2	21264.1	19461.3	30166.1	23145.4	42891.6	41029.8	21244.4	20121.6	38806.7	38431.3	44152.4	26539.5	35336.2	20253.3	8984.16	25109.5	27585.4	27586.8	28063.6	28045.3	28604.9	26448.6	30249.8	27570.9
M577T157	[M+HCO2]-	Alisol a 24-acetate	1.14323	0.525455	1.50045e-05	577.366	157.219			Lipids and lipid-like molecules	Prenol lipids	Triterpenoids	43409.6	44394.6	24472.7	5662.61	24152.9	33471.5	17552.2	36542.8	36724.5	29429.8	25028.2	33263.6	30837	50461.5	17493	37814.3	15567.4	15356.8	26018.3	28156.4	28030.5	27770.7	28146	28141.5	28294.2	25929.9	26011.5
M269T37	[M-H]-	Heptadecanoic acid	2.21862	0.517394	0.000386776	269.245	36.553	HMDB0002259		Lipids and lipid-like molecules	Fatty Acyls	Fatty acids and conjugates	196747	178451	57166.3	62462.2	66006.4	131389	78763.4	110922	91696.1	73015.6	93754.3	88810.7	120608	125805	63543.5	114983	71662.9	72931.7	85114.4	87868.9	87700.8	87848.7	88173	85503.5	85239.9	86850.5	85269.5
M763T38_1	[M-H]-	Pe(16:1e/14-hdohe)	2.04706	0.504273	9.84408e-06	762.503	38.017			Lipids and lipid-like molecules	Glycerophospholipids	Glycerophosphoethanolamines	104361	115772	56960.9	46555.7	31181.4	105251	65129.5	103776	100908	57168.1	68639.8	54882.9	159403	124914	52645.1	104082	65544	52501.8	71154.5	80601.7	77282.9	78885.3	50539.3	76017.2	76082.5	78959.5	78881
M791T138_1	[M-H]-	Pe(18:1e/20-hdohe)	2.5851	0.497712	2.92003e-08	790.53	137.834			Lipids and lipid-like molecules	Glycerophospholipids	Glycerophosphoethanolamines	192742	133160	86090.3	58769.5	83668.9	141798	67656.7	158241	146813	77126.8	71541.7	120150	173322	181164	90976.9	169700	83702.7	68005.6	92777.1	94365.2	94317.6	91239.6	94688.1	94302.6	92294.4	94421.2	88460.5
M791T39	[M-H]-	Pe(18:1e/7-hdohe)	1.9833	0.495504	1.62112e-06	790.53	38.638			Lipids and lipid-like molecules	Glycerophospholipids	Glycerophosphoethanolamines	101233	81200	65658.1	14861.7	51989.6	97310.7	51835.2	95890.4	102393	56865.1	49661.8	73665.4	128478	127182	51448.6	103288	53935.8	45594.1	53445	60067.3	62834	62864.3	62791.1	61364.6	62949.6	62898.6	57521.4
M241T37_2	[M-H]-	Pentadecanoic acid	1.26031	0.493538	0.000115749	241.214	36.777	HMDB0000826	C16537	Lipids and lipid-like molecules	Fatty Acyls	Fatty acids and conjugates	50013.4	51795	16637.3	26363.8	29303.7	44561.8	2244.86	50383.6	30685.1	19394.4	21607.9	26264.4	32974.8	38389.2	20070.4	42825.2	22239.2	23980.4	30788.6	35946.7	30680	22989.3	33762.6	29541.7	29519.1	27424	30747
M757T142	[M-H]-	1,2-dioleoyl-sn-glycero-3-phosphoethanolamine-n-methyl	2.33712	0.460592	1.77652e-06	756.548	142.006	HMDB0010565		Lipids and lipid-like molecules	Glycerophospholipids	Glycerophosphoethanolamines	124117	143834	53850.3	36926.2	65591.9	99680.5	51767.7	131882	91926	48392.6	64486.4	100766	107291	159360	72485.7	95082.9	60147.4	52142.9	82591.4	82597.9	82770.9	83803.6	84997.1	84324.7	84180.6	80649.8	82035.1
M295T37	[M-H]1-	9-hydroxy-10e,12z-octadecadienoic acid	3.06194	0.426819	1.2316e-06	295.225	36.7815	HMDB0062652		Lipids and lipid-like molecules	Fatty Acyls	Lineolic acids and derivatives	144272	227136	90883	77989	137388	212250	52544.4	249920	187394	85504.4	74046.5	144808	220385	174892	117858	199574	79537.1	85094.6	93203.8	92461.8	93925	92437	96279.4	92485.1	92418.7	90328.7	93775.2
M765T141	[M-H]-	Pe(16:0e/10-hdohe)	5.7066	0.416902	2.42875e-08	764.521	140.553			Lipids and lipid-like molecules	Glycerophospholipids	Glycerophosphoethanolamines	718297	636596	256103	187030	251437	539508	198204	665477	610014	274126	300079	523456	704383	809695	440775	576845	286229	144298	385818	351836	373394	360970	381427	381140	316623	381518	381708
M109T31	[M-H]-	Hydroquinone	1.72885	0.411938	0.00793346	109.028	31.378	HMDB0002434	C00530	Benzenoids	Phenols	Benzenediols	81015.3	29081.3	5915.14	55164.9	25986.3	91709.6	20697.6	35743.9	204477	25516.3	9452.93	72497.7	60186.9	121416	47149.2	126462	48545	52855.1	48929.6	72655.9	76840.8	76381.5	76699	76701.1	57319	75416.4	77357.9
M791T37	[M-H]-	1,2-distearoyl-sn-glycero-3-phospho-l-serine	2.33766	0.410929	1.60065e-06	790.543	37.232	HMDB0012378		Lipids and lipid-like molecules	Glycerophospholipids	Glycerophosphoserines	129851	104910	59499.5	45971.4	29469	114134	65227.6	115017	122103	50379.1	56413.5	62770.4	138294	158297	6580.49	131599	70286	51870.4	70478.5	83084.8	86173.9	70554	70480.5	68639.5	72657.3	72641.4	71086.6
M386T37	[M-H]-	Urapidil	1.3176	0.402875	0.000242982	386.231	37.417			Organoheterocyclic compounds	Diazinanes	Piperazines	39727.1	42598.2	12973.4	14369.9	23200.8	50699.3	9871.19	82473.8	31849.1	19124.2	20858.4	25450.6	41809.6	46320.4	15442.3	20882.6	15684.6	22081	15130.5	16063.5	17472.1	15619	16045	15636.7	15317.7	16072.7	15590.4
M343T103_1	[M-H]-	Thiamine monophosphate	1.63587	0.39256	0.00148765	343.081	103.41	HMDB0002666	C01081	Organoheterocyclic compounds	Diazines	Pyrimidines and pyrimidine derivatives	68702.1	45891.2	8747.75	9519.61	16361.4	48460.8	24554	136546	26320.9	34782.8	34658.2	51664.1	46087.7	64681.5	32349	77832.1	13018.9	26157.5	50523	50686.5	51049.7	53811.3	61700.8	57401	50183.9	50594.2	54018.1
M834T195	[M-H]-	Pi 34:2	5.73142	0.370306	2.64578e-08	833.512	194.855			Lipids and lipid-like molecules	Glycerophospholipids	Glycerophosphoinositols	523799	576146	267441	206262	267215	548032	261128	641002	856680	307311	331347	586553	681356	725986	246847	509385	205995	41318.8	365031	385642	396536	381329	382368	392736	373781	389962	381335
M309T193	[M-H-C2H4O]-	Prostaglandin f2.alpha.	3.54717	0.366921	3.49572e-06	309.203	193.455		C00639	Lipids and lipid-like molecules	Fatty Acyls	Eicosanoids	207927	418709	73374.6	52036.9	113600	223242	94125.7	307565	173731	116376	113695	234365	270711	166890	102257	272515	113051	67807.5	124542	135152	131159	145210	152336	136263	135086	138685	138550
M862T194	[M-H]-	Pi 36:2	11.6975	0.364148	6.2076e-09	861.542	194.024			Lipids and lipid-like molecules	Glycerophospholipids	Glycerophosphoinositols	2.27817e+06	2.49387e+06	1.13121e+06	688296	1.01016e+06	2.73819e+06	1.03577e+06	2.93404e+06	2.8738e+06	1.19421e+06	1.06735e+06	2.27826e+06	2.64065e+06	2.39304e+06	1.50614e+06	2.10293e+06	496059	65146.3	1.48221e+06	1.55803e+06	1.602e+06	1.55488e+06	1.55388e+06	1.48762e+06	1.55928e+06	997506	1.27086e+06
M279T39	[M-H]-	Linoleic acid	30.179	0.363494	6.15384e-05	279.232	38.546	HMDB0000673	C01595	Lipids and lipid-like molecules	Fatty Acyls	Lineolic acids and derivatives	2.2459e+07	2.92685e+07	7.87745e+06	8.88052e+06	8.24926e+06	1.70478e+07	6.33095e+06	1.20207e+07	1.21934e+07	6.03713e+06	5.46562e+06	9.77567e+06	1.55035e+07	2.41601e+07	4.50704e+06	1.59284e+07	5.08194e+06	6.69832e+06	7.71213e+06	7.76093e+06	9.11489e+06	7.23583e+06	6.85112e+06	9.97359e+06	7.17083e+06	6.81084e+06	7.78281e+06
M872T192	[M-H]-	Pi 37:4	3.17911	0.316273	5.04939e-05	871.524	191.613						121712	169414	70168.1	24938.4	58109	82662.2	48396	146832	135097	61898.1	73788	247316	152293	322283	53123.1	207104	92296.7	16937.3	124943	135315	126090	122606	141172	122636	102611	125866	122575
M883T138	[M+Hac-H]-	Pc(18:0/15-hepe)	1.1755	0.313252	4.13652e-06	882.603	137.501			Lipids and lipid-like molecules	Glycerophospholipids	Glycerophosphocholines	19598.1	20887.1	9552.84	12000.6	6565.94	18809.2	7751.04	22580.7	17101.8	4496.32	7005.41	19966.6	30214.8	32326.9	3433.05	26352.5	13486.4	8130.38	9207.04	9115.83	9210.31	10339.3	9405.87	9498.82	9779.23	12808.1	8588.14
M182T33	(M-H)-	Saccharin	2.19591	0.309884	0.0133222	181.99	32.729						124597	94365.6	3514.78	16462.1	35639.8	50800.9	49652.2	220793	48473.8	38297.1	35545.2	150653	52463.7	73570.3	57699	77424.2	65681.3	26353.3	46516.4	46116.8	45880.7	45882.8	48151.3	40737.4	32738.8	44715.2	35057.2
M119T25	[M-H-CH3NO2]-	Glufosinate	2.40649	0.292131	1.84991e-05	119.049	24.7165		C05042	Organic acids and derivatives	Carboxylic acids and derivatives	Amino acids, peptides, and analogues	114555	84801.5	28734.8	45152.5	2211.62	180074	29959	131830	139219	48269.4	33090.1	70197.5	101471	90567.1	37905	41520.4	9556.03	35778.6	38195.5	39925.1	39751.9	38432.1	39747.4	39736.5	36369.1	37632.6	39663.7
M333T25	[M-H]-	Daidzein 4'-sulfate	2.04642	0.271606	0.0116036	333.002	25.418			Phenylpropanoids and polyketides	Isoflavonoids	Isoflav-2-enes	3777.24	78428.8	11761.6	10137.7	10267.5	149121	12227.8	8286.47	143695	28137.7	31403.7	45215.7	135558	84330	85550.6	172526	11316.5	12909.1	19437	19425.3	20121.7	19475.2	20145.6	20126.2	20201.8	16803.2	14877.2
M789T39	[M-H]-	Pe(18:2e/7-hdohe)	1.2526	0.251654	7.90765e-05	788.522	39.212			Lipids and lipid-like molecules	Glycerophospholipids	Glycerophosphoethanolamines	39121.8	17881.4	10342.9	4085.08	2513.72	31310.2	11316.3	35763.7	31700.8	7199.16	798.168	13896	33262.3	40554	10559.1	3846.06	3078.12	11358.1	15621.6	16434.6	16528	16406.4	16420.2	10201.9	15848.5	15661	16393.7
M277T38	[M-H]-	Linolenic acid	7.20095	0.242399	5.62576e-06	277.215	37.59	HMDB0001388	C06427	Lipids and lipid-like molecules	Fatty Acyls	Lineolic acids and derivatives	1.0583e+06	1.35372e+06	252274	324890	193591	1.39436e+06	190202	750389	459530	201361	219009	640148	712155	594418	181443	769002	144612	161360	293664	255422	291602	365530	278534	278702	294063	195995	343334
M900T190	[M-H]-	Pi 39:4	3.9394	0.233568	9.13308e-05	899.558	190.24						129671	228259	48790.2	52375.7	84126.3	158067	92039.2	206093	171867	42704.4	63466.8	273042	206073	545716	27114.8	272056	88102.1	11401.2	89840.7	72187	86913.8	91291.6	93241.4	87403.4	86569.9	88078.3	86586.6
M133T24	[M-H-CH4]-	4-tert-butylphenol	2.89565	0.228846	5.93151e-06	133.065	24.329	HMDB0032063	C14200	Benzenoids	Benzene and substituted derivatives	Phenylpropanes	108169	114832	22558.8	43265.8	5067.75	247545	47002.1	152892	198108	50281.6	37652.5	122233	187168	91368.4	41443.7	79384.4	10540.4	39453.2	26429.7	27165.6	28766.4	26627.2	28513.7	26617.7	26439.9	26464.3	26475.2
M186T111	[M-H-H2O]-	Indolelactic acid	4.8245	0.165332	0.0158865	186.054	111.383	HMDB0000671	C02043	Organoheterocyclic compounds	Indoles and derivatives	Indolyl carboxylic acids and derivatives	877125	163581	13651	115016	4848.27	328848	34696.1	926944	89578.5	4694.51	98377.2	197214	101062	85804.2	144750	83080.2	14827.2	71543.1	93078.7	96947.7	100130	100329	100187	100124	95094.4	100460	99953
M848T194_2	[M-H]-	Pi 35:2	2.76975	0.157369	1.30451e-08	847.534	193.784			Lipids and lipid-like molecules	Glycerophospholipids	Glycerophosphoinositols	73716.5	78829.5	16541.8	15624.7	18066.6	79798.4	22494.7	113723	76174.7	17701	18953.9	112359	109554	128056	20899.9	81696.2	15071.1	2667.33	50997.6	47576.5	48821.1	48836.7	48801.2	51953.8	43066.1	47852.1	47858.1
M188T109	[M-H]-	1h-indole-3-propanoic acid	4.10607	0.135448	0.00884995	188.07	108.808	HMDB0002302		Organoheterocyclic compounds	Indoles and derivatives	Indolyl carboxylic acids and derivatives	626516	94392.8	9975.91	60810	7127.73	328948	22910.6	521309	73673.2	1796.04	30671.5	87509.3	96600.2	65479.8	98011.2	54439.4	15210.7	16448.3	71357.4	80158.8	76264.9	66619.8	80472.5	93091	75846.1	76243.4	80396.7
M407T224	[M-H]-	Cholic acid	1.03024	0.0970245	0.0489271	407.275	223.851	HMDB0000619	C00695	Lipids and lipid-like molecules	Steroids and steroid derivatives	Bile acids, alcohols and derivatives	62414.3	1164.7	694.059	1375.52	577.461	10434.4	1536.9	13467.4	11601	2015.98	4802.34	2041.03	6477.65	903.085	657.266	1976.65	376.437	1667.59	35530.5	35560.2	36435.2	35556.4	36750.5	36787.4	35559	35547.3	48008.7
M661T315	[M-H]-	Medicagenic acid base -h2o + o-hexa	1.67772	0.0846109	0.0474337	661.349	315.026			Lipids and lipid-like molecules	Prenol lipids	Terpene glycosides	143961	7710.8	833.444	5166.08	309.352	41723.8	1616.66	69011.4	6083.98	380.761	2682.52	11454.3	8305.15	5149.95	870.428	10983.9	622.107	7536.57	6104.04	5873.51	6050.07	6218.65	5509.98	6101.03	5126.55	6877.69	5986.1

## Sheet: urine differential 24-positive
ID	adduct	Name	VIP	Fold change	p-value	m/z	rt(s)	HMDB	KEGG	SuperClass	Class	SubClass	NC-24W-U5	NC-24W-U7	HFD-24W-U6	NC-24W-U3	HFD-24W-U4	HFD-24W-U3	NC-24W-U6	HFD-24W-U9	HFD-24W-U1	HFD-24W-U2	NC-24W-U2	HFD-24W-U5	HFD-24W-U8	NC-24W-U9	HFD-24W-U7	NC-24W-U8	NC-24W-U4	NC-24W-U1	QC-1	QC-2	QC-3	QC-4	QC-5
M213T60	[M+H]+	Harmine	4.94041	101.194	0.00553514	213.098	60.3845	HMDB0030311	C06538	Alkaloids and derivatives	Harmala alkaloids		10774.7	4340.58	207902	16867.6	345846	881642	9746.54	3.17562e+06	503106	415131	9389.15	943202	459582	8372.85	767329	5833.68	2776.88	7401.28	662607	690464	662629	662643	668109
M482T211	[M+H]+	1-stearoyl-2-hydroxy-sn-glycero-3-phosphoethanolamine	1.23734	38.1876	0.023986	482.345	210.738	HMDB0011130		Lipids and lipid-like molecules	Glycerophospholipids	Glycerophosphoethanolamines	2412.27	2859.08	2830.19	1228.44	2268	13098.6	3302.08	213651	2801.74	4310.69	855.69	2477	139607	2553.61	208711	2465.69	658.83	2287.19	43524.5	45066.4	45506.2	45506.3	45511.1
M398T198_2	[M+H-H2O]+	Bimatoprost	6.37574	26.9386	0.0338228	398.289	198.104			Lipids and lipid-like molecules	Fatty Acyls	Eicosanoids	42869.8	293495	278228	110663	35241.3	283888	69602.7	4.33286e+06	51219.1	181369	35819.9	829572	2.35879e+06	5293.48	8.31522e+06	4323.82	8463.65	56158.1	1.76005e+06	1.78738e+06	1.76783e+06	1.76901e+06	1.73772e+06
M344T186_2	[M+H]+	Lauroyl-l-carnitine	1.07511	24.3312	0.0312565	344.277	185.709	HMDB0002250		Lipids and lipid-like molecules	Fatty Acyls	Fatty acid esters	504.905	628.313	826.018	2577.44	1169.87	24809.3	7907.15	200693	1184.97	5608.09	4423.24	2794.11	60854.5	309.432	157571	609.803	2281.97	4489.89	34713.1	35970.7	34943.6	35376.4	34935.5
M442T224	[M+H]+	N-(.alpha.-linolenoyl)tyrosine	1.2005	19.1971	0.0193116	442.314	224.199			Organic acids and derivatives	Carboxylic acids and derivatives	Amino acids, peptides, and analogues	3111.22	3634.64	6689.44	6888.16	1280.34	21109.9	6894.33	154969	817.283	20830.5	2058.07	6777.37	195235	1766.16	98649.7	482.83	7209.1	1800.91	35322.8	37308.2	36914.5	37436.2	37432.6
M404T234_2	[M+H]+	Undecanamide, n-cyclopropyl-11-(3-hydroxy-5-pentylphenoxy)-	3.50597	15.3614	0.00355722	404.298	234.4						24665.6	3020.16	116973	38376.5	108751	355077	25625.6	1.32526e+06	5324.37	207691	29823.3	399195	784882	20808.4	590907	2207.47	85359.7	60341.1	316872	323120	320279	324050	320243
M402T222	[M+H]+	Myriocin	6.74929	14.828	0.00133887	402.284	222.364		C19914	Lipids and lipid-like molecules	Fatty Acyls	Fatty acids and conjugates	116412	27456.5	465431	158769	268058	1.38864e+06	86890.8	4.01969e+06	3579.7	1.07151e+06	141478	1.55974e+06	2.66192e+06	43251.1	2.53199e+06	17185.5	243885	232671	1.14797e+06	1.21121e+06	1.13874e+06	1.1479e+06	1.13036e+06
M199T119	[M+H-C10H9SO3N]+	Cyclosulfamuron	2.2072	11.4819	0.000519394	199.082	119.392		C18439	Organic oxygen compounds	Organooxygen compounds	Carbonyl compounds	6499.6	7758.14	114049	1578.14	77285.9	203190	10399	200745	79018.7	58023.4	19649.8	187535	71172.7	5989.94	382026	1452.24	29326.6	41833.7	118355	118400	132601	109958	110882
M298T137	[M+H-O2S]+	Omeprazole sulfone	1.71976	11.0213	0.00314891	298.145	136.994	HMDB0014012		Organoheterocyclic compounds	Benzimidazoles	Sulfinylbenzimidazoles	12080	3191.92	72492.5	8627.84	6325.57	204084	13438.1	103458	53459.2	153275	21912.7	22592.6	204814	5649.05	250608	2854.77	13005.6	16288.4	96638.4	96254.4	44432.7	95765.3	40053.1
M795T139	[M+H]+	1-(1z-octadecenyl)-2-(5z,8z,11z,14z-eicosatetraenoyl)-sn-glycero-3-phosphocholine	6.60903	10.3577	0.0312434	794.605	139.436	HMDB0011253		Lipids and lipid-like molecules	Glycerophospholipids	Glycerophosphocholines	21741.5	28978.6	106819	597729	19779.1	1.94071e+06	717603	6.88744e+06	107771	284049	596990	422132	2.23334e+06	13400.1	7.39433e+06	6528.86	15000.9	165040	2.07949e+06	2.07954e+06	2.05866e+06	2.07958e+06	1.99065e+06
M416T235_2	[M+H]+	Salmeterol	9.47354	10.0108	0.00415918	416.3	234.662	HMDB0015073	C07241	Benzenoids	Benzene and substituted derivatives	Benzyl alcohols	128988	514046	1.15703e+06	1.15058e+06	133777	5.34806e+06	606677	6.24796e+06	590768	1.86182e+06	341577	925246	7.54947e+06	159243	8.99071e+06	46600.9	123864	144161	2.66103e+06	2.67988e+06	2.6799e+06	2.68e+06	2.59455e+06
M753T141	[M+H]+	1-(1z-octadecenyl)-2-(5z,8z,11z,14z-eicosatetraenoyl)-sn-glycero-3-phosphoethanolamine	3.75937	9.28834	0.0424377	752.557	141.223	HMDB0005779		Lipids and lipid-like molecules	Glycerophospholipids	Glycerophosphoethanolamines	16312	22162.4	123342	260012	23010.4	507929	242159	2.35205e+06	42963.3	96824.2	136796	311564	436133	13394.4	2.79405e+06	9772.69	23648.1	80695.1	751797	755543	755524	756033	745669
M795T86	(M+CH3CN+Na)+	Sphingomyelin (d18:1/18:0)	1.25649	9.21294	0.0421938	794.602	86.185	HMDB0001348/HMDB0010168/HMDB0010169/HMDB0011698/HMDB0011699/HMDB0012084/HMDB0012085/HMDB0012087/HMDB0012088/HMDB0012089/HMDB0012090/HMDB0012091/HMDB0012092/HMDB0012093/HMDB0012094/HMDB0012095/HMDB0012096/HMDB0012100/HMDB0012101/HMDB0012102/HMDB0012103/HMDB0012104/HMDB0012105/HMDB0012107/HMDB0013461/HMDB0013462/HMDB0013463/HMDB0013464/HMDB0013465/HMDB0013466/HMDB0013467/HMDB0013468/HMDB0013469	C00550	Lipids and lipid-like molecules	Sphingolipids	Phosphosphingolipids	2716.88	1895.09	5360.75	23923.2	1468.67	67405	28404.1	303049	10662.5	12621	22701.9	10938.7	87297.9	1411.84	280849	780.695	1441.01	8716.42	62884.8	62881.9	59800.2	65969.9	63522.7
M185T60	[M+H-CH2O2]+	Naproxen	3.50575	8.62624	0.0074877	185.102	60.427	HMDB0001923	C01517	Benzenoids	Naphthalenes		64984.8	20743.6	131842	72552.9	196737	600875	32877.4	1.72315e+06	294729	247432	164094	528613	284628	29672.9	444704	7576.89	71801	92642.9	384117	400722	384124	384106	387722
M767T141	[M+H]+	1-o-hexadecyl-2-o-(5z,8z,11z,14z,17z-eicosapentaenoyl)-sn-glyceryl-3-phosphorylcholine	7.27476	8.5548	0.0189522	766.574	141.132			Lipids and lipid-like molecules	Glycerophospholipids	Glycerophosphocholines	20088.1	50472	160679	636397	13793.5	1.65359e+06	1.88698e+06	7.88351e+06	115963	878179	352648	813514	5.04945e+06	14471.9	4.79242e+06	3131.8	17333.9	136480	2.20739e+06	2.19478e+06	2.19987e+06	2.20737e+06	2.11702e+06
M316T193	M+	Decanoyl-L-carnitine	1.67449	7.16847	0.0349088	316.246	193.443						38282.2	3712.4	25916.2	20117.8	16742	81317.6	22528.6	445288	14976.9	31522.2	50140	64947.8	64549.4	6770.15	412424	4355.38	31623.9	34429.9	122971	129208	125535	127138	127177
M277T447	[M+H]+	L-saccharopine	2.12905	6.47139	0.00136894	277.138	446.741	HMDB0062698	C00449	Organic acids and derivatives	Carboxylic acids and derivatives	Amino acids, peptides, and analogues	32243.7	8837.41	48506.8	34957.9	129834	173715	23363	349755	31524.6	84799.8	34992.6	267403	117561	20386.8	377375	15838.6	48329.8	26551.9	117302	126593	126591	124459	124450
M761T39	[M+H]+	2-oleoyl-1-palmitoyl-sn-glycero-3-phosphocholine	2.46058	6.04108	0.0490766	760.582	39.4985	HMDB0007972		Lipids and lipid-like molecules	Glycerophospholipids	Glycerophosphocholines	59747.9	15034.7	28796.1	130721	17260.8	215185	220201	1.11119e+06	24043.8	57843.1	96885.9	161008	158925	20585.6	1.10369e+06	7267.3	13253.4	62046.8	357781	360841	356802	354481	347603
M227T71	[M+H]+	Indalone	1.8172	5.05988	0.0327601	227.137	71.302		C19142	Organoheterocyclic compounds	Pyrans	Pyranones and derivatives	26264.3	7304.23	60775.4	51423.1	77891.8	195565	43677.7	770936	41163.1	114236	26604.5	169628	86843.1	68384.1	281950	11470.3	85793.9	19805.5	151088	166014	146905	184754	149385
M358T425	[M+H]+	Trans-epoxysuccinyl-l-leucylamido(4-guanidino)butane	2.4964	4.00682	0.0031636	358.195	424.621		C01341	Organoheterocyclic compounds	Epoxides	Oxirane carboxylic acids and derivatives	50681.2	13966.7	79139.1	157932	61490	349644	43475.8	489146	66971.2	177370	138276	404448	373066	36321.2	604027	26684.2	81699.1	119172	199131	212669	204902	212867	214053
M288T206	[M+H]+	Octanoylcarnitine	4.57103	3.88565	0.0066307	288.217	206.02	HMDB0000791		Lipids and lipid-like molecules	Fatty Acyls	Fatty acid esters	332021	73157.3	394225	283998	397442	1.17392e+06	137159	2.15082e+06	139742	746044	769315	1.04499e+06	488295	66908.7	1.75892e+06	32245.4	420163	520425	823827	861379	839785	823817	804610
M769T144_1	[M+H]+	1-hexadecyl-2-(5z,8z,11z,14z-eicosatetraenoyl)-sn-glycero-3-phosphocholine	4.68	3.84948	0.0167606	768.587	143.541			Lipids and lipid-like molecules	Glycerophospholipids	Glycerophosphocholines	60437.3	86098.3	125216	1.20206e+06	66929.8	1.25865e+06	574183	2.92056e+06	131114	420230	451191	1.30567e+06	1.84237e+06	21084.8	2.28558e+06	4707.16	28366.9	694394	1.14009e+06	1.14824e+06	1.1482e+06	1.14817e+06	1.11854e+06
M184T226_2	[M+H-NH3]+	4-(4-aminophenoxy)aniline	2.87204	3.8467	0.00160659	184.074	225.802		C14759	Benzenoids	Benzene and substituted derivatives	Diphenylethers	72125.5	7101.43	221183	296139	53731.6	543528	11744.5	591497	43579.1	297140	278481	470919	468168	12032.6	463558	2235.39	13815.3	134327	266451	266466	268011	272066	267336
M255T75	[M+H]+	Fenbufen	1.26789	3.78142	0.00502931	255.096	74.562			Organic oxygen compounds	Organooxygen compounds	Carbonyl compounds	17510.1	3718.67	56585.8	34424	59694.2	169494	62316.6	41496.7	8426.06	45474.1	16889.6	49341.8	70054.8	15955.5	153107	982.087	13354.6	25986.1	128008	125653	123819	123827	114319
M146T359_2	[M+H]+	G-guanidinobutyrate	4.30645	3.65174	0.0032884	146.091	359.464	HMDB0003464	C01035	Organic acids and derivatives	Carboxylic acids and derivatives	Amino acids, peptides, and analogues	270252	19105.2	488682	232339	1.39811e+06	1.09187e+06	101844	1.13132e+06	269711	163631	287936	1.74121e+06	682178	181748	627330	8092.82	872338	100785	477220	484492	485439	480224	480223
M412T287	[M+H-3H2O]+	Glycocholic acid	1.14043	3.54583	0.0476301	412.266	286.869	HMDB0000138	C01921	Lipids and lipid-like molecules	Steroids and steroid derivatives	Bile acids, alcohols and derivatives	18819.9	6275.59	9075.71	49896.8	6513.4	35011.2	23819.2	53151.8	4232.94	132352	31641.6	23548.3	191581	8649.77	248972	2040.21	15247.4	60922.5	60439.7	62488.5	63380.6	63370.6	63359.8
M192T90	(M+CH3COO+2H)+	Nname,cis-4-Hydroxy-D-proline	1.12441	3.47305	0.000767222	192.085	90.034						5665.39	6892.83	25389.7	15663.7	33109.9	63049.2	25061.6	62892	11282	60437.6	27028	88910.4	117107	9909.02	59789.4	2208.48	26171.1	24745.2	52820.6	63994.1	52867.9	52494.4	56924.9
M386T389	(M-H+2Na)+	Trp-His	1.19006	3.3939	0.0051056	386.111	388.904						24445.6	4857.2	43486.3	28905.2	43709.8	101701	20946.5	133246	28009.4	22428.2	22976.5	137527	24760.6	17915.8	71228.1	8735.11	39916.6	13447.8	42978.3	43367.5	43028.2	42985	44191.4
M188T297_2	[M+H-C2H4]+	2-chloro-4-methylamino-6-diethylamino-s-triazine	1.50477	3.32995	0.0215744	188.09	296.541			Organoheterocyclic compounds	Triazines	Aminotriazines	41832.2	8019.08	50643.5	41253.7	248974	356777	57219.4	75574.7	20550.9	69424	161187	110105	315302	26975.7	167043	10904.6	26766.7	46173.3	92002.8	96826.8	96828	95876.9	96814
M313T112	(2M+Na)+	Oxyquinoline	1.74539	3.25419	0.0380258	313.088	111.711						64339.1	27099.7	53832.7	147562	56296.3	627253	55449.8	164327	25733.7	263614	175712	211133	334344	12512	138193	7573.57	6609.17	86743.7	156336	156059	156362	158784	163199
M155T307	[M+H]+	2,3-dimethoxyphenol	1.02573	3.14577	0.0470198	155.08	307.235	HMDB0131479		Benzenoids	Phenols	Methoxyphenols	43990.1	3254.46	33632.4	7308.63	121483	21995	1859.56	23037.7	55020.2	21417	8922.9	175367	3355.94	28298.5	88543	6279.14	61513.5	9530.44	38263.2	40047.6	36873	40625.5	40065.7
M173T202	[M+H-C3H6O2]+	.alpha.-santonin	1.0956	3.05559	0.00900565	173.116	202.352		C02206	Lipids and lipid-like molecules	Prenol lipids	Terpene lactones	18734.7	2226.67	24085.2	14510.4	36510.6	77527.5	23134	67458.1	21460.5	23697.5	28041.8	132069	42219.4	18006.8	131542	1944.35	57314.4	17443.2	47499	47368	48186.4	45935.8	52035.5
M203T227	[M+H]+	Dimethyl suberate	3.57048	3.0193	0.00713126	203.109	227.218		C17803	Lipids and lipid-like molecules	Fatty Acyls	Fatty acid esters	295103	42666.3	224210	185248	447789	1.26741e+06	256862	694135	106241	400925	555895	1.07075e+06	545081	30893.2	1.37101e+06	37286	311544	376485	435573	451143	453748	453763	449138
M129T361_2	[M+H-CH2O2]+	4-ketopimelic acid	1.11031	2.91993	0.0357953	129.064	361.431			Organic acids and derivatives	Keto acids and derivatives	Medium-chain keto acids and derivatives	21134.1	2967.37	38301.7	36403.8	12481.2	103181	4962.26	203326	9534.12	20682.6	55627.1	142485	39932.8	16134.4	75217.5	3161.1	88829.8	27718.3	90192	93240.6	90501.8	91869.9	106696
M290T395	[M+H]+	Adipoyl-l-carnitine	5.03843	2.86532	0.00284316	290.16	395.377			Lipids and lipid-like molecules	Fatty Acyls	Fatty acid esters	819007	122255	455544	571830	928633	2.29451e+06	453198	1.36976e+06	531995	1.03471e+06	632690	1.57074e+06	2.91533e+06	275245	1.80808e+06	137989	552599	736407	1.09853e+06	1.08566e+06	1.10499e+06	1.10811e+06	1.12993e+06
M164T213_2	[M+H]+	Acetylcysteine	6.32157	2.84269	0.0102708	164.037	213.124	HMDB0001890	C06809	Organic acids and derivatives	Carboxylic acids and derivatives	Amino acids, peptides, and analogues	353279	94295	1.18248e+06	3.19055e+06	273558	3.1872e+06	133511	3.87982e+06	973128	1.6971e+06	863107	4.00942e+06	2.62982e+06	72474.7	2.41113e+06	179164	1.211e+06	942845	1.89685e+06	1.86434e+06	1.91918e+06	1.91911e+06	1.94046e+06
M376T250	[M+H]+	Tuberostemonine	1.77368	2.82189	0.0268764	376.267	249.839			Alkaloids and derivatives	Stemona alkaloids	Stemoamide-type alkaloids	94432.9	11971.7	46637.7	129882	40031.5	176522	44768.6	554302	49576.9	117787	100682	168162	332054	13766.5	241907	5941.14	97107.7	189330	150910	152836	155672	152830	151835
M122T213_2	[M+H]+	DL-cysteine	2.44766	2.74458	0.0129967	122.026	212.661	HMDB0000574	C00097	Organic acids and derivatives	Carboxylic acids and derivatives	Amino acids, peptides, and analogues	61424.6	17755.1	172742	523822	40380.3	555439	23662.1	579652	143644	275458	146374	628222	430520	15649.8	373345	32452.4	197803	141867	291769	300042	299976	304645	299430
M291T466	[M+H]+	Argininosuccinic acid	3.33861	2.72435	0.00371437	291.129	465.791	HMDB0000052	C03406	Organic acids and derivatives	Carboxylic acids and derivatives	Amino acids, peptides, and analogues	315317	39068	430442	438905	431634	1.23909e+06	157300	696600	139588	296959	131992	512584	607855	87083.1	834849	80772.3	348320	360637	404358	425904	420045	415495	415433
M139T289	[M+H]+	4-imidazoleacrylic acid	4.82833	2.6674	0.000849266	139.051	288.708	HMDB0000301	C00785	Organoheterocyclic compounds	Azoles	Imidazoles	518545	169880	536710	799188	1.16999e+06	1.10343e+06	383377	2.07428e+06	337008	832339	437463	1.34011e+06	1.65107e+06	506229	1.73591e+06	100626	617334	584879	830829	830848	887824	852088	830888
M156T191	[M+H]+	4-phenylpyridine	1.53916	2.61909	0.0108177	156.079	191.411	HMDB0033123	C11481	Organoheterocyclic compounds	Pyridines and derivatives	Phenylpyridines	98250.2	37132	138567	70645.1	38071.8	313371	22464.6	247382	48698.4	130687	119481	380027	109062	15494	159890	11180.9	28079.5	126801	160225	160220	162254	160265	166345
M229T423	[M+H]+	Pro-hyp	7.64329	2.55969	0.0160687	229.118	422.767	HMDB0006695		Organic acids and derivatives	Carboxylic acids and derivatives	Amino acids, peptides, and analogues	2.1521e+06	309588	1.19046e+06	4.16911e+06	2.26004e+06	7.01088e+06	1.36186e+06	6.45018e+06	591852	1.21837e+06	1.99996e+06	3.70338e+06	4.11306e+06	889852	6.39998e+06	410057	992654	1.5756e+06	2.62789e+06	3.05631e+06	2.6217e+06	2.63349e+06	2.84812e+06
M357T539	[M+H]+	.beta.-estradiol 17-valerate	5.43254	2.52223	0.0159243	357.248	539.49		C12859	Lipids and lipid-like molecules	Steroids and steroid derivatives	Steroid esters	713816	196157	566558	1.17236e+06	526480	3.13799e+06	464716	4.23172e+06	472006	1.58183e+06	1.57895e+06	3.16688e+06	1.65753e+06	319136	2.91561e+06	360429	1.06638e+06	1.70538e+06	1.5826e+06	1.59525e+06	1.53328e+06	1.59294e+06	1.60624e+06
M165T73_2	[M+H-C2H3NO]+	Methabenzthiazuron	3.02051	2.46643	0.00138999	165.065	73.021		C10909				185956	85536.6	245075	272075	413237	639872	177400	575854	119392	298878	344611	678844	416253	136477	806478	61431.6	241774	264051	379351	383285	375095	375128	375122
M329T386	(M-H+2Na)+	Glu-His	2.0646	2.27043	0.0385278	329.09	385.631						178434	18783.4	124006	367896	180953	740471	86652	482787	95018.2	139221	257070	440308	169352	56208.7	409920	26914.2	137285	138707	200052	208613	208609	208607	208595
M250T91	(M+H-H2O)+	Adenosine	1.87474	2.23432	0.00508669	250.092	91.2915	HMDB0000050	C00212	"Nucleosides, nucleotides, and analogues"	Purine nucleosides		66719.3	46061.4	83973.8	161567	115395	317561	110176	391433	57027.2	179095	139813	267613	269806	51455.7	300058	42188.8	127730	164975	182531	192150	176211	182536	184215
M170T384_2	[M+H]+	3-methyl-l-histidine	11.4777	2.1596	0.00678628	170.093	383.931	HMDB0000479	C01152	Organic acids and derivatives	Carboxylic acids and derivatives	Amino acids, peptides, and analogues	4.63193e+06	1.78422e+06	3.88361e+06	8153351	4.60807e+06	1.1435e+07	2.7292e+06	1.33948e+07	3.09908e+06	1.49371e+07	9.71141e+06	9.65624e+06	8.64937e+06	2.78306e+06	1.13661e+07	1.60972e+06	3.68083e+06	6.21764e+06	8.83267e+06	8.85423e+06	8.84175e+06	8.8641e+06	1.21291e+07
M274T281	[M+H]+	5-Hydroxymethylcytidine	1.37351	2.11155	0.00506542	274.102	280.854						41019.2	16543.6	137299	54697.6	94809.6	165705	107966	111738	35192	183153	88469.9	116676	193943	21651.9	199465	48229.4	121007	92813.3	100916	107643	109622	107681	111303
M227T289	[M+H]+	Pyroglu-pro	1.42692	2.06397	0.00901783	227.101	289.278			Organic acids and derivatives	Carboxylic acids and derivatives	Amino acids, peptides, and analogues	68732.8	13355.3	55632	105771	76165.3	199833	40011.7	182574	40554.4	97997.7	82965.2	181449	145101	38208	182322	15055	116872	97293.6	106558	108225	109052	109044	109044
M154T161_2	[M+H]+	1-naphthonitrile	3.42389	2.04756	0.00400084	154.061	160.683						473252	69574.2	431527	488626	804824	1.21139e+06	653101	878401	234470	543377	620078	1.06026e+06	872025	238641	994961	108893	670883	296876	760058	799386	740799	744365	726102
M286T161	[M+H]+	N-acetylcytidine	2.70351	2.03548	0.00429401	286.103	161.087						265804	40706.7	253318	289931	455108	764139	441504	567954	137950	361942	365105	677550	522806	195310	655332	62689.9	439715	182862	481590	483327	481246	473920	466989
M74T260_2	[M+H]+	Methylguanidine	1.68979	2.01828	0.022696	74.0709	260.031	HMDB0001522	C02294	Organic nitrogen compounds	Organonitrogen compounds	Guanidines	150395	22561.8	132556	161160	99002.6	324454	145816	337706	61617.1	140942	148301	375670	138864	17970.7	318465	14766	174227	152606	193183	196915	197478	198418	198424
M282T292	[M+H]+	1-methyladenosine	3.44835	2.00018	0.00564735	282.119	291.632	HMDB0003331	C02494	"Nucleosides, nucleotides, and analogues"	Purine nucleosides		322566	93179	459852	727859	969989	1.36418e+06	419167	1.05809e+06	487811	486475	395693	1.01995e+06	484473	284009	1.16531e+06	100528	637155	706007	650800	718692	650894	650957	665144
M369T546	[M+H]+	Perindopril	1.98318	1.96494	0.0220123	369.247	546.453	HMDB0014928	C07706	Organic acids and derivatives	Carboxylic acids and derivatives	Amino acids, peptides, and analogues	172633	46592.4	117333	250084	195034	645981	171593	469417	93106.2	182078	254927	450270	336953	105430	497287	92377.8	292526	192347	248287	250524	237605	248277	253734
M129T84_2	[M+H]+	5-methyl-5,6-dihydrouracil	1.82655	1.78228	0.0381494	129.065	84.1975	HMDB0000079	C00906	Organoheterocyclic compounds	Diazines	Pyrimidines and pyrimidine derivatives	154443	39531.2	160749	312953	266517	553828	504003	510814	88042.5	295907	251172	581767	482230	219437	737951	57063.1	345619	208143	389578	389508	384098	389578	379859
M298T195	[M+H]+	7-methylguanosine	1.63813	1.77555	0.0471733	298.113	195.353	HMDB0001107	C20674	"Nucleosides, nucleotides, and analogues"	Purine nucleosides		179963	39900.5	100118	194911	241067	521685	247823	244989	73931	211529	200583	410496	500674	93925.7	390027	31489.9	298993	242472	210166	225421	222662	225400	225553
M251T126	[M+H-2H2O]+	Orcinol .beta.-d-glucoside	4.94509	1.77448	0.0389864	251.078	126.118			Organic oxygen compounds	Organooxygen compounds	Carbohydrates and carbohydrate conjugates	1.49696e+06	389782	1.19241e+06	1.77079e+06	1.30483e+06	3.7224e+06	1.14331e+06	2.70739e+06	867060	1.78965e+06	1.86992e+06	4.74335e+06	2.27159e+06	801598	2.5171e+06	287415	2.05266e+06	2.41224e+06	1.87978e+06	1.87979e+06	1.89178e+06	1.87984e+06	1.92977e+06
M181T129_2	[M+H]+	Acetoveratrone	1.69028	1.71591	0.0336168	181.096	129.154			Organic oxygen compounds	Organooxygen compounds	Carbonyl compounds	171309	40379.7	101116	262538	177311	323781	127533	350874	95548.9	263805	196804	389925	329243	98615.6	452848	38724.4	261144	281197	210742	217597	219613	219610	219599
M137T127_2	[M+H-C5H8O4]+	Inosine	5.55442	1.6932	0.0433282	137.046	126.541	HMDB0000195	C00294	"Nucleosides, nucleotides, and analogues"	Purine nucleosides		1.958e+06	601929	1.71126e+06	2.81667e+06	1.58609e+06	4.89604e+06	1.55975e+06	3.44449e+06	1.18165e+06	2.41165e+06	2.4307e+06	5.6905e+06	3.15277e+06	1.0555e+06	3.72637e+06	395136	2.79163e+06	3.34085e+06	2.52859e+06	2.54117e+06	2.54409e+06	2.67234e+06	2.56154e+06
M229T302	[M+H]+	Pro-leu	13.1499	1.54253	0.0282332	229.155	301.854			Organic acids and derivatives	Carboxylic acids and derivatives	Amino acids, peptides, and analogues	1.42749e+07	4.86641e+06	1.19129e+07	1.76113e+07	1.55752e+07	2.19435e+07	7.97391e+06	2.43703e+07	8.05257e+06	1.4304e+07	1.88886e+07	2.88231e+07	1.97809e+07	8.75797e+06	2.6427e+07	4.62518e+06	1.8328e+07	1.67752e+07	1.74002e+07	1.75738e+07	1.75747e+07	1.69276e+07	1.75726e+07
M166T186_2	[M+H]+	7-methylguanine	4.62679	1.52483	0.0475924	166.072	186.103	HMDB0000897	C02242	Organoheterocyclic compounds	Imidazopyrimidines	Purines and purine derivatives	1.09969e+06	562455	1.69902e+06	2.8239e+06	3.16833e+06	3.19904e+06	2.68457e+06	3.14551e+06	1.41052e+06	2.21111e+06	2.23832e+06	3.00415e+06	4.35483e+06	1.98799e+06	4.26224e+06	558207	3.01623e+06	2.94959e+06	2.51564e+06	2.6575e+06	2.62493e+06	2.65598e+06	2.65658e+06
M258T172	(M+H)+	2'-O-methylcytidine	1.35551	1.49757	0.0437277	258.107	172.084						131696	54012.3	150918	214306	165374	382215	190585	242484	127175	184180	208191	301185	267535	133244	330517	54359	238929	235833	191551	191574	194345	205410	192301
M104T68	[M+H]+	3-aminobutanoic acid	1.46063	0.568774	0.0420783	104.07	67.804	HMDB0031654		Organic acids and derivatives	Carboxylic acids and derivatives	Amino acids, peptides, and analogues	117901	30339.9	32322.9	210771	41789.5	158861	122756	57656.7	23825.4	53807.8	131604	89628.3	87862.3	68003.8	43813.9	29959.4	204016	124847	99314.1	104153	103312	104064	104512
M138T287_2	[M+H]+	Trigonelline	11.2632	0.55538	0.012584	138.054	287.358	HMDB0000875	C01004	Alkaloids and derivatives			9.97724e+06	2.35612e+06	2.08904e+06	7.76991e+06	3.21359e+06	5.07415e+06	6.24273e+06	5.7538e+06	1.29872e+06	2.08232e+06	8.81377e+06	4.92244e+06	2.7158e+06	7.60782e+06	4.48219e+06	1.78076e+06	9.23612e+06	5.66835e+06	5.18708e+06	5.24757e+06	5.2653e+06	5.26531e+06	5265274
M184T48	[M+H]+	4-pyridoxic acid	1.50617	0.540697	0.0367777	184.06	48.233	HMDB0000017	C00847	Organoheterocyclic compounds	Pyridines and derivatives	Pyridinecarboxylic acids and derivatives	156569	26584.2	31684.7	216295	47462.9	123516	85123.1	66267.5	19224.1	86153.1	175894	104836	61340.8	88646.2	63449.9	18824.5	192355	189787	104304	110721	104308	106016	100079
M114T48	(M+H)+	epsilon-Caprolactam	1.75218	0.486024	0.0151263	114.09	47.5555						197549	64614.8	55742.3	119805	82958.8	157509	76534.6	59957.7	66117.8	45893.7	249388	111089	47844.7	97523.4	51618.8	59376.7	311510	201370	127772	131616	125924	127772	133860
M162T381	[M+H]+	N-cyclopentyl-n-phenylamine	1.5451	0.463957	0.00451233	162.111	381.182			Organic nitrogen compounds	Organonitrogen compounds	Amines	72716.6	82192.1	98857.4	81141.8	48481.4	40912.7	54500.2	70878.5	20834.9	40902.8	88562.9	68809.8	39070.5	144440	34189.3	57973.7	206857	122911	70002.7	69985.6	70015.2	74313.3	70976.8
M158T264	[M+H]+	Trans-4-(aminomethyl)cyclohexanecarboxylic acid	5.02639	0.455555	0.0284154	158.117	264.464	HMDB0014447	C12535	Organic acids and derivatives	Carboxylic acids and derivatives	Amino acids, peptides, and analogues	1.6545e+06	568966	119337	1.53137e+06	349743	1.25995e+06	954139	517251	100605	337497	2.57623e+06	922156	623103	554369	369186	255382	671748	1.4025e+06	711728	732833	741835	741851	741772
M251T33	[M+H]+	9-methoxycanthin-6-one	1.126	0.453029	0.0100078	251.088	33.088						79274.9	56695.2	2062.65	33009.6	39831.4	22812	39257	37483.4	29976.2	21131.6	3432.7	42945.3	13875	65962.1	3269.5	69056.7	96787.5	37544.3	28070.4	29635.8	32131.6	28539.8	18985.2
M271T130	[M+H]+	Medicarpin	1.73301	0.4334	0.00921199	271.091	130.124		C10503	Phenylpropanoids and polyketides	Isoflavonoids	Furanoisoflavonoids	146616	42567.7	29370.9	96794.9	43953.2	64343.2	114255	76178.3	27351.2	54612	139190	97714.5	46787.1	118192	53924.8	35630.3	283334	198663	68110.4	68112.1	68115	68158.8	70785.7
M232T261	[M+H]+	(r)-butyrylcarnitine	1.90535	0.42056	0.0030262	232.153	260.763	HMDB0002013		Lipids and lipid-like molecules	Fatty Acyls	Fatty acid esters	192970	39884.9	42233.8	98471.1	61487.9	22015.4	107750	102395	9168.51	32540.9	171191	62598.1	75643.8	180309	103873	51530.1	229350	243769	98669.2	102450	103522	103519	103522
M153T81_2	[M+H]+	Nudifloramide	3.9774	0.414111	0.00475948	153.065	80.71	HMDB0004193	C05842	Organoheterocyclic compounds	Pyridines and derivatives	Pyridinecarboxylic acids and derivatives	1.0249e+06	169437	309131	817566	286728	492686	920531	212830	177554	222267	1.07726e+06	405745	236513	592543	352530	216030	1.40368e+06	730563	499173	492667	485419	485470	483459
M243T62	[M+H]+	Lumichrome	1.43906	0.413528	0.0163176	243.087	62.381		C01727	Organoheterocyclic compounds	Pteridines and derivatives	Alloxazines and isoalloxazines	201528	40553.8	69307.7	107915	42848.5	12827.5	114636	49570	34844.7	14934.7	124919	69312.5	54126.1	178322	20999.8	13556.3	222564	46981.9	53136.4	56718.7	55887.2	56726.3	56739.8
M255T28	[M+H]+	Daidzein	1.66814	0.391941	0.0105272	255.063	27.5655	HMDB0003312	C10208	Phenylpropanoids and polyketides	Isoflavonoids	Isoflav-2-enes	93526	133427	14172.6	171927	90731.2	90253.6	236058	24994.1	36065.7	22462	143325	46782.7	49010.6	10374.3	39713.7	94513.9	37191.6	230982	103927	105468	102450	101032	91859.1
M194T133	[M+H]+	Ethyl-4-dimethylaminobenzoate	1.1426	0.35034	0.0329493	194.116	133.466			Benzenoids	Benzene and substituted derivatives	Benzoic acids and derivatives	65995.1	10529.8	7129.81	49717.9	13490.8	23660.3	40980.1	43733.5	10283.4	13684.2	58762.6	22825.4	11160.3	67955.4	15710.9	6460.88	164534	21543.6	36926.7	43782.4	43187.6	41105	41071.4
M244T492	[M+H]+	Pro-lys	1.3241	0.346929	0.0299093	244.175	491.511			Organic acids and derivatives	Carboxylic acids and derivatives	Amino acids, peptides, and analogues	64753.8	101250	36273.7	87813.3	24289.4	33524.5	19493.7	23975	28272.6	7775.6	46461	31346.7	8597.22	10001	35033.2	75418.2	38206.2	236449	29433.4	29195	8399.54	26772.5	29323.3
M167T113_1	[M+H]+	Apocynin	1.87479	0.338482	0.00113519	167.078	113.142		C11380	Organic oxygen compounds	Organooxygen compounds	Carbonyl compounds	229716	37374.9	40843.7	129522	49741.2	73376.6	280101	92607.9	45217	48453.2	183369	10683.5	42821	94203	20779.8	75129	117689	141534	80011.8	80728.7	82156.9	78112.8	80512.8
M269T32	[M+H-H2O]+	13-cis-retinol	1.45129	0.331561	0.0285125	269.225	32.2365	HMDB0006221	C19962	Lipids and lipid-like molecules	Prenol lipids	Retinoids	160663	22031.4	19417.3	207927	18848.6	6430.3	32162.5	52546.5	8053.91	7807.43	47061.4	19985.6	2585.2	52735.7	111512	13161	206120	90425.6	36694.4	37805.8	34718.1	35830.6	36675.1
M140T122	[M+H-2H2O]+	N-carboxyethyl-.gamma.-aminobutyric acid	1.20118	0.302811	0.00836895	140.08	121.764	HMDB0002201		Organic acids and derivatives	Carboxylic acids and derivatives	Amino acids, peptides, and analogues	65485.7	11147.5	6922.5	100775	7338.8	15236.3	33293.2	47882.5	3718.94	10448.9	59756.8	19649.1	15912.4	42833.8	21104.5	6709.8	122231	56374.4	32869.7	30320.7	32872.2	32874.8	32560.7
M127T43_2	[M+H]+	Maltol	4.21096	0.291588	0.0183521	127.038	42.6445	HMDB0030776	C11918	Organoheterocyclic compounds	Pyrans	Pyranones and derivatives	1.51083e+06	171245	75283.2	1.95272e+06	193351	238436	749207	474480	4031.07	160915	714383	245496	298190	306415	43917.8	163767	671936	221749	490542	499322	484320	490559	484280
M150T91	[M+H-H3O4P]+	Pyridoxal phosphate	2.36489	0.283728	0.00265963	150.054	90.724	HMDB0001491	C00018	Organoheterocyclic compounds	Pyridines and derivatives	Pyridine carboxaldehydes	207142	91631.1	90185.3	86342.2	48989.1	25771.9	249049	45893.2	77696.8	45731.2	156365	76692.2	36425.2	261935	52634.1	96351.7	495533	148719	64736.1	67317	61173.4	65427.8	65432.6
M273T315	[M+H]+	(3s)-vestitol	1.25603	0.276321	0.0165739	273.133	315.067	HMDB0133781		Phenylpropanoids and polyketides	Isoflavonoids	O-methylated isoflavonoids	26070.4	2263.11	4528.82	58977.2	6858.83	31516.5	74656.4	30597.4	2836.87	9715.87	71863.8	13052.6	14856.1	130152	35049.7	5092.2	162040	63085.4	31686	34202.1	33764.5	31599.7	33793.6
M174T217	[M+2H]2+	Dihydrorhodamine 123	1.08063	0.26738	0.0301775	174.054	217.285			Organoheterocyclic compounds	Benzopyrans	1-benzopyrans	29945.9	4096.49	7292.51	117294	7288.79	21063.6	19483.5	20272	12044.3	13869	36295.9	15680.3	19092.3	44539.6	9849.55	3633.75	130398	15619.4	26721	26493.5	27589.9	27198	27027.9
M315T37	[M+Na]+	Acetoxyvalerenic acid	1.1113	0.266183	0.0211577	315.132	37.4155			Lipids and lipid-like molecules	Prenol lipids	Sesquiterpenoids	52862.7	42134.5	16545.9	91371.3	14624.5	12307.3	36421	10847.7	12273.3	23809.4	128243	12630.8	16807	5348.15	13922.5	11490.7	9154.97	137558	16022.6	17220.1	16050.5	16565	16557.6
M194T134	(M+H)+	Phenylacetylglycine	1.14715	0.241108	0.0164775	194.083	133.556	HMDB0000821	C05598	Organic acids and derivatives	Carboxylic acids and derivatives	"Amino acids, peptides, and analogues"	9447.8	24701.5	8129.32	62272.3	9994.5	23808.9	3051.04	10788.4	6531.56	10112	61905.7	14825.2	12540.7	54886.2	14551.9	17190.1	157404	79803.7	14312.3	14408.2	14170.1	15272.7	21580.7
M282T396	[M+H-H2O]+	Nylidrin	2.17328	0.115302	0.0453225	282.189	396.225			Benzenoids	Benzene and substituted derivatives	Phenylpropanes	40010.2	321661	46720.3	99938.4	7577.5	1923.41	13470.3	11621.7	495.536	48880.9	54862.8	27002.7	8119.91	6196.96	14139.4	201457	13098.3	618917	7383.34	2000.56	7473.1	8366.18	8220.79

## Sheet: urine differential 24-negative
ID	adduct	Name	VIP	Fold change	p-value	m/z	rt(s)	HMDB	KEGG	SuperClass	Class	SubClass	NC-24W-U5	NC-24W-U7	HFD-24W-U6	NC-24W-U3	HFD-24W-U4	HFD-24W-U3	NC-24W-U6	HFD-24W-U9	HFD-24W-U1	HFD-24W-U2	NC-24W-U2	HFD-24W-U5	HFD-24W-U8	NC-24W-U9	HFD-24W-U7	NC-24W-U8	NC-24W-U4	NC-24W-U1	QC-1	QC-2	QC-3	QC-4	QC-5
M165T122	[M-H]-	3-Methylxanthine	7.90602	249.523	1.36308e-05	165.042	122.115	HMDB0001886	C16357	Organoheterocyclic compounds	Imidazopyrimidines	Purines and purine derivatives	9038.34	1347.01	644079	8083.88	1.13651e+06	2.76744e+06	4925.99	3.31127e+06	852753	2.02315e+06	17647.4	3.26088e+06	2.11195e+06	2236.7	1.21986e+06	2441.03	21146.1	6344.43	1.41178e+06	1.41078e+06	1.41584e+06	1.45927e+06	1.41071e+06
M179T60	[M-H]-	Theophylline	2.58873	58.0268	2.40841e-06	179.057	59.817	HMDB0001889	C07130	Organoheterocyclic compounds	Imidazopyrimidines	Purines and purine derivatives	4695.53	2189.95	62311.7	6509.63	101615	193153	3469.51	399926	187372	277873	4867.22	240204	280405	1553.57	144937	1117.53	2830.75	6466.18	152624	155253	155186	167295	143594
M195T209	[M-H]-	1,7-dimethyluric acid	2.83099	10.8025	0.00323391	195.051	209.114	HMDB0011103	C16356	Organoheterocyclic compounds	Imidazopyrimidines	Purines and purine derivatives	20804.8	2046.17	19770.2	97392.9	255859	470216	25514.6	1.0198e+06	77170.1	228306	38460	517202	313436	16256.6	185089	2172.93	68396.1	28110.2	211128	207162	211175	241732	197696
M353T126	[M-H]-	(1r,3r,4s,5s)-4-{[(2e)-3-(3,4-dihydroxyphenyl)-2-propenoyl]oxy}-1,3,5-trihydroxycyclohexanecarboxylic acid	1.35524	7.96247	0.0368935	353.073	125.862			Organic oxygen compounds	Organooxygen compounds	Alcohols and polyols	9515.23	3431.1	7191.02	13071.9	64946.3	261016	16157	272275	8332.39	18135.5	19471.5	333603	54744.1	10282.9	12829.1	2372.11	29821.1	25159.4	19059.3	19381.1	19169.6	21200.3	17856.6
M886T193	[M-H]-	Pi 38:4	1.64927	7.49372	0.0428282	885.554	192.864			Lipids and lipid-like molecules	Glycerophospholipids	Glycerophosphoinositols	7718.35	6291.04	11847.7	96009	3715.67	135911	58633.3	397109	6722.86	17994.2	43386.8	72874.2	101795	4912.87	631412	850.083	5419.49	27221.7	127675	130976	131094	152888	125383
M267T50	[M-H]-	3-hydroxy-7-methoxyflavone	2.16552	6.55173	0.0374292	267.091	50.19			Phenylpropanoids and polyketides	Flavonoids	Flavones	16228.2	14419.2	148765	89708.3	16954.7	652255	11279.7	342021	25942.9	120862	179643	187616	1.0366e+06	6371.64	163353	2224.97	16945.8	73317.3	231029	225910	230986	230991	194250
M368T58	[M-H]-	Phe-Gly-Phe	1.07185	5.57409	0.00284001	368.154	58.0325			Organic acids and derivatives	Carboxylic acids and derivatives	Amino acids, peptides, and analogues	6320.1	3335.81	21386	3789.71	34157.4	43589	12409	129377	13600.7	20387.5	13768.8	68273.6	37885.3	6640.31	60839.9	1522.56	18052.6	9741.1	37634.1	36422.2	35895.1	39065.7	35403.3
M211T82	[M-H]-	Prohexadione	1.58743	5.52897	6.88962e-06	211.084	81.6855			Organic oxygen compounds	Organooxygen compounds	Carbonyl compounds	18654.2	6694.39	59801.1	24987.7	102858	125539	16419.7	66072.9	98325.2	78527.8	22036.1	109361	57445.1	10154.1	73978.5	5042.44	32972.8	24001.8	89792.6	8019.72	89947.4	89360.7	82270.5
M227T177	[2M-H]-	Trifluoroacetic acid	2.07924	5.45211	0.0386901	226.996	177.138	HMDB0014118		Organic acids and derivatives	Carboxylic acids and derivatives	Alpha-halocarboxylic acids and derivatives	8230.22	14952	18831.4	4515.36	71958.6	444459	20687	413416	151075	104822	7365.53	902236	90337.2	82653.1	34688.4	10143.1	254548	10753.2	23789.7	22375.2	27492.3	20618.7	23781.4
M386T96	[M-H]-	[1,1'-biphenyl]-2-carboxylic acid, 4'-[[(1-oxopentyl)phenylamino]methyl]-	1.01204	4.89082	0.00364131	386.164	96.0015			Benzenoids	Benzene and substituted derivatives	Biphenyls and derivatives	17513.7	1561.35	11761.2	8339.92	51060.3	45169.8	9440.79	99661.3	12911.4	12931.3	11732.2	54410.1	15274.8	6561.86	87092.2	1744.88	21032.3	6953.44	20928.3	24272.4	21369.9	46599.9	21233.8
M156T201_2	[M-H]-	3-methylcrotonylglycine	1.63944	4.08267	0.0478614	156.066	201.019	HMDB0000459		Organic acids and derivatives	Carboxylic acids and derivatives	Amino acids, peptides, and analogues	23973.1	8636.85	20053.6	56784.2	37796.2	70333.4	15073.4	466513	118630	39511	35487.1	63848.8	81748.3	12793.2	418842	2504.73	158092	44577.2	208018	204999	207959	229999	200800
M167T327_2	[M-H]-	Uric acid	3.95942	3.70777	0.0252603	167.021	327.093	HMDB0000289	C00366	Organoheterocyclic compounds	Imidazopyrimidines	Purines and purine derivatives	175145	11097.3	34644.6	586426	464912	2.07858e+06	80621.9	861871	47683.3	262249	457909	2.2677e+06	1.07397e+06	51513.4	1.67652e+06	12177.6	572169	470825	438115	443448	438279	487148	438157
M257T52	[M-H-H2O]-	6-phosphogluconic acid	3.24326	3.64313	0.00870341	256.997	52.175	HMDB0001316	C00345	Organic oxygen compounds	Organooxygen compounds	Carbohydrates and carbohydrate conjugates	137009	60148.1	349379	287195	133176	1.63327e+06	138170	301737	98140	485380	288679	473400	850048	80591.5	944121	66885.8	153058	355081	465285	458310	465228	518609	448470
M158T198	[M-H]-	Isovalerylglycine	2.26501	3.63605	0.0185167	158.082	197.969	HMDB0000678		Organic acids and derivatives	Carboxylic acids and derivatives	Amino acids, peptides, and analogues	137841	19073.3	76364.6	108450	163842	250651	80625.7	859416	76375.5	112725	128691	228487	204890	73458.1	528373	9086.49	124419	51631.8	244645	247033	248397	271038	237786
M181T279	[M-H]-	1-methyluric acid	2.67342	3.47411	0.00489006	181.037	279.22	HMDB0003099	C16359	Organoheterocyclic compounds	Imidazopyrimidines	Purines and purine derivatives	165165	12097.4	102795	252859	224266	561463	48141	613917	64220.2	148640	156511	567564	281811	33819.1	571482	10057.3	113125	145883	235481	216791	235240	255326	216113
M447T214_2	[M-H]-	Beta-estradiol 3-(beta-d-glucuronide)	1.02659	3.43809	0.0405739	447.223	213.781			Lipids and lipid-like molecules	Steroids and steroid derivatives	Steroidal glycosides	28406.6	5967.68	27872	5342.7	66890.1	90514.8	6261.35	10194.1	8651.79	21750.5	44785.1	208501	75371.4	27179.6	108216	1826.79	54440.2	3821.51	37484.4	35254.2	37611	38678	33765
M173T56	[M-H]-	4-hydroxybenzenesulfonic acid	1.21286	3.3462	0.0421802	173.009	56.028	HMDB0003553	C01613	Benzenoids	Benzene and substituted derivatives	Benzenesulfonic acids and derivatives	15571.8	6246.65	32257.3	36090.7	53180.7	91216.6	17259	100144	27526	37073.6	30687	330473	70854.2	27735.1	59759.8	8464.3	72911.7	35657.5	40590	38437.7	40563.4	48066.4	39527
M117T383_2	[M-H]-	Methylmalonic acid	2.89119	3.29918	0.0231819	117.019	383.315	HMDB0000202	C02170	Organic acids and derivatives	Carboxylic acids and derivatives	Dicarboxylic acids and derivatives	198451	42919.5	115964	445926	91089.5	255694	241988	1.41561e+06	234323	436978	246160	171362	935868	39388.9	1.22617e+06	38972.2	172602	244064	286711	293890	286711	365428	286687
M243T216	[M-H]-	L-fucose-1-phosphate	2.22593	3.21822	0.0415514	243.018	215.688	HMDB0001265	C02985	Organic oxygen compounds	Organooxygen compounds	Carbohydrates and carbohydrate conjugates	321659	13347.9	117368	143933	666839	531879	34232.2	178526	101782	161835	133362	902124	153800	25954.6	166665	11750.8	162654	60147.6	161738	163711	161751	181114	156974
M267T330	[M-H]-	N-acetyl-l-carnosine	1.22154	3.11994	0.011291	267.11	329.807			Organic acids and derivatives	Peptidomimetics	Hybrid peptides	32868.8	2960.25	32031.6	49857.2	22552.8	75256.4	11824	160759	14599.4	42574.7	56589.1	157863	68872.6	7325.69	137479	4377.81	50812	25952.4	87106.5	88827.5	88889.3	97174.7	80814.6
M159T83	[M-H]-	Pimelic acid	2.61321	3.08617	0.0401125	159.066	83.2815	HMDB0000857	C02656	Lipids and lipid-like molecules	Fatty Acyls	Fatty acids and conjugates	119006	5602.24	81302.8	253084	30399.2	632256	32463.1	1.423e+06	41173.9	186280	199843	804473	483991	52810.7	552987	5267.77	519010	275023	409897	414563	419334	487640	390600
M114T56	(M-H)-	Maleamic acid	1.35617	2.98805	0.00837565	114.019	56.137						11003	4449.05	39160.1	10389	188424	134246	66196.9	159458	27584.4	26267.5	13464.8	165320	67069.7	74359.4	114895	10477.4	131100	13835.8	56267.4	58126.1	59628.7	61621.8	58182.7
M173T200	[M-H]-	2-propylglutaric acid	2.81342	2.93206	0.0342627	173.082	199.792	HMDB0060684	C16658	Lipids and lipid-like molecules	Fatty Acyls	Fatty acids and conjugates	99110.8	21350.4	248233	756862	184189	339346	8616.11	1.45745e+06	70817.7	437568	245954	289531	748176	24179	871806	4797.99	92079.2	561106	567953	568039	575360	610324	554568
M116T352	[M-H]-	Guanidoacetic acid	1.1645	2.90822	0.0226805	116.046	352.077	HMDB0000128	C00581	Organic acids and derivatives	Carboxylic acids and derivatives	Amino acids, peptides, and analogues	10588.2	5396.28	35162.2	155552	14996.6	140331	7501.09	133428	10585.4	58360.7	38898.9	86647.1	141689	906.453	156047	3596.11	5871.04	69003.4	81976.1	81530.3	85058.3	85163.7	81990.9
M73T376	[M-H]-	Propanoic acid	2.92483	2.78005	0.013704	73.0293	376.254	HMDB0000237	C00163	Organic acids and derivatives	Carboxylic acids and derivatives	Carboxylic acids	230387	84778.8	161082	501784	233402	455499	535496	1.47636e+06	264731	513669	332664	458322	823083	56412.5	1.10932e+06	77009.7	124066	256913	547913	534713	532283	706334	533668
M259T305_1	[M-H]-	D-fructose 6-phosphate	1.13308	2.7078	0.0224093	259.013	305.333	HMDB0000124	C00085	Organic oxygen compounds	Organooxygen compounds	Carbohydrates and carbohydrate conjugates	35584.2	13894.3	24124.2	29340.5	65011.8	111487	22042.5	178831	32200.8	17819.4	68244.1	140039	19872.9	15447.9	84215.3	6898.34	44468	22777.1	49811.5	47921.8	49792.8	54371.5	47728.9
M152T214	[M-H]-	3-hydroxyanthranilic acid	1.23193	2.69015	0.0403305	152.035	214.032	HMDB0001476	C00632	Benzenoids	Benzene and substituted derivatives	Benzoic acids and derivatives	43758.3	10840.7	26099.1	67844.6	40742.1	119129	35056.7	269360	21599.2	37899.5	68787.3	112924	68837	26067.2	295718	10251.8	80282.7	44391.5	122513	123654	124327	139355	121162
M306T76	[M-H]-	Trp-Cys	3.21584	2.60398	0.0222117	306.103	75.956			Organic acids and derivatives	Carboxylic acids and derivatives	Amino acids, peptides, and analogues	663953	12803.5	231304	225984	190622	1.87393e+06	303495	729512	167865	600539	263275	1.44561e+06	1.44686e+06	40257.6	635636	5253.46	743474	633570	883148	874027	882933	920756	849027
M255T214	[M-H]-	5'-O-methylthymidine	1.03957	2.4921	0.0150738	255.077	214.476			Nucleosides, nucleotides, and analogues	Pyrimidine nucleosides	Pyrimidine 2'-deoxyribonucleosides	49563.9	2570.22	33483.2	25909.8	19644.2	130070	29930.9	146304	4542.11	58914.7	48103.3	99194.8	72690.7	24519.9	100245	2219.06	69260	20739.3	64367.4	62455.7	64358.2	67425.8	62388.1
M431T55_2	[M-H]-	O-desmethylgefitinib	2.23329	2.37596	0.0350181	431.138	54.7185			Organoheterocyclic compounds	Diazanaphthalenes	Benzodiazines	208324	34896.7	110195	167111	169268	751171	133624	326447	48649.6	126023	313844	459296	464972	75286.4	842448	16510.9	302748	154327	261531	261608	266635	305745	261550
M147T206	[M-H]-	trans-cinnamate	1.28497	2.35569	0.0439699	147.03	205.709	HMDB0000930	C10438	Phenylpropanoids and polyketides	Cinnamic acids and derivatives	Cinnamic acids	57336.3	3474.39	18127.4	37393.1	131996	219859	27647.1	197477	11106.2	39174.7	147819	245011	167480	42489	132523	5719.86	130317	45849.4	79875.6	92442	79968.9	102064	79857.9
M137T288_2	[M-H]-	Urocanate	1.49067	2.31737	0.00675311	137.035	287.851	HMDB0000301	C00785	Organoheterocyclic compounds	Azoles	Imidazoles	86530.4	16012.4	46610.6	132300	142241	143971	75425.4	271958	28726.4	105518	64882.2	162462	184077	27767.2	222796	12673.3	96691.5	68970.6	120844	116627	120832	126179	113542
M304T68	[M-H]-	Desethyleneciprofloxacin	2.86965	2.31626	0.0099177	304.122	67.605			Organoheterocyclic compounds	Quinolines and derivatives	Quinoline carboxylic acids	319899	71663.5	227770	268128	295429	710588	132164	743261	125861	245129	376178	836324	343145	95590.9	698598	83237.3	356491	238423	412618	383760	397643	510924	398339
M155T226_2	[M-H]-	Orotate	1.55417	2.16905	0.0253966	155.01	226.467	HMDB0000226	C00295	Organoheterocyclic compounds	Diazines	Pyrimidines and pyrimidine derivatives	89678	13829.9	30175.4	177516	110892	297914	59692	350732	34973.7	137533	158337	204810	337897	33516.5	266803	13443.3	82033	220646	226712	229620	229539	242904	226798
M227T291	[M-H]-	Trans-traumatic acid	2.02953	2.15974	0.0428413	227.129	290.939	HMDB0000933	C16308	Lipids and lipid-like molecules	Fatty Acyls	Fatty acids and conjugates	217598	9421.75	186903	356521	65016	512358	42099.6	708769	39717.9	282618	350078	365790	337873	20356.3	467553	13576	87504.5	450667	355642	344457	353503	390348	264641
M673T401_2	[M-H]-	6'-sialyl-n-acetyllactosamine	1.03977	2.15866	0.0311087	673.233	401.298	HMDB0006584		Organic oxygen compounds	Organooxygen compounds	Carbohydrates and carbohydrate conjugates	46031.1	4626.26	19636.1	61762.8	48803.2	138458	22974.9	111251	12849	34274.7	50588.5	134173	60420.3	18741.4	112606	5058.16	71775	37892.1	58371.3	58380.1	59244.5	65470	56417.2
M326T51_2	[M-H]-	6-acetylmorphine	1.50334	2.10741	0.0257907	326.143	51.47		C11781				180347	25214.3	77346.9	39942.5	114747	170880	94342.2	329691	40683.1	100406	138263	223079	103062	38693.2	277289	17472.1	107604	66317.9	139870	137074	137087	161384	128321
M143T104	[M-H]-	N-acetylcadaverine	2.16059	1.9328	0.00331522	143.107	103.901	HMDB0002284		Organic acids and derivatives	Carboxylic acids and derivatives	Carboxylic acid derivatives	363315	180037	419528	177875	332680	434572	240026	729718	147461	313784	140780	394119	224328	126799	396424	158544	257278	187867	139620	390528	376432	157148	382274
M147T463	[M-H]-	(S)-2-Hydroxyglutarate	1.65403	1.8975	0.00506323	147.03	463.295	HMDB0000694	C03196	Organic acids and derivatives	Hydroxy acids and derivatives	Short-chain hydroxy acids and derivatives	94752.6	25233.7	91216.7	146637	163937	333802	106895	238451	85796.3	174341	91252.5	264100	246322	97592.9	310020	80082.1	171474	175594	180980	179222	181591	197473	179242
M281T146	[M-H]-	3'-O-Methylinosine	1.85191	1.77971	0.0347439	281.089	145.55						156652	58539.4	133554	273939	290608	393656	297213	575408	87052.8	247599	321970	397505	387735	73602.4	511036	52928.7	235464	275892	303616	300154	300189	331158	300214
M163T153	(M-H)-	D-Quinovose	1.21567	1.73872	0.0369969	163.061	153.293		C02522				73589.3	20636.9	57623.3	134713	91486.6	169438	71342.6	240931	32346.8	94422.2	107220	152833	133014	40076.8	193262	21297.7	119485	95909.5	136015	137156	135821	145903	131042
M109T27_2	[M-H]-	Hydroquinone	3.30489	0.52655	0.0436851	109.029	27.142	HMDB0002434	C00530	Benzenoids	Phenols	Benzenediols	230709	416052	144905	902623	44727.7	533129	138798	681235	205927	291696	1.05915e+06	774839	536399	1.0949e+06	115595	804750	1.56738e+06	446091	538807	515403	538829	538824	490966
M333T28_2	[M-H]-	Daidzein 4'-sulfate	2.35788	0.40845	0.0160619	333.007	27.939			Phenylpropanoids and polyketides	Isoflavonoids	Isoflav-2-enes	318375	483531	61121.4	290764	210061	193349	499174	197277	99150.4	98208.7	454442	116074	165893	22313	98342.9	295272	42682.4	791303	248492	245525	248438	273470	239528
M121T194	[M-H]-	4-hydroxybenzaldehyde	2.35915	0.376625	0.0373925	121.029	194.131	HMDB0011718	C00633	Organic oxygen compounds	Organooxygen compounds	Carbonyl compounds	181471	87437.2	137895	894613	53525.7	410438	8558.83	55590.5	77951.7	40796.1	405888	231693	51350.7	386100	87765.8	11627.8	785692	591982	281153	234274	263566	262183	259122
M181T199	[M-H]-	Homovanillic acid	2.80869	0.374526	0.0431161	181.051	199.143	HMDB0000118	C05582	Benzenoids	Phenols	Methoxyphenols	240774	92449.3	117156	1.13492e+06	57377.6	554848	142324	57214.3	13807.3	63189.3	384315	287588	124955	570958	49565.2	21536.6	1.16743e+06	612092	364524	353756	364534	394829	350875
M182T35	(M-H)-	Saccharin	8.50457	0.318863	0.00905905	181.992	35.4045						4.77381e+06	263321	399630	4.88017e+06	602980	1.94819e+06	4.77929e+06	3.80146e+06	392040	732246	4.08378e+06	1.67269e+06	1.61344e+06	4.12458e+06	186899	172731	9.2664e+06	1.71558e+06	4.33033e+06	4.42836e+06	4.42625e+06	4.84788e+06	4.33427e+06
